# Supplementary material for: Dynamic tracking of objects in the macaque dorsomedial frontal cortex
Source: Nat Commun. 2025 Jan 2;16:346. doi: 10.1038/s41467-024-54688-y (PMC11696028; doi:10.1038/s41467-024-54688-y)
Supplement: Supplementary file 4 — Source data [file 41467_2024_54688_MOESM4_ESM.xlsx]

## Sheet: Figure 1c
Figure 1c
condition1							condition3							condition2							tracking error
eye x	eye y	ball x	ball y	paddle x	paddle y		eye x	eye y	ball x	ball y	paddle x	paddle y		eye x	eye y	ball x	ball y	paddle x	paddle y		time	mean(eye-ball)	SEM(eye-ball)	mean(paddle-target)	SEM(paddle-target)
1.4001 -4.8202		-2.5791 -8.3795		-2.5791 -0.0013			0.8481	-5.1666	0.8016	5.2384	0.8016	-0.0005		0.8204	-5.2219	-0.6597	2.3211	-0.6597	0		-1800	5.852	1.6744	5.1919	0.5842
1.2695 -4.9373		-2.3136 -8.1146		-2.3136 -0.0038			0.9395	-5.2912	1.0438	5.5247	1.0438	-0.0016		0.694	-5.1524	-0.4912	1.986	-0.4912	0		-1750	7.161	1.2203	4.5906	0.794
1.1215 -5.1724		-2.0482 -7.8498		-2.0482 -0.0065			0.9067	-5.0695	1.286	5.811	1.286	-0.0026		0.6218	-4.9925	-0.3228	1.651	-0.3228	0		-1700	6.4021	1.0424	4.4482	0.7811
0.7636 -6.3113		-1.7827 -7.5849		-1.7827 -0.0093			1.1781	-3.8587	1.5282	6.0973	1.5282	-0.0037		0.6237	-4.8763	-0.1543	1.316	-0.1543	0		-1650	6.3451	0.9222	4.6981	0.6122
0.2667 -7.4230		-1.5173 -7.3200		-1.5173 -0.0122			2.1168	-1.8597	1.7704	6.3836	1.7704	-0.0048		0.8499	-4.6388	0.0142	0.981	0.0142	0		-1600	6.2555	0.8454	4.7522	0.4668
-0.0526 -7.6728		-1.2518 -7.0551		-1.2518 -0.0151			3.3476	-0.4855	2.0126	6.6699	2.0126	-0.0058		1.3124	-4.2663	0.1827	0.646	0.1827	-0.0024		-1550	6.3613	0.7338	4.4778	0.4654
-0.7296 -7.9160		-0.9864 -6.7902		-0.9864 -0.0180			4.6157	-0.095	2.2548	6.9562	2.2548	-0.0069		2.0376	-4.499	0.3512	0.3109	0.3512	-0.0067		-1500	6.4813	0.8224	4.5204	0.5175
-0.9866 -8.4529		-0.7210 -6.5253		-0.7210 -0.0209			5.5074	0.069	2.4969	7.2425	2.4969	-0.008		1.6245	-3.8985	0.5197	-0.0241	0.5197	-0.0079		-1450	6.4044	0.752	4.3648	0.497
-2.0112 -8.9167		-0.4555 -6.2605		-0.4555 -0.0237			5.7296	0.4818	2.7391	7.5288	2.7391	-0.009		1.4118	-4.1864	0.6881	-0.3591	0.6881	-0.0092		-1400	6.6121	0.6492	4.7318	0.5073
-2.9206 -9.6983		-0.1901 -5.9956		-0.1901 -0.0266			5.746	1.3423	2.9813	7.8151	2.9813	-0.0101		0.8718	-4.5684	0.8566	-0.6941	0.8566	-0.0136		-1350	6.8621	0.5946	4.6187	0.4613
-3.4612 -9.5817		0.0754 -5.7307		0.0754 -0.0294			5.0034	2.8107	3.2235	8.1014	3.2235	-0.0111		0.3245	-4.1115	1.0251	-1.0291	1.0251	-0.02		-1300	6.9847	0.5721	4.78	0.4418
-3.5028 -9.7933		0.3408 -5.4658		0.3408 -0.0319			4.9385	3.6626	3.4657	8.3877	3.4657	-0.011		-0.6696	-3.9409	1.1936	-1.3642	1.1936	-0.0291		-1250	7.0637	0.5833	4.7943	0.4309
-3.6359 -9.6707		0.6063 -5.2009		0.6063 -0.0345			4.9629	4.0957	3.7079	8.674	3.7079	-0.0106		-1.2736	-4.1498	1.3621	-1.6992	1.3621	-0.0392		-1200	6.9425	0.5443	4.8281	0.4043
-3.3369 -9.7499		0.8717 -4.9360		0.8717 -0.0375			5.3802	4.2806	3.9501	8.9603	3.9501	-0.0091		-1.3052	-4.9681	1.5306	-2.0342	1.5306	-0.0492		-1150	6.7965	0.5516	4.796	0.3969
-3.2204 -9.5877		1.1372 -4.6711		1.1372 -0.0410			5.4815	4.6688	4.1923	9.2466	4.1923	-0.0015		-1.1829	-5.3388	1.699	-2.3692	1.699	-0.0594		-1100	7.0492	0.5085	4.6917	0.3889
-3.4043 -9.1386		1.4026 -4.4063		1.4026 -0.0445			5.8977	4.7262	4.4344	9.5329	4.4344	0.0197		-0.7015	-6.5142	1.8675	-2.7042	1.8675	-0.07		-1050	7.1307	0.4667	4.8831	0.3738
-2.3215 -8.8742		1.6680 -4.1414		1.6680 -0.0479			5.7469	5.2657	4.6768	9.7876	4.6768	0.066		-1.062	-6.6255	2.036	-3.0393	2.036	-0.0888		-1000	7.1131	0.4714	4.8321	0.3718
-2.0139 -8.5565		1.9335 -3.8765		1.9335 -0.0507			5.8347	5.7007	4.922	9.6315	4.922	0.1484		-1.1341	-7.069	2.2045	-3.3743	2.2045	-0.1162		-950	7.1937	0.4624	4.8941	0.3534
-1.2436 -8.4369		2.1989 -3.6116		2.1989 -0.0532			5.6389	6.4241	5.168	9.3485	5.168	0.2759		-1.3668	-7.0365	2.373	-3.7093	2.373	-0.1462		-900	7.1603	0.4352	4.8458	0.3299
-0.6482 -8.1904		2.4644 -3.3467		2.4644 -0.0548			6.2025	6.0522	5.1682	9.3484	5.1682	0.2591		-1.2422	-7.44	2.5415	-4.0443	2.5415	-0.1801		-850	7.0981	0.433	4.7881	0.3252
-0.1202 -7.4319		2.7298 -3.0818		2.7298 -0.0553			6.3961	6.0966	5.4142	9.0654	5.4142	0.414		-1.1979	-7.3559	2.7099	-4.3793	2.7099	-0.219		-800	6.6527	0.4213	4.8688	0.3111
0.9311 -7.1249		2.9953 -2.8169		2.9953 -0.0552			6.4032	6.002	5.6602	8.7824	5.6602	0.6214		-1.3032	-7.2113	2.8784	-4.7144	2.8784	-0.2637		-750	6.2417	0.4171	4.7656	0.3116
2.1778 -6.2463		3.2607 -2.5521		3.2607 -0.0552			6.6055	4.7525	5.9062	8.4993	5.9062	0.8755		-1.3493	-6.8644	3.0469	-5.0494	3.0469	-0.3167		-700	5.8156	0.3972	4.697	0.3079
2.7433 -5.6841		3.5262 -2.2872		3.5262 -0.0554			7.0749	3.3975	6.1522	8.2163	6.1522	1.1763		-0.9609	-7.0798	3.2154	-5.3844	3.2154	-0.3728		-650	5.3761	0.3866	4.6676	0.3052
2.9480 -4.9280		3.7916 -2.0223		3.7916 -0.0536			7.3822	3.0577	6.3983	7.9333	6.3983	1.5212		-0.3561	-7.3634	3.3839	-5.7194	3.3839	-0.4338		-600	5.1085	0.3745	4.6629	0.3053
3.8873 -3.7675		4.0570 -1.7574		4.0570 -0.0507			7.4181	3.2516	6.6443	7.6503	6.6443	1.9066		-0.2457	-7.4449	3.5524	-6.0544	3.5524	-0.4982		-550	4.7976	0.3675	4.6569	0.3053
4.3494 -3.6216		4.3225 -1.4925		4.3225 -0.0446			7.3484	3.5723	6.8903	7.3673	6.8903	2.3228		0.0637	-7.3962	3.7208	-6.3895	3.7208	-0.566		-500	4.5398	0.3407	4.6491	0.3052
4.9085 -3.1890		4.5879 -1.2276		4.5879 -0.0348			7.5175	3.7901	7.1363	7.0843	7.1363	2.756		0.5054	-7.4228	3.8893	-6.7245	3.8893	-0.634		-450	4.1529	0.318	4.6392	0.305
5.2827 -3.0464		4.8534 -0.9627		4.8534 -0.0169			7.6424	4.0003	7.3824	6.8013	7.3824	3.191		1.0266	-7.7602	4.0578	-7.0595	4.0578	-0.7058		-400	3.7662	0.2927	4.626	0.3044
5.2845 -2.7252		5.1188 -0.6979		5.1188 0.0123			7.8624	4.0034	7.6284	6.5182	7.6284	3.6109		1.5141	-8.1043	4.2263	-7.3945	4.2263	-0.7776		-350	3.4305	0.2687	4.6077	0.3034
5.6155 -1.0430		5.1193 -0.6974		5.1193 0.0494			8.1357	4.0155	7.8744	6.2352	7.8744	4.0046		2.1265	-8.1476	4.3948	-7.7296	4.3948	-0.8524		-300	3.1717	0.2537	4.5823	0.3016
5.8046 -0.4708		5.3847 -0.4325		5.3847 0.1192			8.316	4.1118	8.1204	5.9522	8.1204	4.3659		2.938	-8.4613	4.5633	-8.0646	4.5633	-0.9316		-250	2.882	0.2357	4.5474	0.2988
5.7306 -0.0828		5.6501 -0.1677		5.6501 0.2251			8.4912	4.1288	8.3664	5.6692	8.3664	4.6923		3.1325	-8.7528	4.7317	-8.3996	4.7317	-1.01		-200	2.5473	0.2233	4.4989	0.2947
5.7624 0.6818		5.9156 0.0972		5.9156 0.3792			8.6797	4.1058	8.6125	5.3862	8.6125	4.9682		3.5101	-8.9116	4.9002	-8.7346	4.9002	-1.091		-150	2.2738	0.2075	4.4328	0.2887
5.8819 1.9329		6.1810 0.3621		6.1810 0.5938			8.6765	4.2447	8.8585	5.1032	8.8585	5.1821		3.9501	-9.2326	5.0687	-9.0696	5.0687	-1.1782		-100	2.0062	0.1849	4.3468	0.28
6.1836 2.7227		6.4465 0.6270		6.4465 0.8744			8.7842	4.2507	9.1045	4.8201	9.1045	5.33		3.3045	-8.7659	5.0693	-9.0709	5.0693	-1.0345		-50	1.8192	0.1605	4.236	0.2689
6.6449 2.5004		6.7119 0.8919		6.7119 1.2091			8.7174	4.2442	9.3505	4.5371	9.3505	5.4178		3.573	-8.7769	5.2378	-9.4059	5.2378	-1.1154		0	1.6112	0.1441	4.0984	0.2556
7.0552 1.8487		6.9774 1.1568		6.9774 1.5852			8.684	4.3567	9.5964	4.2541	9.5964	5.4488		3.823	-8.5223	5.4063	-9.7404	5.4063	-1.2003
7.5292 1.4365		7.2428 1.4217		7.2428 1.9840			8.4794	4.7835	9.7227	3.9711	9.7227	5.4493		4.3525	-8.2473	5.5757	-9.7393	5.5757	-1.2857		0	1.3863	0.1474	4.102	0.255
7.5593 1.4995		7.5083 1.6865		7.5083 2.3902			8.2713	5.0407	9.7224	3.6883	9.7224	5.4396		4.5329	-7.7163	5.7459	-9.4052	5.7459	-1.3723		50	1.2153	0.1338	3.9426	0.2398
7.7766 1.3973		7.7737 1.9514		7.7737 2.7817										4.7734	-7.6623	5.9162	-9.0711	5.9162	-1.4595		100	1.1017	0.1199	3.7567	0.2235
8.1040 1.3975		8.0391 2.2163		8.0391 3.1385										5.3232	-7.2124	6.0864	-8.7369	6.0864	-1.5469		150	1.1307	0.1136	3.5482	0.2063
8.2355 1.7724		8.3046 2.4812		8.3046 3.4498										5.909	-7.0465	6.2566	-8.4028	6.2566	-1.6332		200	1.3138	0.1223	3.3146	0.1902
8.3959 2.2669		8.5700 2.7461		8.5700 3.6989										6.3255	-7.0487	6.4269	-8.0687	6.4269	-1.7168		250	1.475	0.1383	3.06	0.1761
8.6858 2.5066		8.8355 3.0110		8.8355 3.8745										6.8432	-7.2923	6.5971	-7.7345	6.5971	-1.7984		300	1.553	0.1421	2.789	0.1644
8.8329 2.6216		9.1009 3.2759		9.1009 3.9696										6.9587	-7.2516	6.7674	-7.4004	6.7674	-1.8805		350	1.4485	0.138	2.5053	0.1555
8.8683 2.7903		9.3664 3.5407		9.3664 3.9841										7.021	-7.2185	6.9376	-7.0663	6.9376	-1.9661		400	1.3233	0.1301	2.2255	0.147
8.5084 3.1493		9.6104 3.8056		9.6104 3.9320										7.2306	-7.0905	7.1079	-6.7322	7.1079	-2.0667		450	1.2482	0.1166	1.9499	0.1394
7.6374 4.0619		9.5761 4.0707		9.5761 3.8973										7.4102	-6.8592	7.2781	-6.398	7.2781	-2.2005		500	1.2691	0.1032	1.6842	0.1327
														7.3362	-6.4579	7.4484	-6.0639	7.4484	-2.3626		550	1.3268	0.0971	1.4482	0.1245
														7.8171	-6.4613	7.6186	-5.7298	7.6186	-2.5511		600	1.3764	0.1031	1.2401	0.1161
														8.1182	-6.2812	7.7889	-5.3957	7.7889	-2.7707		650	1.4268	0.1232	1.068	0.1072
														8.3017	-6.1351	7.9591	-5.0615	7.9591	-3.0149		700	1.428	0.0927	0.9157	0.103
														8.3934	-6.1254	8.1294	-4.7274	8.1294	-3.2805		750	1.6476	0.1173	0.8952	0.1039
														8.3559	-5.9237	8.2996	-4.3933	8.2996	-3.5592		800	1.7727	0.1595	0.9704	0.1241
														8.4691	-5.827	8.4698	-4.0591	8.4698	-3.8448		850	1.8559	0.1772	1.0145	0.1494
														8.572	-5.7389	8.6401	-3.725	8.6401	-4.1289		900	1.9517	0.2017	1.1185	0.1883
														8.4936	-5.621	8.8103	-3.3909	8.8103	-4.4126		950	1.8748	0.2258	1.2977	0.2398
														8.7603	-5.806	8.9806	-3.0568	8.9806	-4.6966		1000	1.7256	0.2817	1.4783	0.3199
														8.753	-5.755	9.1508	-2.7226	9.1508	-4.9777		1050	1.5981	0.3311	1.4047	0.3695
														9.0821	-6.0649	9.3211	-2.3885	9.3211	-5.2468		1100	1.1877	0.3062	1.3057	0.4638
														9.0152	-5.9205	9.4913	-2.0544	9.4913	-5.5003		1150	1.2201	0.3262	1.3081	0.4799
														8.7345	-5.6094	9.6599	-1.7203	9.6599	-5.7404		1200	1.2509	0.3209	1.3156	0.4961
														8.6764	-5.5327	9.8061	-1.3861	9.8061	-5.9433		1250	1.3079	0.3324	1.3316	0.5106
														8.4503	-5.2812	9.9455	-1.053	9.9455	-6.1345		1300	1.3656	0.3281	1.3503	0.5242
																					1350	1.4203	0.3225	1.3706	0.5369
																					1400	1.6156	0.336	1.3898	0.5469
																					1450	1.8485	0.353	1.4125	0.5555

## Sheet: Figure 2B
Figure 2B
ball x	time
conditions	nan	nan	nan	nan	nan	nan	-6.721	-6.385	-6.05	-5.715	-5.379	-5.044	-4.709	-4.373	-4.038	-3.702	-3.367	-3.032	-2.696	-2.361	-2.026	-1.69	-1.355	-1.019	-0.684	-0.349	-0.013	0.322	0.657	0.993	1.328	1.664	1.999	2.334	2.67	3.005	3.34	3.676	4.011	4.347	4.682	5.017	5.353	5.688	6.023	6.359	6.694	7.03	7.365
	nan	nan	nan	nan	nan	nan	-5.936	-5.62	-5.303	-4.986	-4.669	-4.353	-4.036	-3.719	-3.403	-3.086	-2.769	-2.452	-2.136	-1.819	-1.502	-1.186	-0.869	-0.552	-0.236	0.081	0.398	0.715	1.031	1.348	1.665	1.981	2.298	2.616	2.934	3.252	3.57	3.888	4.206	4.524	4.842	5.16	5.478	5.796	6.114	6.432	6.75	7.068	7.386
	nan	nan	nan	nan	nan	nan	-5.937	-5.62	-5.303	-4.987	-4.67	-4.353	-4.037	-3.72	-3.403	-3.086	-2.77	-2.453	-2.136	-1.82	-1.503	-1.186	-0.87	-0.553	-0.236	0.081	0.397	0.714	1.031	1.347	1.664	1.981	2.298	2.614	2.931	3.248	3.564	3.881	4.198	4.514	4.831	5.148	5.465	5.781	6.098	6.415	6.731	7.048	7.365
	nan	nan	nan	nan	nan	nan	-5.892	-5.521	-5.151	-4.78	-4.41	-4.039	-3.669	-3.298	-2.928	-2.557	-2.187	-1.816	-1.446	-1.076	-0.705	-0.335	0.036	0.406	0.777	1.147	1.518	1.888	2.259	2.629	3	3.37	3.741	4.111	4.482	4.852	5.223	5.593	5.963	6.334	6.704	7.075	7.445	7.816	8.186	8.557	8.927	9.298	9.668
	nan	nan	nan	nan	nan	nan	-5.552	-5.253	-4.954	-4.656	-4.357	-4.058	-3.76	-3.461	-3.162	-2.864	-2.565	-2.266	-1.968	-1.669	-1.37	-1.072	-0.773	-0.474	-0.176	0.123	0.422	0.72	1.019	1.318	1.616	1.915	2.214	2.512	2.811	3.11	3.408	3.707	4.006	4.304	4.603	4.902	5.2	5.499	5.798	6.096	6.395	6.694	6.992
	nan	nan	nan	nan	nan	nan	-5.537	-5.22	-4.903	-4.587	-4.27	-3.953	-3.636	-3.32	-3.003	-2.686	-2.37	-2.053	-1.736	-1.42	-1.103	-0.786	-0.469	-0.153	0.164	0.481	0.797	1.114	1.431	1.748	2.065	2.383	2.701	3.019	3.337	3.655	3.973	4.291	4.609	4.928	5.246	5.564	5.882	6.2	6.518	6.836	7.154	7.472	7.79
	nan	nan	nan	nan	nan	nan	-5.33	-5.007	-4.684	-4.361	-4.037	-3.714	-3.391	-3.067	-2.744	-2.421	-2.097	-1.774	-1.451	-1.128	-0.804	-0.481	-0.158	0.166	0.489	0.812	1.136	1.459	1.782	2.106	2.429	2.752	3.075	3.399	3.722	4.045	4.369	4.692	5.015	5.338	5.662	5.985	6.308	6.632	6.955	7.278	7.602	7.925	8.248
	nan	nan	nan	nan	nan	nan	-5.321	-4.985	-4.65	-4.315	-3.979	-3.644	-3.308	-2.973	-2.638	-2.302	-1.967	-1.632	-1.296	-0.961	-0.626	-0.29	0.045	0.381	0.716	1.052	1.387	1.722	2.057	2.393	2.728	3.064	3.399	3.734	4.07	4.405	4.74	5.076	5.411	5.747	6.082	6.417	6.753	7.088	7.423	7.759	8.094	8.43	8.765
	nan	nan	nan	nan	nan	nan	-4.963	-4.68	-4.398	-4.115	-3.832	-3.55	-3.267	-2.984	-2.702	-2.419	-2.136	-1.853	-1.571	-1.288	-1.005	-0.722	-0.44	-0.157	0.125	0.408	0.691	0.974	1.256	1.539	1.822	2.104	2.387	2.67	2.952	3.235	3.518	3.801	4.083	4.366	4.649	4.931	5.214	5.497	5.779	6.062	6.345	6.628	6.91
	nan	nan	nan	nan	nan	nan	-4.951	-4.652	-4.353	-4.055	-3.756	-3.457	-3.159	-2.86	-2.561	-2.263	-1.964	-1.665	-1.367	-1.068	-0.769	-0.471	-0.172	0.127	0.425	0.724	1.023	1.321	1.62	1.919	2.217	2.516	2.815	3.113	3.412	3.711	4.009	4.308	4.607	4.905	5.204	5.503	5.801	6.1	6.399	6.699	6.998	7.298	7.597
	nan	nan	nan	nan	nan	nan	-4.748	-4.446	-4.143	-3.841	-3.538	-3.236	-2.933	-2.631	-2.329	-2.026	-1.724	-1.421	-1.119	-0.816	-0.514	-0.211	0.091	0.394	0.696	0.998	1.301	1.603	1.906	2.208	2.511	2.813	3.116	3.419	3.723	4.026	4.33	4.633	4.936	5.24	5.543	5.846	6.15	6.453	6.757	7.06	7.363	7.667	7.97
	nan	nan	nan	nan	nan	nan	-4.539	-4.226	-3.912	-3.599	-3.285	-2.97	-2.656	-2.341	-2.027	-1.712	-1.398	-1.083	-0.769	-0.454	-0.14	0.175	0.489	0.804	1.118	1.433	1.747	2.062	2.376	2.691	3.005	3.32	3.634	3.949	4.263	4.578	4.892	5.207	5.521	5.836	6.15	6.465	6.779	7.094	7.408	7.723	8.037	8.352	8.666
	nan	nan	nan	nan	nan	nan	-4.318	-3.98	-3.642	-3.304	-2.966	-2.628	-2.289	-1.951	-1.613	-1.275	-0.937	-0.599	-0.26	0.078	0.416	0.754	1.092	1.43	1.769	2.107	2.445	2.783	3.121	3.459	3.797	4.136	4.474	4.812	5.15	5.488	5.826	6.165	6.503	6.841	7.179	7.517	7.855	8.194	8.532	8.87	9.208	9.546	9.874
	nan	nan	nan	nan	nan	nan	-4.117	-3.779	-3.441	-3.103	-2.765	-2.427	-2.088	-1.75	-1.412	-1.074	-0.736	-0.398	-0.059	0.279	0.617	0.955	1.293	1.631	1.969	2.308	2.646	2.984	3.322	3.66	3.998	4.337	4.675	5.013	5.351	5.689	6.027	6.366	6.704	7.042	7.38	7.718	8.056	8.394	8.733	9.071	9.409	9.747	10.084
	nan	nan	nan	nan	nan	nan	-4.13	-3.807	-3.483	-3.16	-2.837	-2.513	-2.19	-1.867	-1.543	-1.22	-0.897	-0.574	-0.25	0.073	0.396	0.72	1.043	1.366	1.69	2.013	2.336	2.659	2.983	3.306	3.629	3.953	4.276	4.599	4.923	5.246	5.569	5.892	6.216	6.539	6.862	7.186	7.509	7.832	8.156	8.479	8.802	9.125	9.449
	nan	nan	nan	nan	nan	nan	-3.565	-3.282	-2.999	-2.717	-2.434	-2.151	-1.868	-1.585	-1.302	-1.019	-0.736	-0.453	-0.17	0.113	0.396	0.679	0.962	1.245	1.528	1.811	2.094	2.377	2.66	2.943	3.226	3.509	3.793	4.076	4.359	4.642	4.925	5.208	5.491	5.774	6.057	6.34	6.623	6.906	7.189	7.472	7.755	8.038	8.321
	nan	nan	nan	nan	nan	nan	-3.375	-3.105	-2.835	-2.565	-2.296	-2.026	-1.756	-1.486	-1.216	-0.946	-0.676	-0.406	-0.137	0.133	0.403	0.673	0.943	1.213	1.483	1.753	2.022	2.292	2.562	2.832	3.102	3.372	3.642	3.912	4.181	4.451	4.721	4.991	5.261	5.531	5.801	6.071	6.34	6.61	6.88	7.15	7.42	7.69	7.96
	nan	nan	nan	nan	nan	nan	-3.289	-2.916	-2.543	-2.169	-1.796	-1.423	-1.049	-0.676	-0.302	0.071	0.444	0.818	1.191	1.565	1.938	2.311	2.685	3.058	3.431	3.805	4.178	4.552	4.925	5.298	5.672	6.045	6.419	6.792	7.165	7.539	7.912	8.286	8.659	9.032	9.406	9.778	10.146	nan	nan	nan	nan	nan	nan
	nan	nan	nan	nan	nan	nan	-3.344	-3.038	-2.732	-2.426	-2.12	-1.814	-1.508	-1.201	-0.895	-0.589	-0.283	0.023	0.329	0.635	0.942	1.248	1.554	1.86	2.166	2.472	2.778	3.085	3.391	3.697	4.003	4.309	4.615	4.922	5.228	5.534	5.84	6.146	6.452	6.758	7.065	7.371	7.677	7.983	8.289	8.595	8.901	9.208	9.514
	nan	nan	nan	nan	nan	nan	-2.921	-2.585	-2.25	-1.915	-1.579	-1.244	-0.908	-0.573	-0.238	0.098	0.433	0.768	1.104	1.439	1.775	2.11	2.445	2.781	3.116	3.451	3.787	4.122	4.458	4.793	5.128	5.464	5.799	6.134	6.47	6.805	7.141	7.476	7.811	8.147	8.482	8.817	9.153	9.488	9.823	10.156	nan	nan	nan
	nan	nan	nan	nan	nan	nan	-2.979	-2.714	-2.448	-2.183	-1.917	-1.652	-1.387	-1.121	-0.856	-0.59	-0.325	-0.059	0.206	0.472	0.737	1.002	1.268	1.533	1.799	2.064	2.33	2.595	2.861	3.126	3.391	3.657	3.922	4.188	4.453	4.719	4.984	5.25	5.515	5.78	6.046	6.311	6.577	6.846	7.116	7.385	7.655	7.925	8.195
	nan	nan	nan	nan	nan	nan	-2.925	-2.596	-2.266	-1.937	-1.607	-1.278	-0.948	-0.619	-0.289	0.041	0.37	0.7	1.029	1.359	1.688	2.018	2.347	2.677	3.006	3.336	3.665	3.995	4.324	4.654	4.983	5.313	5.642	5.972	6.302	6.631	6.961	7.29	7.62	7.949	8.279	8.608	8.938	9.267	9.597	9.926	10.213	nan	nan
	nan	nan	nan	nan	nan	nan	-2.955	-2.66	-2.365	-2.07	-1.776	-1.481	-1.186	-0.891	-0.596	-0.302	-0.007	0.288	0.583	0.878	1.172	1.467	1.762	2.057	2.352	2.646	2.941	3.236	3.531	3.826	4.12	4.415	4.71	5.005	5.3	5.594	5.889	6.184	6.479	6.774	7.068	7.363	7.658	7.953	8.248	8.542	8.837	9.132	9.427
	nan	nan	nan	nan	nan	nan	-2.725	-2.396	-2.066	-1.737	-1.407	-1.077	-0.746	-0.415	-0.084	0.247	0.578	0.909	1.241	1.572	1.903	2.234	2.565	2.896	3.227	3.558	3.889	4.22	4.552	4.883	5.214	5.545	5.876	6.207	6.538	6.869	7.2	7.532	7.863	8.194	8.525	8.856	9.187	9.518	9.847	10.173	nan	nan	nan
	nan	nan	nan	nan	nan	nan	-2.579	-2.313	-2.048	-1.783	-1.517	-1.252	-0.986	-0.721	-0.455	-0.19	0.076	0.341	0.606	0.872	1.137	1.403	1.668	1.934	2.199	2.465	2.73	2.995	3.261	3.526	3.792	4.057	4.323	4.588	4.854	5.119	5.384	5.65	5.915	6.181	6.446	6.712	6.977	7.243	7.508	7.773	8.039	8.304	8.57
	nan	nan	nan	nan	nan	nan	-2.551	-2.252	-1.953	-1.654	-1.356	-1.057	-0.759	-0.46	-0.161	0.138	0.436	0.735	1.033	1.332	1.631	1.93	2.228	2.527	2.825	3.124	3.423	3.721	4.02	4.319	4.617	4.916	5.215	5.513	5.812	6.111	6.409	6.708	7.007	7.305	7.604	7.903	8.201	8.5	8.799	9.097	9.396	9.694	9.985
	nan	nan	nan	nan	nan	nan	-2.568	-2.289	-2.011	-1.732	-1.454	-1.175	-0.897	-0.618	-0.34	-0.061	0.217	0.496	0.774	1.053	1.331	1.61	1.888	2.167	2.445	2.724	3.002	3.281	3.559	3.838	4.116	4.395	4.674	4.952	5.231	5.509	5.787	6.066	6.344	6.623	6.901	7.18	7.459	7.737	8.016	8.294	8.573	8.851	9.13
	nan	nan	nan	nan	nan	nan	-2.538	-2.225	-1.912	-1.599	-1.285	-0.972	-0.659	-0.345	-0.032	0.281	0.594	0.908	1.221	1.534	1.848	2.161	2.474	2.787	3.101	3.414	3.727	4.04	4.354	4.667	4.98	5.294	5.607	5.92	6.234	6.549	6.863	7.178	7.492	7.807	8.121	8.436	8.75	9.065	9.379	9.693	9.995	nan	nan
	nan	nan	nan	nan	nan	nan	-2.492	-2.121	-1.751	-1.38	-1.01	-0.639	-0.269	0.102	0.472	0.843	1.213	1.584	1.954	2.325	2.695	3.066	3.436	3.806	4.177	4.547	4.918	5.288	5.659	6.029	6.4	6.77	7.141	7.511	7.882	8.252	8.623	8.993	9.364	9.733	10.088	nan	nan	nan	nan	nan	nan	nan	nan
	nan	nan	nan	nan	nan	nan	-2.138	-1.825	-1.512	-1.199	-0.885	-0.572	-0.259	0.055	0.369	0.683	0.998	1.312	1.627	1.941	2.256	2.57	2.885	3.199	3.514	3.828	4.143	4.457	4.772	5.086	5.401	5.715	6.03	6.344	6.659	6.973	7.288	7.602	7.917	8.231	8.546	8.86	9.175	9.489	9.802	10.102	nan	nan	nan
	nan	nan	nan	nan	nan	nan	-2.171	-1.897	-1.623	-1.349	-1.074	-0.8	-0.526	-0.252	0.022	0.297	0.571	0.845	1.119	1.394	1.668	1.942	2.216	2.491	2.765	3.039	3.313	3.588	3.862	4.136	4.41	4.685	4.959	5.233	5.507	5.782	6.056	6.33	6.605	6.879	7.153	7.427	7.702	7.976	8.25	8.524	8.799	9.073	9.347
	nan	nan	nan	nan	nan	nan	-2.122	-1.79	-1.457	-1.125	-0.792	-0.46	-0.127	0.205	0.538	0.87	1.203	1.535	1.868	2.2	2.533	2.865	3.198	3.53	3.863	4.195	4.528	4.86	5.193	5.525	5.858	6.19	6.523	6.855	7.188	7.52	7.853	8.185	8.518	8.85	9.183	9.515	9.847	nan	nan	nan	nan	nan	nan
	nan	nan	nan	nan	nan	nan	-1.923	-1.59	-1.258	-0.925	-0.593	-0.26	0.072	0.405	0.737	1.07	1.402	1.735	2.067	2.4	2.732	3.065	3.397	3.73	4.062	4.395	4.727	5.06	5.392	5.725	6.057	6.39	6.722	7.055	7.387	7.72	8.052	8.385	8.717	9.05	9.382	9.714	10.042	nan	nan	nan	nan	nan	nan
	nan	nan	nan	nan	nan	nan	-1.786	-1.53	-1.273	-1.017	-0.761	-0.504	-0.248	0.008	0.265	0.521	0.777	1.034	1.29	1.546	1.803	2.059	2.316	2.572	2.828	3.085	3.341	3.597	3.854	4.11	4.366	4.623	4.879	5.136	5.393	5.653	5.914	6.174	6.435	6.695	6.956	7.216	7.477	7.737	7.998	8.258	8.519	8.779	9.04
	nan	nan	nan	nan	nan	nan	-1.779	-1.514	-1.248	-0.983	-0.717	-0.452	-0.186	0.079	0.345	0.61	0.875	1.141	1.406	1.672	1.937	2.203	2.468	2.734	2.999	3.264	3.53	3.795	4.061	4.326	4.592	4.857	5.123	5.388	5.653	5.919	6.184	6.45	6.715	6.981	7.246	7.512	7.777	8.042	8.308	8.573	8.839	9.104	9.372
	nan	nan	nan	nan	nan	nan	-1.726	-1.396	-1.067	-0.737	-0.408	-0.078	0.251	0.581	0.91	1.24	1.569	1.899	2.228	2.558	2.888	3.217	3.547	3.876	4.206	4.535	4.865	5.194	5.524	5.853	6.183	6.512	6.842	7.171	7.501	7.83	8.16	8.489	8.819	9.148	9.478	9.807	10.134	nan	nan	nan	nan	nan	nan
	nan	nan	nan	nan	nan	nan	-1.794	-1.547	-1.3	-1.053	-0.806	-0.56	-0.313	-0.066	0.181	0.428	0.675	0.922	1.169	1.416	1.663	1.91	2.157	2.404	2.651	2.898	3.146	3.397	3.648	3.899	4.15	4.4	4.651	4.902	5.153	5.404	5.655	5.906	6.157	6.408	6.659	6.91	7.161	7.412	7.662	7.913	8.164	8.415	8.666
	nan	nan	nan	nan	nan	nan	-1.497	-1.134	-0.771	-0.407	-0.044	0.319	0.682	1.046	1.409	1.772	2.135	2.499	2.862	3.225	3.589	3.952	4.315	4.678	5.042	5.405	5.768	6.132	6.495	6.858	7.221	7.585	7.948	8.311	8.675	9.038	9.401	9.763	nan	nan	nan	nan	nan	nan	nan	nan	nan	nan	nan
	nan	nan	nan	nan	nan	nan	-1.606	-1.374	-1.141	-0.909	-0.677	-0.444	-0.212	0.021	0.253	0.485	0.718	0.95	1.183	1.415	1.647	1.88	2.112	2.345	2.577	2.81	3.045	3.281	3.517	3.753	3.989	4.225	4.461	4.697	4.933	5.169	5.405	5.641	5.877	6.113	6.349	6.585	6.821	7.057	7.293	7.529	7.765	8.001	8.237
	nan	nan	nan	nan	nan	nan	-1.583	-1.322	-1.061	-0.8	-0.539	-0.278	-0.017	0.244	0.505	0.766	1.027	1.287	1.548	1.809	2.07	2.331	2.592	2.853	3.114	3.375	3.636	3.897	4.158	4.419	4.68	4.941	5.202	5.463	5.724	5.984	6.245	6.506	6.767	7.028	7.289	7.55	7.811	8.072	8.333	8.594	8.855	9.116	9.377
	nan	nan	nan	nan	nan	nan	-1.342	-1.032	-0.722	-0.412	-0.103	0.207	0.517	0.827	1.136	1.446	1.756	2.066	2.375	2.685	2.995	3.305	3.614	3.924	4.234	4.544	4.853	5.163	5.473	5.783	6.092	6.402	6.712	7.022	7.331	7.641	7.951	8.261	8.57	8.88	9.19	9.5	9.806	nan	nan	nan	nan	nan	nan
	nan	nan	nan	nan	nan	nan	-1.406	-1.174	-0.941	-0.709	-0.477	-0.244	-0.012	0.221	0.453	0.685	0.918	1.15	1.382	1.615	1.847	2.08	2.312	2.544	2.777	3.009	3.242	3.474	3.706	3.939	4.171	4.404	4.636	4.868	5.101	5.333	5.566	5.798	6.03	6.263	6.495	6.728	6.96	7.192	7.425	7.657	7.889	8.122	8.354
	nan	nan	nan	nan	nan	nan	-1.318	-0.98	-0.642	-0.304	0.034	0.372	0.711	1.049	1.387	1.725	2.063	2.401	2.739	3.078	3.416	3.754	4.093	4.433	4.773	5.113	5.453	5.792	6.132	6.472	6.812	7.152	7.492	7.831	8.171	8.511	8.851	9.191	9.531	9.866	10.153	nan	nan	nan	nan	nan	nan	nan	nan
	nan	nan	nan	nan	nan	nan	-1.321	-0.986	-0.65	-0.315	0.02	0.356	0.691	1.027	1.362	1.697	2.033	2.368	2.705	3.042	3.379	3.716	4.053	4.39	4.727	5.064	5.401	5.738	6.075	6.412	6.749	7.086	7.423	7.76	8.098	8.435	8.772	9.109	9.446	9.783	10.12	nan	nan	nan	nan	nan	nan	nan	nan
	nan	nan	nan	nan	nan	nan	-1.136	-0.819	-0.502	-0.185	0.131	0.448	0.765	1.081	1.398	1.715	2.031	2.348	2.665	2.982	3.298	3.615	3.932	4.248	4.565	4.882	5.199	5.515	5.832	6.149	6.465	6.782	7.099	7.415	7.732	8.049	8.366	8.682	8.999	9.316	9.632	9.947	10.218	nan	nan	nan	nan	nan	nan
	nan	nan	nan	nan	nan	nan	-0.925	-0.596	-0.266	0.063	0.393	0.722	1.052	1.381	1.711	2.04	2.37	2.699	3.029	3.358	3.688	4.017	4.347	4.676	5.006	5.335	5.665	5.995	6.324	6.654	6.983	7.313	7.642	7.972	8.301	8.631	8.96	9.29	9.619	9.94	nan	nan	nan	nan	nan	nan	nan	nan	nan
	nan	nan	nan	nan	nan	nan	-0.918	-0.58	-0.242	0.097	0.435	0.773	1.111	1.449	1.787	2.125	2.464	2.802	3.14	3.478	3.816	4.155	4.493	4.831	5.169	5.507	5.845	6.183	6.522	6.86	7.198	7.536	7.874	8.212	8.55	8.889	9.227	9.565	9.9	nan	nan	nan	nan	nan	nan	nan	nan	nan	nan
	nan	nan	nan	nan	nan	nan	-0.73	-0.407	-0.084	0.24	0.563	0.886	1.209	1.533	1.856	2.18	2.504	2.829	3.154	3.479	3.803	4.128	4.453	4.778	5.102	5.427	5.752	6.077	6.401	6.726	7.051	7.376	7.701	8.025	8.35	8.675	9	9.324	9.649	9.969	nan	nan	nan	nan	nan	nan	nan	nan	nan
	nan	nan	nan	nan	nan	nan	-0.561	-0.275	0.012	0.299	0.586	0.873	1.159	1.446	1.733	2.02	2.307	2.594	2.88	3.167	3.454	3.741	4.028	4.314	4.601	4.888	5.175	5.462	5.749	6.035	6.322	6.609	6.897	7.184	7.471	7.758	8.046	8.333	8.62	8.907	9.195	9.482	9.769	10.057	nan	nan	nan	nan	nan
	nan	nan	nan	nan	nan	nan	-0.528	-0.202	0.125	0.451	0.777	1.104	1.43	1.757	2.083	2.41	2.736	3.063	3.389	3.716	4.042	4.369	4.695	5.021	5.348	5.674	6.001	6.327	6.654	6.98	7.307	7.633	7.96	8.286	8.612	8.939	9.265	9.592	9.914	nan	nan	nan	nan	nan	nan	nan	nan	nan	nan
	nan	nan	nan	nan	nan	nan	-0.553	-0.259	0.036	0.331	0.626	0.921	1.215	1.51	1.805	2.1	2.395	2.689	2.984	3.279	3.574	3.869	4.163	4.458	4.753	5.048	5.343	5.637	5.932	6.227	6.522	6.817	7.111	7.406	7.701	7.996	8.291	8.585	8.88	9.175	9.47	9.763	10.05	nan	nan	nan	nan	nan	nan
	nan	nan	nan	nan	nan	nan	-0.659	-0.491	-0.322	-0.154	0.015	0.183	0.352	0.52	0.689	0.857	1.025	1.194	1.362	1.531	1.699	1.868	2.036	2.205	2.373	2.542	2.71	2.879	3.047	3.216	3.384	3.553	3.721	3.89	4.058	4.227	4.395	4.564	4.732	4.901	5.069	5.238	5.406	5.575	5.746	5.916	6.086	6.256	6.427
	nan	nan	nan	nan	nan	nan	-0.466	-0.306	-0.146	0.014	0.174	0.334	0.494	0.654	0.814	0.974	1.134	1.294	1.454	1.614	1.774	1.934	2.094	2.254	2.414	2.574	2.734	2.894	3.054	3.214	3.374	3.534	3.694	3.854	4.014	4.174	4.334	4.494	4.654	4.814	4.974	5.135	5.296	5.456	5.617	5.778	5.939	6.099	6.26
	nan	nan	nan	nan	nan	nan	-0.386	-0.13	0.126	0.383	0.639	0.895	1.152	1.408	1.664	1.921	2.177	2.434	2.69	2.946	3.203	3.459	3.715	3.972	4.228	4.484	4.741	4.997	5.253	5.51	5.766	6.023	6.279	6.535	6.792	7.048	7.304	7.561	7.817	8.073	8.33	8.586	8.842	9.099	9.355	9.612	9.868	nan	nan
	nan	nan	nan	nan	nan	nan	-0.12	0.215	0.551	0.886	1.222	1.557	1.892	2.228	2.563	2.898	3.234	3.569	3.905	4.24	4.575	4.911	5.246	5.581	5.917	6.252	6.588	6.923	7.258	7.594	7.929	8.264	8.6	8.935	9.271	9.606	9.94	10.228	nan	nan	nan	nan	nan	nan	nan	nan	nan	nan	nan
	nan	nan	nan	nan	nan	nan	-0.128	0.198	0.525	0.851	1.178	1.504	1.831	2.157	2.483	2.81	3.136	3.463	3.789	4.116	4.442	4.769	5.095	5.421	5.748	6.075	6.401	6.727	7.054	7.38	7.707	8.033	8.36	8.686	9.013	9.339	9.665	9.982	nan	nan	nan	nan	nan	nan	nan	nan	nan	nan	nan
	nan	nan	nan	nan	nan	nan	-0.134	0.186	0.506	0.826	1.146	1.466	1.786	2.106	2.426	2.747	3.067	3.387	3.707	4.027	4.347	4.667	4.987	5.307	5.627	5.947	6.267	6.587	6.907	7.227	7.547	7.867	8.187	8.507	8.827	9.148	9.468	9.788	nan	nan	nan	nan	nan	nan	nan	nan	nan	nan	nan
	nan	nan	nan	nan	nan	nan	0.033	0.311	0.59	0.868	1.147	1.425	1.704	1.982	2.261	2.539	2.818	3.096	3.375	3.653	3.932	4.21	4.489	4.767	5.046	5.324	5.603	5.881	6.16	6.438	6.717	6.995	7.274	7.552	7.831	8.109	8.388	8.666	8.945	9.223	9.502	9.78	10.059	nan	nan	nan	nan	nan	nan
	nan	nan	nan	nan	nan	nan	-0.081	0.063	0.206	0.35	0.493	0.636	0.78	0.923	1.067	1.21	1.354	1.497	1.64	1.784	1.927	2.071	2.214	2.357	2.501	2.644	2.788	2.931	3.074	3.218	3.361	3.505	3.648	3.791	3.935	4.078	4.222	4.365	4.508	4.652	4.795	4.939	5.082	5.226	5.369	5.512	5.656	5.799	5.943
	nan	nan	nan	nan	nan	nan	-0.073	0.08	0.233	0.387	0.54	0.693	0.846	0.999	1.152	1.305	1.458	1.611	1.764	1.917	2.07	2.223	2.376	2.53	2.683	2.836	2.989	3.142	3.295	3.448	3.601	3.754	3.907	4.06	4.213	4.366	4.52	4.673	4.826	4.979	5.132	5.285	5.438	5.591	5.744	5.897	6.05	6.203	6.356
	nan	nan	nan	nan	nan	nan	-0.081	0.063	0.206	0.35	0.493	0.636	0.78	0.923	1.067	1.21	1.353	1.497	1.64	1.784	1.927	2.07	2.214	2.357	2.501	2.644	2.787	2.931	3.074	3.218	3.361	3.505	3.648	3.791	3.935	4.078	4.222	4.365	4.508	4.652	4.795	4.939	5.082	5.225	5.369	5.512	5.656	5.799	5.942
	nan	nan	nan	nan	nan	nan	0.129	0.284	0.439	0.594	0.749	0.903	1.058	1.213	1.368	1.523	1.678	1.833	1.988	2.142	2.297	2.452	2.607	2.762	2.917	3.072	3.227	3.381	3.536	3.691	3.846	4.001	4.156	4.311	4.466	4.62	4.775	4.93	5.085	5.24	5.395	5.55	5.705	5.859	6.014	6.169	6.324	6.479	6.634
	nan	nan	nan	nan	nan	nan	0.267	0.587	0.907	1.227	1.547	1.867	2.187	2.507	2.827	3.147	3.467	3.787	4.107	4.427	4.747	5.067	5.387	5.707	6.027	6.347	6.668	6.988	7.308	7.628	7.948	8.268	8.588	8.908	9.228	9.548	9.864	10.177	nan	nan	nan	nan	nan	nan	nan	nan	nan	nan	nan
	nan	nan	nan	nan	nan	nan	0.256	0.562	0.868	1.174	1.48	1.786	2.093	2.399	2.705	3.011	3.317	3.623	3.929	4.236	4.542	4.848	5.154	5.46	5.766	6.072	6.379	6.685	6.991	7.297	7.603	7.909	8.215	8.522	8.828	9.134	9.44	9.746	10.051	nan	nan	nan	nan	nan	nan	nan	nan	nan	nan
	nan	nan	nan	nan	nan	nan	0.255	0.561	0.867	1.173	1.479	1.785	2.092	2.398	2.704	3.01	3.316	3.622	3.928	4.235	4.541	4.847	5.153	5.459	5.765	6.072	6.378	6.684	6.99	7.296	7.602	7.908	8.215	8.521	8.827	9.133	9.439	9.745	10.05	nan	nan	nan	nan	nan	nan	nan	nan	nan	nan
	nan	nan	nan	nan	nan	nan	0.126	0.277	0.429	0.58	0.731	0.882	1.033	1.185	1.336	1.487	1.638	1.79	1.941	2.092	2.243	2.394	2.546	2.697	2.848	2.999	3.151	3.302	3.453	3.604	3.756	3.907	4.058	4.209	4.36	4.512	4.663	4.814	4.965	5.117	5.268	5.419	5.57	5.721	5.873	6.024	6.175	6.326	6.478
	nan	nan	nan	nan	nan	nan	0.402	0.644	0.886	1.128	1.37	1.612	1.855	2.097	2.339	2.581	2.823	3.066	3.308	3.55	3.792	4.034	4.276	4.519	4.761	5.003	5.245	5.487	5.73	5.972	6.214	6.456	6.698	6.941	7.183	7.425	7.667	7.909	8.151	8.394	8.636	8.878	9.12	9.362	9.605	9.846	10.087	nan	nan
	nan	nan	nan	nan	nan	nan	0.458	0.767	1.077	1.387	1.697	2.006	2.316	2.626	2.936	3.245	3.555	3.865	4.175	4.484	4.794	5.104	5.414	5.723	6.033	6.343	6.653	6.962	7.272	7.582	7.892	8.202	8.511	8.821	9.131	9.44	9.745	10.033	nan	nan	nan	nan	nan	nan	nan	nan	nan	nan	nan
	nan	nan	nan	nan	nan	nan	0.481	0.819	1.158	1.496	1.834	2.172	2.51	2.848	3.187	3.525	3.863	4.201	4.539	4.877	5.215	5.554	5.892	6.23	6.568	6.906	7.244	7.583	7.921	8.259	8.597	8.935	9.273	9.611	9.946	nan	nan	nan	nan	nan	nan	nan	nan	nan	nan	nan	nan	nan	nan
	nan	nan	nan	nan	nan	nan	0.323	0.47	0.618	0.765	0.913	1.06	1.207	1.355	1.502	1.65	1.797	1.944	2.092	2.239	2.387	2.534	2.681	2.829	2.977	3.124	3.272	3.42	3.568	3.715	3.863	4.011	4.159	4.306	4.454	4.602	4.75	4.897	5.045	5.193	5.341	5.488	5.636	5.784	5.932	6.079	6.227	6.375	6.523
	nan	nan	nan	nan	nan	nan	0.679	1.014	1.35	1.685	2.02	2.356	2.691	3.026	3.362	3.697	4.033	4.368	4.703	5.039	5.374	5.709	6.045	6.38	6.716	7.051	7.386	7.722	8.057	8.392	8.728	9.063	9.399	9.733	10.066	nan	nan	nan	nan	nan	nan	nan	nan	nan	nan	nan	nan	nan	nan
	nan	nan	nan	nan	nan	nan	0.828	1.103	1.377	1.651	1.925	2.2	2.474	2.748	3.022	3.296	3.571	3.845	4.119	4.393	4.668	4.942	5.216	5.49	5.765	6.039	6.313	6.587	6.861	7.136	7.41	7.684	7.958	8.233	8.507	8.781	9.055	9.329	9.604	9.874	10.141	nan	nan	nan	nan	nan	nan	nan	nan
	nan	nan	nan	nan	nan	nan	0.821	1.086	1.351	1.617	1.882	2.148	2.413	2.679	2.944	3.21	3.475	3.74	4.006	4.271	4.537	4.802	5.068	5.333	5.599	5.864	6.129	6.395	6.66	6.926	7.191	7.457	7.722	7.988	8.253	8.518	8.784	9.049	9.315	9.58	9.846	10.111	nan	nan	nan	nan	nan	nan	nan
	nan	nan	nan	nan	nan	nan	0.802	1.044	1.287	1.529	1.771	2.013	2.255	2.497	2.74	2.982	3.224	3.466	3.708	3.951	4.193	4.435	4.677	4.923	5.169	5.415	5.661	5.907	6.153	6.399	6.645	6.891	7.137	7.383	7.629	7.875	8.121	8.367	8.613	8.859	9.105	9.351	9.597	9.843	10.089	nan	nan	nan	nan
	nan	nan	nan	nan	nan	nan	1.039	1.326	1.613	1.9	2.187	2.473	2.76	3.047	3.334	3.621	3.908	4.194	4.481	4.768	5.055	5.342	5.628	5.915	6.202	6.489	6.776	7.062	7.349	7.636	7.923	8.21	8.497	8.783	9.07	9.357	9.644	9.93	nan	nan	nan	nan	nan	nan	nan	nan	nan	nan	nan
	nan	nan	nan	nan	nan	nan	0.916	1.056	1.196	1.335	1.475	1.615	1.754	1.894	2.034	2.173	2.313	2.453	2.592	2.732	2.872	3.011	3.151	3.291	3.43	3.57	3.71	3.849	3.989	4.129	4.268	4.408	4.548	4.687	4.827	4.967	5.106	5.246	5.386	5.525	5.665	5.805	5.944	6.084	6.224	6.365	6.505	6.646	6.786
	nan	nan	nan	nan	nan	nan	0.941	1.11	1.279	1.448	1.617	1.786	1.955	2.124	2.294	2.463	2.632	2.801	2.97	3.139	3.308	3.477	3.646	3.815	3.984	4.153	4.322	4.492	4.661	4.83	4.999	5.168	5.337	5.506	5.675	5.844	6.013	6.182	6.351	6.52	6.69	6.859	7.028	7.197	7.366	7.535	7.704	7.873	8.042
	nan	nan	nan	nan	nan	nan	0.936	1.099	1.262	1.425	1.589	1.752	1.915	2.078	2.242	2.405	2.568	2.731	2.894	3.058	3.221	3.384	3.547	3.711	3.874	4.037	4.2	4.364	4.527	4.69	4.853	5.016	5.18	5.343	5.506	5.669	5.833	5.996	6.159	6.322	6.485	6.649	6.812	6.975	7.138	7.302	7.465	7.628	7.791
	nan	nan	nan	nan	nan	nan	1.006	1.253	1.5	1.747	1.994	2.241	2.488	2.735	2.982	3.229	3.476	3.722	3.969	4.216	4.463	4.71	4.957	5.204	5.452	5.703	5.954	6.205	6.456	6.707	6.958	7.208	7.459	7.71	7.961	8.212	8.463	8.714	8.965	9.216	9.467	9.718	9.968	nan	nan	nan	nan	nan	nan
ball y	time
conditions	nan	nan	nan	nan	nan	nan	-8.66	-8.493	-8.325	-8.157	-7.989	-7.821	-7.654	-7.486	-7.318	-7.15	-6.983	-6.815	-6.647	-6.479	-6.311	-6.144	-5.976	-5.808	-5.64	-5.473	-5.305	-5.137	-4.969	-4.801	-4.634	-4.466	-4.298	-4.13	-3.963	-3.795	-3.627	-3.459	-3.292	-3.124	-2.956	-2.788	-2.62	-2.453	-2.285	-2.117	-1.949	-1.782	-1.614
	nan	nan	nan	nan	nan	nan	-4.567	-4.768	-4.969	-5.17	-5.37	-5.571	-5.772	-5.973	-6.174	-6.374	-6.575	-6.776	-6.977	-7.178	-7.378	-7.579	-7.78	-7.981	-8.182	-8.382	-8.583	-8.784	-8.985	-9.186	-9.386	-9.587	-9.766	-9.656	-9.457	-9.259	-9.06	-8.861	-8.663	-8.464	-8.265	-8.066	-7.868	-7.669	-7.47	-7.272	-7.073	-6.874	-6.675
	nan	nan	nan	nan	nan	nan	4.033	3.832	3.632	3.431	3.23	3.029	2.828	2.628	2.427	2.226	2.025	1.824	1.624	1.423	1.222	1.021	0.82	0.62	0.419	0.218	0.017	-0.184	-0.384	-0.585	-0.786	-0.987	-1.188	-1.388	-1.589	-1.79	-1.991	-2.192	-2.392	-2.593	-2.794	-2.995	-3.196	-3.396	-3.597	-3.798	-3.999	-4.2	-4.4
	nan	nan	nan	nan	nan	nan	8.248	7.824	7.401	6.978	6.555	6.131	5.708	5.285	4.862	4.438	4.015	3.592	3.169	2.745	2.322	1.899	1.475	1.052	0.629	0.206	-0.218	-0.641	-1.064	-1.487	-1.911	-2.334	-2.757	-3.18	-3.604	-4.027	-4.45	-4.874	-5.297	-5.72	-6.143	-6.567	-6.99	-7.413	-7.836	-8.26	-8.683	-9.106	-9.53
	nan	nan	nan	nan	nan	nan	-6.211	-5.985	-5.758	-5.531	-5.304	-5.078	-4.851	-4.624	-4.397	-4.171	-3.944	-3.717	-3.49	-3.264	-3.037	-2.81	-2.583	-2.356	-2.13	-1.903	-1.676	-1.449	-1.223	-0.996	-0.769	-0.542	-0.316	-0.089	0.138	0.365	0.592	0.818	1.045	1.272	1.499	1.725	1.952	2.179	2.406	2.632	2.859	3.086	3.313
	nan	nan	nan	nan	nan	nan	5.167	5.368	5.569	5.769	5.97	6.171	6.372	6.573	6.773	6.974	7.175	7.376	7.577	7.777	7.978	8.179	8.38	8.581	8.781	8.982	9.183	9.384	9.585	9.763	9.654	9.455	9.257	9.058	8.859	8.66	8.462	8.263	8.064	7.866	7.667	7.468	7.269	7.071	6.872	6.673	6.475	6.276	6.077
	nan	nan	nan	nan	nan	nan	-2.642	-2.452	-2.262	-2.072	-1.882	-1.692	-1.502	-1.312	-1.122	-0.932	-0.742	-0.552	-0.362	-0.172	0.018	0.208	0.398	0.588	0.779	0.969	1.159	1.349	1.539	1.729	1.919	2.109	2.299	2.489	2.679	2.869	3.059	3.249	3.439	3.629	3.819	4.009	4.199	4.389	4.579	4.769	4.959	5.149	5.339
	nan	nan	nan	nan	nan	nan	-0.46	-0.293	-0.125	0.043	0.211	0.379	0.546	0.714	0.882	1.05	1.217	1.385	1.553	1.721	1.889	2.056	2.224	2.392	2.56	2.728	2.895	3.063	3.231	3.399	3.566	3.734	3.902	4.07	4.237	4.405	4.573	4.741	4.909	5.076	5.244	5.412	5.58	5.747	5.915	6.083	6.251	6.419	6.586
	nan	nan	nan	nan	nan	nan	-6.394	-6.147	-5.901	-5.654	-5.408	-5.162	-4.915	-4.669	-4.422	-4.176	-3.93	-3.683	-3.437	-3.19	-2.944	-2.698	-2.451	-2.205	-1.959	-1.712	-1.466	-1.219	-0.973	-0.727	-0.48	-0.234	0.013	0.259	0.505	0.752	0.998	1.244	1.491	1.737	1.984	2.23	2.476	2.723	2.969	3.216	3.462	3.708	3.955
	nan	nan	nan	nan	nan	nan	-1.389	-1.616	-1.843	-2.07	-2.296	-2.523	-2.75	-2.977	-3.203	-3.43	-3.657	-3.884	-4.11	-4.337	-4.564	-4.791	-5.017	-5.244	-5.471	-5.698	-5.925	-6.151	-6.378	-6.605	-6.832	-7.058	-7.285	-7.512	-7.739	-7.965	-8.192	-8.419	-8.646	-8.873	-9.099	-9.326	-9.553	-9.754	-9.629	-9.403	-9.178	-8.952	-8.726
	nan	nan	nan	nan	nan	nan	-4.185	-4.406	-4.628	-4.85	-5.071	-5.293	-5.515	-5.737	-5.958	-6.18	-6.402	-6.623	-6.845	-7.067	-7.288	-7.51	-7.732	-7.953	-8.175	-8.397	-8.619	-8.84	-9.062	-9.284	-9.505	-9.727	-9.728	-9.507	-9.287	-9.067	-8.846	-8.626	-8.405	-8.185	-7.965	-7.744	-7.524	-7.303	-7.083	-6.862	-6.642	-6.422	-6.201
	nan	nan	nan	nan	nan	nan	-9.172	-9.378	-9.584	-9.767	-9.654	-9.45	-9.246	-9.042	-8.837	-8.633	-8.429	-8.225	-8.02	-7.816	-7.612	-7.408	-7.203	-6.999	-6.795	-6.591	-6.386	-6.182	-5.978	-5.774	-5.569	-5.365	-5.161	-4.957	-4.752	-4.548	-4.344	-4.14	-3.936	-3.731	-3.527	-3.323	-3.119	-2.914	-2.71	-2.506	-2.302	-2.097	-1.893
	nan	nan	nan	nan	nan	nan	0.935	1.097	1.259	1.421	1.583	1.746	1.908	2.07	2.232	2.394	2.556	2.718	2.88	3.042	3.204	3.366	3.529	3.691	3.853	4.015	4.177	4.339	4.501	4.663	4.825	4.987	5.15	5.312	5.474	5.636	5.798	5.96	6.122	6.284	6.446	6.608	6.771	6.933	7.095	7.257	7.419	7.581	7.743
	nan	nan	nan	nan	nan	nan	-8.465	-8.302	-8.14	-7.978	-7.816	-7.654	-7.492	-7.33	-7.168	-7.006	-6.844	-6.681	-6.519	-6.357	-6.195	-6.033	-5.871	-5.709	-5.547	-5.385	-5.223	-5.06	-4.898	-4.736	-4.574	-4.412	-4.25	-4.088	-3.926	-3.764	-3.602	-3.44	-3.277	-3.115	-2.953	-2.791	-2.629	-2.467	-2.305	-2.143	-1.981	-1.819	-1.657
	nan	nan	nan	nan	nan	nan	-1.359	-1.549	-1.739	-1.929	-2.119	-2.309	-2.499	-2.689	-2.879	-3.069	-3.259	-3.449	-3.639	-3.829	-4.019	-4.209	-4.399	-4.589	-4.779	-4.969	-5.159	-5.349	-5.539	-5.729	-5.919	-6.109	-6.299	-6.489	-6.679	-6.869	-7.059	-7.249	-7.439	-7.629	-7.819	-8.009	-8.199	-8.389	-8.579	-8.769	-8.959	-9.149	-9.339
	nan	nan	nan	nan	nan	nan	8.805	9.052	9.298	9.544	9.763	9.627	9.381	9.135	8.889	8.643	8.397	8.151	7.905	7.659	7.413	7.167	6.921	6.675	6.429	6.183	5.937	5.691	5.445	5.199	4.953	4.707	4.461	4.215	3.969	3.723	3.477	3.231	2.984	2.738	2.492	2.246	2	1.754	1.508	1.262	1.016	0.77	0.524
	nan	nan	nan	nan	nan	nan	-7.383	-7.123	-6.862	-6.602	-6.342	-6.081	-5.821	-5.56	-5.3	-5.04	-4.779	-4.519	-4.259	-3.998	-3.738	-3.477	-3.217	-2.957	-2.696	-2.436	-2.176	-1.915	-1.655	-1.394	-1.134	-0.874	-0.613	-0.353	-0.093	0.168	0.428	0.688	0.949	1.209	1.47	1.73	1.99	2.251	2.511	2.771	3.032	3.292	3.553
	nan	nan	nan	nan	nan	nan	-0.629	-0.664	-0.698	-0.733	-0.768	-0.803	-0.837	-0.872	-0.907	-0.942	-0.976	-1.011	-1.046	-1.081	-1.115	-1.15	-1.185	-1.219	-1.254	-1.289	-1.324	-1.358	-1.393	-1.428	-1.463	-1.497	-1.532	-1.567	-1.602	-1.636	-1.671	-1.706	-1.741	-1.775	-1.81	-1.845	-1.879	nan	nan	nan	nan	nan	nan
	nan	nan	nan	nan	nan	nan	8.019	7.803	7.586	7.37	7.153	6.936	6.72	6.503	6.287	6.07	5.854	5.637	5.42	5.204	4.987	4.771	4.554	4.338	4.121	3.904	3.688	3.471	3.255	3.038	2.822	2.605	2.389	2.172	1.955	1.739	1.522	1.306	1.089	0.873	0.656	0.439	0.223	0.006	-0.21	-0.427	-0.643	-0.86	-1.076
	nan	nan	nan	nan	nan	nan	-5.66	-5.493	-5.325	-5.157	-4.989	-4.821	-4.654	-4.486	-4.318	-4.15	-3.983	-3.815	-3.647	-3.479	-3.311	-3.144	-2.976	-2.808	-2.64	-2.473	-2.305	-2.137	-1.969	-1.801	-1.634	-1.466	-1.298	-1.13	-0.963	-0.795	-0.627	-0.459	-0.291	-0.124	0.044	0.212	0.38	0.547	0.715	0.883	nan	nan	nan
	nan	nan	nan	nan	nan	nan	0.22	0.485	0.75	1.015	1.28	1.545	1.81	2.074	2.339	2.604	2.869	3.134	3.399	3.664	3.929	4.194	4.458	4.723	4.988	5.253	5.518	5.783	6.048	6.313	6.578	6.842	7.107	7.372	7.637	7.902	8.167	8.432	8.697	8.961	9.226	9.491	9.727	9.584	9.324	9.063	8.803	8.542	8.282
	nan	nan	nan	nan	nan	nan	0.949	1.128	1.307	1.486	1.665	1.844	2.023	2.202	2.381	2.56	2.739	2.918	3.097	3.276	3.455	3.634	3.813	3.992	4.171	4.35	4.529	4.708	4.887	5.066	5.245	5.424	5.603	5.782	5.961	6.14	6.319	6.498	6.677	6.856	7.035	7.214	7.393	7.572	7.751	7.93	8.082	nan	nan
	nan	nan	nan	nan	nan	nan	3.407	3.176	2.944	2.712	2.48	2.248	2.017	1.785	1.553	1.321	1.09	0.858	0.626	0.394	0.162	-0.069	-0.301	-0.533	-0.765	-0.996	-1.228	-1.46	-1.692	-1.924	-2.155	-2.387	-2.619	-2.851	-3.082	-3.314	-3.546	-3.778	-4.009	-4.241	-4.473	-4.705	-4.937	-5.168	-5.4	-5.632	-5.864	-6.095	-6.327
	nan	nan	nan	nan	nan	nan	-8.949	-9.128	-9.307	-9.486	-9.665	-9.765	-9.609	-9.433	-9.257	-9.081	-8.905	-8.728	-8.552	-8.376	-8.2	-8.024	-7.848	-7.672	-7.496	-7.32	-7.144	-6.968	-6.792	-6.616	-6.44	-6.264	-6.088	-5.912	-5.736	-5.56	-5.383	-5.207	-5.031	-4.855	-4.679	-4.503	-4.327	-4.151	-3.975	-3.799	nan	nan	nan
	nan	nan	nan	nan	nan	nan	-8.379	-8.114	-7.85	-7.585	-7.32	-7.055	-6.79	-6.525	-6.26	-5.995	-5.731	-5.466	-5.201	-4.936	-4.671	-4.406	-4.141	-3.876	-3.611	-3.347	-3.082	-2.817	-2.552	-2.287	-2.022	-1.757	-1.492	-1.227	-0.963	-0.698	-0.433	-0.168	0.097	0.362	0.627	0.892	1.156	1.421	1.686	1.951	2.216	2.481	2.746
	nan	nan	nan	nan	nan	nan	-4.811	-4.584	-4.357	-4.13	-3.904	-3.677	-3.45	-3.223	-2.996	-2.77	-2.543	-2.316	-2.089	-1.863	-1.636	-1.409	-1.182	-0.956	-0.729	-0.502	-0.275	-0.049	0.178	0.405	0.632	0.859	1.085	1.312	1.539	1.766	1.992	2.219	2.446	2.673	2.899	3.126	3.353	3.58	3.807	4.033	4.26	4.487	4.714
	nan	nan	nan	nan	nan	nan	3.39	3.139	2.888	2.637	2.386	2.135	1.884	1.633	1.381	1.13	0.879	0.628	0.377	0.126	-0.125	-0.376	-0.627	-0.879	-1.13	-1.381	-1.632	-1.883	-2.134	-2.385	-2.636	-2.888	-3.139	-3.39	-3.641	-3.892	-4.143	-4.394	-4.645	-4.896	-5.148	-5.399	-5.65	-5.901	-6.152	-6.403	-6.654	-6.905	-7.157
	nan	nan	nan	nan	nan	nan	4.172	4.378	4.584	4.791	4.997	5.203	5.409	5.615	5.821	6.027	6.233	6.439	6.646	6.852	7.058	7.264	7.47	7.676	7.882	8.088	8.294	8.501	8.707	8.913	9.119	9.325	9.531	9.737	9.737	9.533	9.329	9.125	8.92	8.716	8.512	8.308	8.103	7.899	7.695	7.491	7.287	nan	nan
	nan	nan	nan	nan	nan	nan	6.448	6.024	5.601	5.178	4.755	4.331	3.908	3.485	3.062	2.638	2.215	1.792	1.368	0.945	0.522	0.098	-0.325	-0.748	-1.171	-1.594	-2.018	-2.441	-2.864	-3.287	-3.711	-4.134	-4.557	-4.981	-5.404	-5.827	-6.25	-6.674	-7.097	-7.52	-7.943	nan	nan	nan	nan	nan	nan	nan	nan
	nan	nan	nan	nan	nan	nan	-8.372	-8.578	-8.784	-8.99	-9.197	-9.403	-9.609	-9.792	-9.679	-9.477	-9.273	-9.069	-8.865	-8.661	-8.457	-8.252	-8.048	-7.844	-7.64	-7.435	-7.231	-7.027	-6.823	-6.618	-6.414	-6.21	-6.006	-5.801	-5.597	-5.393	-5.189	-4.984	-4.78	-4.576	-4.372	-4.167	-3.963	-3.759	-3.555	-3.35	nan	nan	nan
	nan	nan	nan	nan	nan	nan	-6.613	-6.869	-7.125	-7.381	-7.636	-7.892	-8.148	-8.404	-8.66	-8.915	-9.171	-9.427	-9.682	-9.682	-9.427	-9.171	-8.915	-8.659	-8.404	-8.148	-7.892	-7.636	-7.381	-7.125	-6.869	-6.613	-6.358	-6.102	-5.846	-5.59	-5.335	-5.079	-4.823	-4.567	-4.312	-4.056	-3.8	-3.544	-3.289	-3.033	-2.777	-2.521	-2.266
	nan	nan	nan	nan	nan	nan	6.855	6.682	6.508	6.335	6.162	5.988	5.815	5.641	5.468	5.294	5.121	4.948	4.774	4.601	4.427	4.254	4.081	3.907	3.734	3.56	3.387	3.214	3.04	2.867	2.693	2.52	2.347	2.173	2	1.826	1.653	1.479	1.306	1.133	0.959	0.786	0.612	nan	nan	nan	nan	nan	nan
	nan	nan	nan	nan	nan	nan	-0.545	-0.718	-0.891	-1.065	-1.238	-1.412	-1.585	-1.758	-1.932	-2.105	-2.279	-2.452	-2.625	-2.799	-2.972	-3.146	-3.319	-3.493	-3.666	-3.839	-4.013	-4.186	-4.36	-4.533	-4.706	-4.88	-5.053	-5.227	-5.4	-5.573	-5.747	-5.92	-6.094	-6.267	-6.44	-6.614	-6.787	nan	nan	nan	nan	nan	nan
	nan	nan	nan	nan	nan	nan	-2.228	-2.502	-2.776	-3.049	-3.323	-3.597	-3.87	-4.144	-4.418	-4.691	-4.965	-5.239	-5.513	-5.786	-6.06	-6.334	-6.607	-6.881	-7.155	-7.428	-7.702	-7.976	-8.249	-8.523	-8.797	-9.07	-9.344	-9.618	-9.77	-9.531	-9.261	-8.991	-8.721	-8.452	-8.182	-7.912	-7.643	-7.373	-7.103	-6.833	-6.564	-6.294	-6.024
	nan	nan	nan	nan	nan	nan	-1.179	-0.915	-0.65	-0.385	-0.12	0.145	0.41	0.675	0.94	1.204	1.469	1.734	1.999	2.264	2.529	2.794	3.059	3.324	3.588	3.853	4.118	4.383	4.648	4.913	5.178	5.443	5.708	5.972	6.237	6.502	6.767	7.032	7.297	7.562	7.827	8.092	8.356	8.621	8.886	9.151	9.416	9.681	9.683
	nan	nan	nan	nan	nan	nan	2.149	2.328	2.507	2.686	2.865	3.044	3.223	3.402	3.581	3.76	3.939	4.118	4.297	4.476	4.655	4.834	5.013	5.192	5.371	5.55	5.729	5.908	6.087	6.266	6.445	6.624	6.803	6.982	7.161	7.34	7.519	7.698	7.877	8.056	8.235	8.414	8.593	nan	nan	nan	nan	nan	nan
	nan	nan	nan	nan	nan	nan	4.235	4.517	4.799	5.081	5.364	5.646	5.928	6.21	6.492	6.774	7.057	7.339	7.621	7.903	8.185	8.468	8.75	9.032	9.314	9.596	9.754	9.507	9.228	8.949	8.671	8.392	8.113	7.835	7.556	7.277	6.999	6.72	6.441	6.163	5.884	5.605	5.327	5.048	4.769	4.491	4.212	3.933	3.655
	nan	nan	nan	nan	nan	nan	-8.042	-7.613	-7.183	-6.754	-6.324	-5.895	-5.465	-5.036	-4.607	-4.177	-3.748	-3.318	-2.889	-2.459	-2.03	-1.6	-1.171	-0.741	-0.312	0.117	0.547	0.976	1.406	1.835	2.265	2.694	3.124	3.553	3.983	4.412	4.842	5.271	nan	nan	nan	nan	nan	nan	nan	nan	nan	nan	nan
	nan	nan	nan	nan	nan	nan	-4.246	-4.54	-4.834	-5.128	-5.423	-5.717	-6.011	-6.306	-6.6	-6.894	-7.189	-7.483	-7.777	-8.072	-8.366	-8.66	-8.954	-9.249	-9.543	-9.804	-9.643	-9.352	-9.06	-8.769	-8.477	-8.186	-7.895	-7.603	-7.312	-7.02	-6.729	-6.437	-6.146	-5.854	-5.563	-5.272	-4.98	-4.689	-4.397	-4.106	-3.814	-3.523	-3.232
	nan	nan	nan	nan	nan	nan	5.576	5.307	5.037	4.768	4.499	4.229	3.96	3.691	3.421	3.152	2.883	2.613	2.344	2.075	1.805	1.536	1.267	0.997	0.728	0.459	0.189	-0.08	-0.349	-0.619	-0.888	-1.157	-1.427	-1.696	-1.965	-2.235	-2.504	-2.773	-3.043	-3.312	-3.581	-3.851	-4.12	-4.389	-4.658	-4.928	-5.197	-5.466	-5.736
	nan	nan	nan	nan	nan	nan	2.024	1.812	1.601	1.39	1.178	0.967	0.756	0.544	0.333	0.121	-0.09	-0.301	-0.513	-0.724	-0.935	-1.147	-1.358	-1.57	-1.781	-1.992	-2.204	-2.415	-2.626	-2.838	-3.049	-3.26	-3.472	-3.683	-3.895	-4.106	-4.317	-4.529	-4.74	-4.951	-5.163	-5.374	-5.586	nan	nan	nan	nan	nan	nan
	nan	nan	nan	nan	nan	nan	3.755	3.46	3.166	2.872	2.577	2.283	1.989	1.694	1.4	1.106	0.811	0.517	0.223	-0.071	-0.366	-0.66	-0.954	-1.249	-1.543	-1.837	-2.132	-2.426	-2.72	-3.015	-3.309	-3.603	-3.897	-4.192	-4.486	-4.78	-5.075	-5.369	-5.663	-5.958	-6.252	-6.546	-6.841	-7.135	-7.429	-7.723	-8.018	-8.312	-8.606
	nan	nan	nan	nan	nan	nan	7.335	7.497	7.659	7.821	7.983	8.145	8.308	8.47	8.632	8.794	8.956	9.118	9.28	9.442	9.604	9.766	9.768	9.61	9.451	9.293	9.134	8.976	8.818	8.659	8.501	8.342	8.184	8.025	7.867	7.708	7.55	7.391	7.233	7.074	6.909	nan	nan	nan	nan	nan	nan	nan	nan
	nan	nan	nan	nan	nan	nan	7.94	8.107	8.275	8.443	8.611	8.778	8.946	9.114	9.282	9.449	9.617	9.767	9.677	9.512	9.348	9.183	9.019	8.855	8.69	8.526	8.362	8.197	8.033	7.868	7.704	7.54	7.375	7.211	7.046	6.882	6.718	6.553	6.389	6.224	6.06	nan	nan	nan	nan	nan	nan	nan	nan
	nan	nan	nan	nan	nan	nan	7.432	7.232	7.031	6.83	6.629	6.428	6.228	6.027	5.826	5.625	5.424	5.224	5.023	4.822	4.621	4.42	4.22	4.019	3.818	3.617	3.416	3.216	3.015	2.814	2.613	2.412	2.212	2.011	1.81	1.609	1.408	1.208	1.007	0.806	0.605	0.404	0.214	nan	nan	nan	nan	nan	nan
	nan	nan	nan	nan	nan	nan	0.949	1.128	1.307	1.486	1.665	1.844	2.023	2.202	2.381	2.56	2.739	2.918	3.097	3.276	3.455	3.634	3.813	3.992	4.171	4.35	4.529	4.708	4.887	5.066	5.245	5.424	5.603	5.782	5.961	6.14	6.319	6.498	6.677	6.856	nan	nan	nan	nan	nan	nan	nan	nan	nan
	nan	nan	nan	nan	nan	nan	5.265	5.103	4.941	4.779	4.616	4.454	4.292	4.13	3.968	3.806	3.644	3.482	3.32	3.158	2.995	2.833	2.671	2.509	2.347	2.185	2.023	1.861	1.699	1.537	1.374	1.212	1.05	0.888	0.726	0.564	0.402	0.24	0.078	nan	nan	nan	nan	nan	nan	nan	nan	nan	nan
	nan	nan	nan	nan	nan	nan	8.158	8.348	8.538	8.729	8.919	9.109	9.299	9.489	9.679	9.784	9.618	9.43	9.243	9.055	8.868	8.68	8.493	8.305	8.118	7.93	7.743	7.555	7.368	7.18	6.993	6.805	6.618	6.43	6.243	6.055	5.868	5.68	5.493	5.305	nan	nan	nan	nan	nan	nan	nan	nan	nan
	nan	nan	nan	nan	nan	nan	-4.001	-4.243	-4.484	-4.726	-4.967	-5.209	-5.45	-5.692	-5.934	-6.175	-6.417	-6.658	-6.9	-7.142	-7.383	-7.625	-7.866	-8.108	-8.349	-8.591	-8.833	-9.074	-9.316	-9.557	-9.772	-9.639	-9.398	-9.157	-8.916	-8.675	-8.434	-8.193	-7.952	-7.711	-7.47	-7.229	-6.988	-6.747	nan	nan	nan	nan	nan
	nan	nan	nan	nan	nan	nan	-1.354	-1.538	-1.723	-1.907	-2.092	-2.276	-2.461	-2.645	-2.83	-3.014	-3.199	-3.383	-3.568	-3.752	-3.937	-4.121	-4.306	-4.49	-4.675	-4.86	-5.044	-5.229	-5.413	-5.598	-5.782	-5.967	-6.151	-6.336	-6.52	-6.705	-6.889	-7.074	-7.258	nan	nan	nan	nan	nan	nan	nan	nan	nan	nan
	nan	nan	nan	nan	nan	nan	1.006	0.774	0.543	0.311	0.079	-0.153	-0.384	-0.616	-0.848	-1.08	-1.312	-1.543	-1.775	-2.007	-2.239	-2.47	-2.702	-2.934	-3.166	-3.397	-3.629	-3.861	-4.093	-4.325	-4.556	-4.788	-5.02	-5.252	-5.483	-5.715	-5.947	-6.179	-6.411	-6.642	-6.874	-7.106	-7.338	nan	nan	nan	nan	nan	nan
	nan	nan	nan	nan	nan	nan	2.32	1.985	1.65	1.315	0.98	0.645	0.31	-0.025	-0.36	-0.695	-1.03	-1.365	-1.7	-2.035	-2.37	-2.705	-3.04	-3.375	-3.71	-4.045	-4.38	-4.715	-5.05	-5.385	-5.72	-6.055	-6.39	-6.725	-7.06	-7.395	-7.73	-8.065	-8.4	-8.735	-9.07	-9.405	-9.74	-9.74	-9.406	-9.072	-8.737	-8.403	-8.069
	nan	nan	nan	nan	nan	nan	-6.482	-6.579	-6.677	-6.775	-6.872	-6.97	-7.068	-7.166	-7.263	-7.361	-7.459	-7.556	-7.654	-7.752	-7.85	-7.947	-8.045	-8.143	-8.24	-8.338	-8.436	-8.534	-8.631	-8.729	-8.827	-8.924	-9.022	-9.12	-9.218	-9.315	-9.413	-9.511	-9.608	-9.706	-9.793	-9.739	-9.643	-9.546	-9.45	-9.353	-9.257	-9.16	-9.063
	nan	nan	nan	nan	nan	nan	4.172	3.898	3.625	3.351	3.077	2.804	2.53	2.256	1.982	1.709	1.435	1.161	0.888	0.614	0.34	0.067	-0.207	-0.481	-0.754	-1.028	-1.302	-1.575	-1.849	-2.123	-2.397	-2.67	-2.944	-3.218	-3.491	-3.765	-4.039	-4.312	-4.586	-4.86	-5.133	-5.407	-5.681	-5.954	-6.228	-6.502	-6.776	nan	nan
	nan	nan	nan	nan	nan	nan	-8.86	-8.692	-8.524	-8.357	-8.189	-8.021	-7.853	-7.685	-7.518	-7.35	-7.182	-7.014	-6.847	-6.679	-6.511	-6.343	-6.175	-6.008	-5.84	-5.672	-5.504	-5.337	-5.169	-5.001	-4.833	-4.665	-4.498	-4.33	-4.162	-3.994	-3.827	-3.663	nan	nan	nan	nan	nan	nan	nan	nan	nan	nan	nan
	nan	nan	nan	nan	nan	nan	-8.246	-8.062	-7.877	-7.693	-7.508	-7.324	-7.139	-6.955	-6.77	-6.586	-6.401	-6.217	-6.032	-5.848	-5.663	-5.479	-5.294	-5.11	-4.925	-4.74	-4.556	-4.371	-4.187	-4.002	-3.818	-3.633	-3.449	-3.264	-3.08	-2.895	-2.711	-2.526	nan	nan	nan	nan	nan	nan	nan	nan	nan	nan	nan
	nan	nan	nan	nan	nan	nan	5.038	4.842	4.647	4.451	4.256	4.06	3.865	3.67	3.474	3.279	3.083	2.888	2.692	2.497	2.301	2.106	1.911	1.715	1.52	1.324	1.129	0.933	0.738	0.543	0.347	0.152	-0.044	-0.239	-0.435	-0.63	-0.825	-1.021	nan	nan	nan	nan	nan	nan	nan	nan	nan	nan	nan
	nan	nan	nan	nan	nan	nan	-6.39	-6.139	-5.888	-5.637	-5.386	-5.135	-4.883	-4.632	-4.381	-4.13	-3.879	-3.628	-3.377	-3.126	-2.875	-2.623	-2.372	-2.121	-1.87	-1.619	-1.368	-1.117	-0.866	-0.614	-0.363	-0.112	0.139	0.39	0.641	0.892	1.143	1.395	1.646	1.897	2.148	2.399	2.65	nan	nan	nan	nan	nan	nan
	nan	nan	nan	nan	nan	nan	-4.299	-4.179	-4.058	-3.937	-3.816	-3.695	-3.575	-3.454	-3.333	-3.212	-3.091	-2.971	-2.85	-2.729	-2.608	-2.488	-2.367	-2.246	-2.125	-2.004	-1.884	-1.763	-1.642	-1.521	-1.4	-1.28	-1.159	-1.038	-0.917	-0.796	-0.676	-0.555	-0.434	-0.313	-0.192	-0.072	0.049	0.17	0.291	0.412	0.532	0.653	0.774
	nan	nan	nan	nan	nan	nan	-2.31	-2.202	-2.093	-1.985	-1.877	-1.769	-1.66	-1.552	-1.444	-1.335	-1.227	-1.119	-1.011	-0.902	-0.794	-0.686	-0.577	-0.469	-0.361	-0.253	-0.144	-0.036	0.072	0.181	0.289	0.397	0.505	0.614	0.722	0.83	0.939	1.047	1.155	1.263	1.372	1.48	1.588	1.697	1.805	1.913	2.021	2.13	2.238
	nan	nan	nan	nan	nan	nan	4.099	3.979	3.858	3.737	3.616	3.496	3.375	3.254	3.133	3.012	2.892	2.771	2.65	2.529	2.408	2.288	2.167	2.046	1.925	1.804	1.684	1.563	1.442	1.321	1.2	1.08	0.959	0.838	0.717	0.597	0.476	0.355	0.234	0.113	-0.007	-0.128	-0.249	-0.37	-0.491	-0.611	-0.732	-0.853	-0.974
	nan	nan	nan	nan	nan	nan	-7.912	-7.806	-7.701	-7.595	-7.489	-7.384	-7.278	-7.172	-7.066	-6.961	-6.855	-6.749	-6.644	-6.538	-6.432	-6.327	-6.221	-6.115	-6.01	-5.904	-5.798	-5.693	-5.587	-5.481	-5.376	-5.27	-5.164	-5.058	-4.953	-4.847	-4.741	-4.636	-4.53	-4.424	-4.319	-4.213	-4.107	-4.002	-3.896	-3.79	-3.685	-3.579	-3.473
	nan	nan	nan	nan	nan	nan	-6.237	-6.042	-5.846	-5.651	-5.456	-5.26	-5.065	-4.869	-4.674	-4.478	-4.283	-4.088	-3.892	-3.697	-3.501	-3.306	-3.11	-2.915	-2.719	-2.524	-2.329	-2.133	-1.938	-1.742	-1.547	-1.351	-1.156	-0.961	-0.765	-0.57	-0.374	-0.179	nan	nan	nan	nan	nan	nan	nan	nan	nan	nan	nan
	nan	nan	nan	nan	nan	nan	-2.181	-2.397	-2.614	-2.831	-3.047	-3.264	-3.48	-3.697	-3.913	-4.13	-4.346	-4.563	-4.78	-4.996	-5.213	-5.429	-5.646	-5.862	-6.079	-6.296	-6.512	-6.729	-6.945	-7.162	-7.378	-7.595	-7.811	-8.028	-8.245	-8.461	-8.678	-8.894	-9.111	nan	nan	nan	nan	nan	nan	nan	nan	nan	nan
	nan	nan	nan	nan	nan	nan	-1.58	-1.797	-2.013	-2.23	-2.446	-2.663	-2.88	-3.096	-3.313	-3.529	-3.746	-3.962	-4.179	-4.396	-4.612	-4.829	-5.045	-5.262	-5.478	-5.695	-5.911	-6.128	-6.345	-6.561	-6.778	-6.994	-7.211	-7.427	-7.644	-7.861	-8.077	-8.294	-8.51	nan	nan	nan	nan	nan	nan	nan	nan	nan	nan
	nan	nan	nan	nan	nan	nan	2.708	2.597	2.486	2.375	2.264	2.153	2.042	1.932	1.821	1.71	1.599	1.488	1.377	1.267	1.156	1.045	0.934	0.823	0.712	0.601	0.491	0.38	0.269	0.158	0.047	-0.064	-0.175	-0.285	-0.396	-0.507	-0.618	-0.729	-0.84	-0.95	-1.061	-1.172	-1.283	-1.394	-1.505	-1.616	-1.726	-1.837	-1.948
	nan	nan	nan	nan	nan	nan	-8.762	-8.476	-8.189	-7.903	-7.617	-7.33	-7.044	-6.758	-6.471	-6.185	-5.899	-5.612	-5.326	-5.04	-4.754	-4.467	-4.181	-3.895	-3.608	-3.322	-3.036	-2.749	-2.463	-2.177	-1.891	-1.604	-1.318	-1.032	-0.745	-0.459	-0.173	0.114	0.4	0.686	0.973	1.259	1.545	1.831	2.118	2.404	2.69	nan	nan
	nan	nan	nan	nan	nan	nan	-8.424	-8.213	-8.001	-7.79	-7.579	-7.367	-7.156	-6.945	-6.733	-6.522	-6.311	-6.099	-5.888	-5.676	-5.465	-5.254	-5.042	-4.831	-4.62	-4.408	-4.197	-3.985	-3.774	-3.563	-3.351	-3.14	-2.929	-2.717	-2.506	-2.295	-2.083	-1.872	nan	nan	nan	nan	nan	nan	nan	nan	nan	nan	nan
	nan	nan	nan	nan	nan	nan	-1.265	-1.103	-0.941	-0.779	-0.617	-0.455	-0.293	-0.131	0.032	0.194	0.356	0.518	0.68	0.842	1.004	1.166	1.328	1.49	1.653	1.815	1.977	2.139	2.301	2.463	2.625	2.787	2.949	3.111	3.274	nan	nan	nan	nan	nan	nan	nan	nan	nan	nan	nan	nan	nan	nan
	nan	nan	nan	nan	nan	nan	7.897	8.013	8.128	8.244	8.36	8.476	8.592	8.708	8.824	8.94	9.056	9.171	9.287	9.403	9.519	9.635	9.751	9.751	9.635	9.52	9.405	9.289	9.174	9.058	8.943	8.827	8.712	8.596	8.481	8.366	8.25	8.135	8.019	7.904	7.788	7.673	7.558	7.442	7.327	7.211	7.096	6.98	6.865
	nan	nan	nan	nan	nan	nan	-2.061	-1.893	-1.725	-1.557	-1.389	-1.222	-1.054	-0.886	-0.718	-0.551	-0.383	-0.215	-0.047	0.121	0.288	0.456	0.624	0.792	0.959	1.127	1.295	1.463	1.631	1.798	1.966	2.134	2.302	2.469	2.637	nan	nan	nan	nan	nan	nan	nan	nan	nan	nan	nan	nan	nan	nan
	nan	nan	nan	nan	nan	nan	-3.987	-3.731	-3.475	-3.22	-2.964	-2.708	-2.452	-2.196	-1.941	-1.685	-1.429	-1.173	-0.918	-0.662	-0.406	-0.15	0.106	0.361	0.617	0.873	1.129	1.384	1.64	1.896	2.152	2.408	2.663	2.919	3.175	3.431	3.687	3.942	4.198	4.454	4.71	nan	nan	nan	nan	nan	nan	nan	nan
	nan	nan	nan	nan	nan	nan	2.98	2.715	2.45	2.185	1.92	1.656	1.391	1.126	0.861	0.596	0.331	0.066	-0.199	-0.464	-0.728	-0.993	-1.258	-1.523	-1.788	-2.053	-2.318	-2.583	-2.848	-3.112	-3.377	-3.642	-3.907	-4.172	-4.437	-4.702	-4.967	-5.232	-5.496	-5.761	-6.026	-6.291	nan	nan	nan	nan	nan	nan	nan
	nan	nan	nan	nan	nan	nan	5.239	5.525	5.812	6.098	6.384	6.67	6.957	7.243	7.529	7.816	8.102	8.388	8.675	8.961	9.247	9.534	9.788	9.631	9.348	9.065	8.782	8.499	8.216	7.933	7.65	7.367	7.084	6.801	6.518	6.235	5.952	5.669	5.386	5.103	4.82	4.537	4.254	3.971	3.688	nan	nan	nan	nan
	nan	nan	nan	nan	nan	nan	-6.398	-6.157	-5.915	-5.674	-5.432	-5.19	-4.949	-4.707	-4.466	-4.224	-3.983	-3.741	-3.499	-3.258	-3.016	-2.775	-2.533	-2.291	-2.05	-1.808	-1.567	-1.325	-1.084	-0.842	-0.6	-0.359	-0.117	0.124	0.366	0.608	0.849	1.091	nan	nan	nan	nan	nan	nan	nan	nan	nan	nan	nan
	nan	nan	nan	nan	nan	nan	-2.91	-2.562	-2.214	-1.866	-1.518	-1.17	-0.822	-0.474	-0.126	0.222	0.57	0.918	1.266	1.614	1.962	2.31	2.658	3.006	3.354	3.702	4.05	4.398	4.746	5.095	5.443	5.791	6.139	6.487	6.835	7.183	7.531	7.879	8.227	8.575	8.923	9.271	9.619	9.812	9.503	9.156	8.808	8.46	8.112
	nan	nan	nan	nan	nan	nan	-1.068	-1.149	-1.23	-1.311	-1.392	-1.473	-1.554	-1.635	-1.716	-1.797	-1.878	-1.959	-2.04	-2.121	-2.202	-2.283	-2.364	-2.445	-2.526	-2.607	-2.688	-2.77	-2.851	-2.932	-3.013	-3.094	-3.175	-3.256	-3.337	-3.418	-3.499	-3.58	-3.661	-3.742	-3.823	-3.904	-3.985	-4.066	-4.147	-4.228	-4.309	-4.39	-4.472
	nan	nan	nan	nan	nan	nan	-0.277	-0.369	-0.461	-0.553	-0.646	-0.738	-0.83	-0.923	-1.015	-1.107	-1.199	-1.292	-1.384	-1.476	-1.568	-1.661	-1.753	-1.845	-1.937	-2.03	-2.122	-2.214	-2.306	-2.399	-2.491	-2.583	-2.676	-2.768	-2.86	-2.952	-3.045	-3.137	-3.229	-3.321	-3.414	-3.506	-3.598	-3.69	-3.783	-3.875	-3.967	-4.059	-4.152
	nan	nan	nan	nan	nan	nan	4.835	5.117	5.399	5.682	5.964	6.246	6.528	6.81	7.092	7.375	7.657	7.939	8.221	8.503	8.786	9.068	9.35	9.632	9.79	9.543	9.264	8.985	8.707	8.428	8.149	7.871	7.592	7.313	7.035	6.756	6.477	6.199	5.92	5.641	5.363	5.084	4.805	nan	nan	nan	nan	nan	nan
[truncated: 51 more columns]

## Sheet: Figure 2C
Figure 2C
		time	0	50	100	150	200	250	300	350	400	450	500	550	600	650	700	750	800	850	900	950	1000	1050	1100	1150	1200	1250	1300	1350	1400	1450	1500	1550	1600	1650	1700	1750	1800	1850	1900	1950	2000	2050	2100	2150	2200	2250	2300
neuron 1
visible		time
	conditions		0.003	0.004	0.005	0.008	0.005	0.007	0.002	0.006	0.005	0.007	0.006	0.009	0.004	0.009	0.007	0.001	0.001	0.003	0.005	0.004	0.002	0.005	0.001	0.002	0.004	0.003	0.01	0.009	0.008	0.011	0.017	0.017	0.02	0.021	0.03	0.033	nan	nan	nan	nan	nan	nan	nan	nan	nan	nan	nan
			0	0	0.001	0.006	0.006	0.002	0.001	0.001	0.004	0.002	0.003	0.001	0.001	0.002	0.001	0	0.001	0.001	0.001	0.001	0.001	0	0.002	0	0	0	0	0.003	0.006	0.006	0.013	0.012	0.013	0.022	0.039	0.039	nan	nan	nan	nan	nan	nan	nan	nan	nan	nan	nan
			0.001	0	0.002	0.006	0.011	0.001	0.013	0.009	0.017	0.012	0.011	0.008	0.006	0.007	0.003	0.003	0.004	0.003	0.004	0.007	0.005	0.008	0.014	0.012	0.016	0.013	0.013	0.018	0.019	0.02	0.028	0.033	0.046	0.042	0.049	0.052	nan	nan	nan	nan	nan	nan	nan	nan	nan	nan	nan
			0.004	0.004	0.003	0.011	0.013	0.01	0.022	0.022	0.03	0.022	0.024	0.025	0.022	0.019	0.022	0.015	0.019	0.019	0.019	0.02	0.015	0.024	0.024	0.024	0.022	0.025	0.034	0.04	0.056	0.059	0.069	nan	nan	nan	nan	nan	nan	nan	nan	nan	nan	nan	nan	nan	nan	nan	nan
			0.001	0.007	0.003	0.008	0.007	0.011	0.013	0.011	0.009	0.008	0.008	0.009	0.005	0.008	0.009	0.005	0.004	0.007	0	0.003	0.004	0.003	0.001	0.003	0.001	0.008	0.005	0.007	0.007	0.015	0.021	0.028	0.025	0.039	0.044	0.052	0.049	nan	nan	nan	nan	nan	nan	nan	nan	nan	nan
			0.001	0.002	0.004	0.009	0.006	0.011	0.008	0.01	0.004	0.005	0.004	0.005	0.003	0.002	0.001	0.001	0.003	0.003	0.002	0.003	0.002	0.002	0.001	0.004	0.004	0.002	0.004	0.002	0.01	0.016	0.026	0.035	0.05	0.055	nan	nan	nan	nan	nan	nan	nan	nan	nan	nan	nan	nan	nan
			0.002	0.002	0.003	0.011	0.003	0.004	0.008	0.009	0.014	0.012	0.013	0.009	0.003	0.003	0.004	0.005	0.003	0.007	0.002	0.003	0.004	0.005	0.004	0.002	0.005	0.005	0.007	0.008	0.014	0.021	0.035	0.032	0.046	nan	nan	nan	nan	nan	nan	nan	nan	nan	nan	nan	nan	nan	nan
			0.001	0.001	0.009	0.014	0.011	0.008	0.008	0.016	0.013	0.013	0.01	0.007	0.004	0.004	0.008	0.007	0.005	0.001	0.003	0.004	0.001	0.001	0.001	0	0.001	0.001	0.006	0.007	0.016	0.027	0.037	0.038	nan	nan	nan	nan	nan	nan	nan	nan	nan	nan	nan	nan	nan	nan	nan
			0.002	0	0.009	0.006	0.007	0.013	0.012	0.02	0.024	0.024	0.033	0.024	0.023	0.025	0.011	0.013	0.01	0.01	0.003	0.008	0.01	0.003	0.01	0.003	0.009	0.01	0.009	0.016	0.019	0.026	0.037	0.039	0.044	0.047	0.051	0.056	0.059	nan	nan	nan	nan	nan	nan	nan	nan	nan	nan
			0	0.001	0.001	0.003	0.007	0.006	0.012	0.011	0.013	0.011	0.013	0.014	0.009	0.009	0.01	0.004	0.002	0.002	0.004	0.001	0.002	0.003	0.006	0.004	0.002	0.006	0.006	0.008	0.006	0.016	0.017	0.022	0.032	0.043	nan	nan	nan	nan	nan	nan	nan	nan	nan	nan	nan	nan	nan
			0.003	0.004	0.009	0.012	0.005	0.009	0.009	0.022	0.012	0.011	0.011	0.01	0.006	0.004	0.004	0.001	0.006	0.003	0.004	0.002	0.004	0.005	0.002	0.002	0.006	0.011	0.006	0.014	0.018	0.021	0.024	0.024	0.032	nan	nan	nan	nan	nan	nan	nan	nan	nan	nan	nan	nan	nan	nan
			0.005	0.005	0.008	0.008	0.009	0.005	0.006	0.011	0.011	0.016	0.017	0.008	0.008	0.009	0.005	0.009	0.012	0.008	0.011	0.01	0.009	0.014	0.012	0.014	0.021	0.02	0.029	0.024	0.027	0.034	0.031	0.033	nan	nan	nan	nan	nan	nan	nan	nan	nan	nan	nan	nan	nan	nan	nan
			0.006	0.001	0.008	0.014	0.01	0.013	0.014	0.014	0.014	0.013	0.017	0.003	0.01	0.006	0.008	0.006	0.004	0.004	0.002	0.001	0.004	0.003	0.002	0	0.004	0.011	0.02	0.028	0.039	nan	nan	nan	nan	nan	nan	nan	nan	nan	nan	nan	nan	nan	nan	nan	nan	nan	nan
			0.002	0.003	0.004	0.009	0.013	0.013	0.014	0.022	0.013	0.014	0.015	0.019	0.011	0.007	0.009	0.005	0.004	0.003	0.003	0.002	0.005	0.008	0.01	0.011	0.015	0.021	0.023	0.029	nan	nan	nan	nan	nan	nan	nan	nan	nan	nan	nan	nan	nan	nan	nan	nan	nan	nan	nan
			0.002	0.001	0.003	0.011	0.003	0.01	0.011	0.018	0.019	0.011	0.012	0.013	0.009	0.012	0.009	0.014	0.006	0.008	0.003	0.008	0.003	0.004	0.007	0.011	0.017	0.028	0.036	0.039	0.044	nan	nan	nan	nan	nan	nan	nan	nan	nan	nan	nan	nan	nan	nan	nan	nan	nan	nan
			0.007	0.001	0.004	0.007	0.009	0.018	0.018	0.015	0.013	0.015	0.014	0.01	0.01	0.009	0.005	0.005	0.009	0.014	0.014	0.01	0.014	0.014	0.02	0.031	0.029	0.033	0.026	0.03	0.04	0.041	0.056	0.052	nan	nan	nan	nan	nan	nan	nan	nan	nan	nan	nan	nan	nan	nan	nan
			0.001	0.001	0.006	0.005	0.012	0.013	0.02	0.02	0.026	0.035	0.036	0.029	0.028	0.021	0.022	0.018	0.015	0.015	0.013	0.013	0.013	0.015	0.02	0.017	0.026	0.023	0.029	0.034	0.04	0.049	0.054	0.056	nan	nan	nan	nan	nan	nan	nan	nan	nan	nan	nan	nan	nan	nan	nan
			0.005	0.005	0.005	0.009	0.009	0.011	0.016	0.008	0.01	0.01	0.007	0.009	0.008	0.004	0.005	0.004	0.003	0.003	0.005	0.005	0.017	0.027	0.029	nan	nan	nan	nan	nan	nan	nan	nan	nan	nan	nan	nan	nan	nan	nan	nan	nan	nan	nan	nan	nan	nan	nan	nan
			0.001	0	0.003	0.005	0.011	0.018	0.016	0.01	0.01	0.006	0.011	0.003	0.005	0.003	0.007	0.006	0.004	0.005	0.011	0.009	0.014	0.014	0.013	0.014	0.026	0.034	0.043	0.05	nan	nan	nan	nan	nan	nan	nan	nan	nan	nan	nan	nan	nan	nan	nan	nan	nan	nan	nan
			0.002	0.003	0.003	0.015	0.015	0.02	0.025	0.019	0.019	0.016	0.015	0.015	0.014	0.01	0.011	0.01	0.012	0.012	0.012	0.016	0.019	0.03	0.029	0.035	0.041	nan	nan	nan	nan	nan	nan	nan	nan	nan	nan	nan	nan	nan	nan	nan	nan	nan	nan	nan	nan	nan	nan
			0	0	0.006	0.008	0.01	0.014	0.023	0.029	0.034	0.018	0.02	0.016	0.017	0.014	0.014	0.01	0.011	0.01	0.011	0.01	0.009	0.007	0.009	0.008	0.018	0.013	0.02	0.028	0.036	0.044	0.049	0.057	nan	nan	nan	nan	nan	nan	nan	nan	nan	nan	nan	nan	nan	nan	nan
			0.001	0	0.003	0.009	0.008	0.018	0.019	0.019	0.018	0.014	0.016	0.013	0.009	0.003	0.002	0.003	0.002	0.001	0.005	0.006	0.006	0.008	0.012	0.022	0.026	nan	nan	nan	nan	nan	nan	nan	nan	nan	nan	nan	nan	nan	nan	nan	nan	nan	nan	nan	nan	nan	nan
			0	0.001	0.004	0.008	0.012	0.014	0.012	0.024	0.025	0.02	0.027	0.019	0.022	0.024	0.021	0.019	0.016	0.012	0.007	0.007	0.008	0.014	0.019	0.035	0.027	0.039	0.038	0.051	nan	nan	nan	nan	nan	nan	nan	nan	nan	nan	nan	nan	nan	nan	nan	nan	nan	nan	nan
			0.004	0.005	0.001	0.004	0.007	0.013	0.011	0.013	0.011	0.014	0.007	0.007	0.007	0.005	0.013	0.005	0.006	0.013	0.019	0.021	0.014	0.02	0.025	0.035	0.033	nan	nan	nan	nan	nan	nan	nan	nan	nan	nan	nan	nan	nan	nan	nan	nan	nan	nan	nan	nan	nan	nan
			0.002	0.003	0.003	0.012	0.012	0.021	0.023	0.03	0.035	0.04	0.037	0.032	0.033	0.03	0.026	0.027	0.028	0.017	0.016	0.013	0.013	0.014	0.017	0.018	0.026	0.028	0.041	0.044	0.063	0.068	nan	nan	nan	nan	nan	nan	nan	nan	nan	nan	nan	nan	nan	nan	nan	nan	nan
			0.004	0.004	0.002	0.007	0.012	0.016	0.02	0.025	0.022	0.019	0.022	0.023	0.021	0.014	0.015	0.01	0.01	0.01	0.013	0.012	0.014	0.016	0.015	0.022	0.029	0.044	0.047	nan	nan	nan	nan	nan	nan	nan	nan	nan	nan	nan	nan	nan	nan	nan	nan	nan	nan	nan	nan
			0.001	0	0.002	0.005	0.006	0.008	0.011	0.01	0.011	0.013	0.016	0.011	0.018	0.015	0.013	0.012	0.006	0.006	0.005	0.009	0.011	0.011	0.018	0.029	0.026	0.027	0.039	0.042	nan	nan	nan	nan	nan	nan	nan	nan	nan	nan	nan	nan	nan	nan	nan	nan	nan	nan	nan
			0.001	0	0.001	0.007	0.005	0.015	0.019	0.013	0.005	0.003	0.005	0.001	0.005	0.005	0.004	0	0.004	0.001	0.001	0.004	0.006	0.011	0.02	0.018	0.025	nan	nan	nan	nan	nan	nan	nan	nan	nan	nan	nan	nan	nan	nan	nan	nan	nan	nan	nan	nan	nan	nan
			0.001	0.003	0.004	0.005	0.006	0.015	0.024	0.028	0.019	0.02	0.026	0.031	0.034	0.039	0.036	0.025	0.034	0.019	0.028	0.033	0.045	0.052	nan	nan	nan	nan	nan	nan	nan	nan	nan	nan	nan	nan	nan	nan	nan	nan	nan	nan	nan	nan	nan	nan	nan	nan	nan
			0	0.001	0.001	0.007	0.001	0.007	0.009	0.013	0.007	0.01	0.005	0.004	0.003	0.001	0.004	0.001	0.001	0.004	0.02	0.021	0.029	0.03	0.026	0.028	nan	nan	nan	nan	nan	nan	nan	nan	nan	nan	nan	nan	nan	nan	nan	nan	nan	nan	nan	nan	nan	nan	nan
			0.002	0.001	0.006	0.011	0.009	0.007	0.017	0.022	0.016	0.016	0.014	0.008	0.007	0.004	0.004	0.004	0.003	0.004	0.004	0.005	0.016	0.015	0.014	0.018	0.028	0.034	0.039	0.043	nan	nan	nan	nan	nan	nan	nan	nan	nan	nan	nan	nan	nan	nan	nan	nan	nan	nan	nan
			0.002	0.001	0.004	0.009	0.011	0.019	0.018	0.011	0.012	0.008	0.011	0.006	0.009	0.007	0.006	0.003	0.009	0.007	0.016	0.026	0.035	0.041	0.047	nan	nan	nan	nan	nan	nan	nan	nan	nan	nan	nan	nan	nan	nan	nan	nan	nan	nan	nan	nan	nan	nan	nan	nan
			0.001	0.001	0.011	0.014	0.012	0.025	0.031	0.032	0.022	0.018	0.022	0.014	0.014	0.005	0.009	0.005	0.013	0.019	0.014	0.024	0.031	0.041	nan	nan	nan	nan	nan	nan	nan	nan	nan	nan	nan	nan	nan	nan	nan	nan	nan	nan	nan	nan	nan	nan	nan	nan	nan
			0.001	0.002	0.006	0.013	0.009	0.025	0.033	0.033	0.031	0.034	0.034	0.043	0.03	0.022	0.025	0.024	0.014	0.018	0.013	0.017	0.016	0.015	0.019	0.022	0.023	0.032	0.041	0.044	nan	nan	nan	nan	nan	nan	nan	nan	nan	nan	nan	nan	nan	nan	nan	nan	nan	nan	nan
			0.003	0.003	0.003	0.018	0.015	0.028	0.034	0.043	0.038	0.04	0.032	0.032	0.029	0.023	0.018	0.008	0.008	0.008	0.006	0.006	0.006	0.006	0.009	0.014	0.02	0.029	0.042	nan	nan	nan	nan	nan	nan	nan	nan	nan	nan	nan	nan	nan	nan	nan	nan	nan	nan	nan	nan
			0.004	0.004	0.007	0.017	0.013	0.022	0.024	0.025	0.017	0.018	0.02	0.011	0.008	0.009	0.008	0.011	0.017	0.013	0.017	0.023	0.039	0.032	nan	nan	nan	nan	nan	nan	nan	nan	nan	nan	nan	nan	nan	nan	nan	nan	nan	nan	nan	nan	nan	nan	nan	nan	nan
			0	0.001	0.003	0.006	0.009	0.021	0.019	0.013	0.028	0.021	0.019	0.014	0.01	0.007	0.01	0.007	0.007	0.003	0.006	0.005	0.005	0.005	0.006	0.013	0.018	0.028	0.035	0.034	0.062	nan	nan	nan	nan	nan	nan	nan	nan	nan	nan	nan	nan	nan	nan	nan	nan	nan	nan
			0.004	0.007	0.004	0.009	0.012	0.03	0.042	0.044	0.057	0.051	0.05	0.054	0.056	0.041	0.03	0.033	0.032	0.036	0.034	nan	nan	nan	nan	nan	nan	nan	nan	nan	nan	nan	nan	nan	nan	nan	nan	nan	nan	nan	nan	nan	nan	nan	nan	nan	nan	nan	nan
			0.001	0.003	0.004	0.01	0.008	0.011	0.021	0.021	0.031	0.026	0.017	0.014	0.021	0.014	0.016	0.011	0.01	0.008	0.017	0.009	0.01	0.009	0.011	0.014	0.019	0.021	0.028	0.04	0.054	0.047	nan	nan	nan	nan	nan	nan	nan	nan	nan	nan	nan	nan	nan	nan	nan	nan	nan
			0.004	0.004	0.007	0.012	0.018	0.022	0.023	0.024	0.023	0.026	0.028	0.031	0.025	0.02	0.02	0.023	0.018	0.014	0.016	0.017	0.028	0.032	0.042	0.047	0.057	0.058	0.059	nan	nan	nan	nan	nan	nan	nan	nan	nan	nan	nan	nan	nan	nan	nan	nan	nan	nan	nan	nan
			0.005	0.005	0.013	0.028	0.02	0.05	0.062	0.035	0.035	0.03	0.045	0.043	0.048	0.05	0.05	0.03	0.03	0.025	0.055	0.043	0.052	0.065	nan	nan	nan	nan	nan	nan	nan	nan	nan	nan	nan	nan	nan	nan	nan	nan	nan	nan	nan	nan	nan	nan	nan	nan	nan
			0.001	0.001	0.004	0.008	0.009	0.017	0.022	0.031	0.034	0.041	0.039	0.039	0.04	0.041	0.036	0.034	0.042	0.029	0.022	0.037	0.037	0.039	0.042	0.052	0.053	0.061	0.051	0.058	0.057	nan	nan	nan	nan	nan	nan	nan	nan	nan	nan	nan	nan	nan	nan	nan	nan	nan	nan
			0.002	0.001	0.001	0.008	0.012	0.019	0.018	0.016	0.01	0.007	0.008	0.005	0.005	0.007	0.006	0.014	0.019	0.025	0.032	0.037	nan	nan	nan	nan	nan	nan	nan	nan	nan	nan	nan	nan	nan	nan	nan	nan	nan	nan	nan	nan	nan	nan	nan	nan	nan	nan	nan
			0.002	0.005	0	0.011	0.018	0.027	0.018	0.02	0.016	0.015	0.004	0.005	0.004	0.004	0.007	0.016	0.031	0.027	0.051	0.062	nan	nan	nan	nan	nan	nan	nan	nan	nan	nan	nan	nan	nan	nan	nan	nan	nan	nan	nan	nan	nan	nan	nan	nan	nan	nan	nan
			0.001	0.002	0.002	0.012	0.016	0.028	0.027	0.025	0.018	0.014	0.011	0.012	0.009	0.009	0.006	0.018	0.016	0.025	0.029	0.034	0.046	nan	nan	nan	nan	nan	nan	nan	nan	nan	nan	nan	nan	nan	nan	nan	nan	nan	nan	nan	nan	nan	nan	nan	nan	nan	nan
			0.001	0.001	0.004	0.009	0.011	0.014	0.016	0.01	0.012	0.013	0.011	0.013	0.008	0.01	0.01	0.013	0.015	0.02	0.029	nan	nan	nan	nan	nan	nan	nan	nan	nan	nan	nan	nan	nan	nan	nan	nan	nan	nan	nan	nan	nan	nan	nan	nan	nan	nan	nan	nan
			0.003	0.002	0.007	0.01	0.019	0.022	0.014	0.011	0.017	0.017	0.014	0.013	0.008	0.008	0.01	0.014	0.022	0.033	0.039	nan	nan	nan	nan	nan	nan	nan	nan	nan	nan	nan	nan	nan	nan	nan	nan	nan	nan	nan	nan	nan	nan	nan	nan	nan	nan	nan	nan
			0	0.002	0.002	0.008	0.016	0.022	0.018	0.011	0.014	0.017	0.01	0.006	0.011	0.01	0.008	0.018	0.026	0.037	0.056	nan	nan	nan	nan	nan	nan	nan	nan	nan	nan	nan	nan	nan	nan	nan	nan	nan	nan	nan	nan	nan	nan	nan	nan	nan	nan	nan	nan
			0.004	0.002	0.002	0.014	0.012	0.023	0.029	0.033	0.026	0.022	0.025	0.026	0.015	0.013	0.014	0.021	0.023	0.024	0.029	0.043	0.042	nan	nan	nan	nan	nan	nan	nan	nan	nan	nan	nan	nan	nan	nan	nan	nan	nan	nan	nan	nan	nan	nan	nan	nan	nan	nan
			0.003	0.002	0.008	0.018	0.015	0.028	0.032	0.027	0.015	0.017	0.028	0.022	0.025	0.023	0.022	0.022	0.028	0.043	0.048	nan	nan	nan	nan	nan	nan	nan	nan	nan	nan	nan	nan	nan	nan	nan	nan	nan	nan	nan	nan	nan	nan	nan	nan	nan	nan	nan	nan
			0.003	0.005	0.006	0.011	0.015	0.019	0.028	0.029	0.023	0.028	0.02	0.017	0.017	0.017	0.015	0.012	0.018	0.023	0.028	0.043	nan	nan	nan	nan	nan	nan	nan	nan	nan	nan	nan	nan	nan	nan	nan	nan	nan	nan	nan	nan	nan	nan	nan	nan	nan	nan	nan
			0.001	0	0	0.009	0.005	0.021	0.029	0.033	0.044	0.045	0.05	0.049	0.043	0.05	0.046	0.045	0.058	0.051	0.051	0.028	0.039	0.04	0.035	0.044	0.039	0.048	0.044	0.04	0.048	0.049	0.05	0.051	0.065	0.064	0.079	nan	nan	nan	nan	nan	nan	nan	nan	nan	nan	nan	nan
			0	0.002	0.002	0.008	0.008	0.009	0.009	0.019	0.018	0.023	0.021	0.024	0.02	0.014	0.013	0.01	0.01	0.011	0.008	0.009	0.012	0.013	0.009	0.012	0.013	0.014	0.011	0.012	0.012	0.016	0.018	0.024	0.033	0.037	0.041	nan	nan	nan	nan	nan	nan	nan	nan	nan	nan	nan	nan
			0	0	0.004	0.012	0.014	0.031	0.035	0.039	0.041	0.044	0.049	0.041	0.039	0.036	0.039	0.029	0.029	0.036	0.039	0.048	0.052	0.059	0.061	nan	nan	nan	nan	nan	nan	nan	nan	nan	nan	nan	nan	nan	nan	nan	nan	nan	nan	nan	nan	nan	nan	nan	nan
			0	0	0.002	0.011	0.018	0.023	0.019	0.015	0.016	0.023	0.016	0.016	0.012	0.012	0.013	0.019	0.024	nan	nan	nan	nan	nan	nan	nan	nan	nan	nan	nan	nan	nan	nan	nan	nan	nan	nan	nan	nan	nan	nan	nan	nan	nan	nan	nan	nan	nan	nan
			0.001	0.002	0.005	0.01	0.013	0.023	0.027	0.027	0.019	0.015	0.017	0.014	0.015	0.02	0.015	0.019	0.022	nan	nan	nan	nan	nan	nan	nan	nan	nan	nan	nan	nan	nan	nan	nan	nan	nan	nan	nan	nan	nan	nan	nan	nan	nan	nan	nan	nan	nan	nan
			0.001	0.002	0.002	0.006	0.01	0.021	0.006	0.009	0.006	0.005	0.01	0.007	0.007	0.01	0.012	0.022	0.036	0.043	nan	nan	nan	nan	nan	nan	nan	nan	nan	nan	nan	nan	nan	nan	nan	nan	nan	nan	nan	nan	nan	nan	nan	nan	nan	nan	nan	nan	nan
			0.001	0.001	0.001	0.008	0.016	0.022	0.039	0.046	0.045	0.049	0.044	0.049	0.04	0.036	0.035	0.029	0.03	0.04	0.053	nan	nan	nan	nan	nan	nan	nan	nan	nan	nan	nan	nan	nan	nan	nan	nan	nan	nan	nan	nan	nan	nan	nan	nan	nan	nan	nan	nan
			0	0.003	0.004	0.005	0.008	0.012	0.013	0.016	0.032	0.021	0.017	0.031	0.031	0.032	0.029	0.024	0.031	0.025	0.031	0.02	0.02	0.036	0.032	0.032	0.028	0.033	0.04	0.049	0.045	0.048	0.047	0.057	0.056	0.057	0.061	0.063	0.053	nan	nan	nan	nan	nan	nan	nan	nan	nan	nan
			0.001	0	0.003	0.007	0.009	0.01	0.013	0.016	0.028	0.019	0.025	0.029	0.028	0.031	0.024	0.028	0.026	0.022	0.025	0.026	0.026	0.025	0.034	0.034	0.029	0.04	0.033	0.035	0.043	0.052	0.055	0.056	0.056	0.052	nan	nan	nan	nan	nan	nan	nan	nan	nan	nan	nan	nan	nan
			0	0.001	0.002	0.011	0.009	0.01	0.017	0.024	0.021	0.021	0.023	0.025	0.032	0.024	0.026	0.025	0.029	0.019	0.02	0.026	0.021	0.017	0.017	0.022	0.025	0.027	0.036	0.038	0.037	0.04	0.042	0.043	0.057	0.056	0.057	0.065	0.06	nan	nan	nan	nan	nan	nan	nan	nan	nan	nan
			0.005	0.003	0.005	0.011	0.012	0.017	0.018	0.017	0.025	0.021	0.032	0.034	0.04	0.036	0.035	0.028	0.03	0.031	0.028	0.026	0.025	0.028	0.024	0.032	0.03	0.027	0.031	0.045	0.044	0.045	0.049	0.058	nan	nan	nan	nan	nan	nan	nan	nan	nan	nan	nan	nan	nan	nan	nan
			0.004	0.002	0.005	0.018	0.021	0.033	0.037	0.023	0.019	0.017	0.02	0.017	0.016	0.018	0.023	0.025	nan	nan	nan	nan	nan	nan	nan	nan	nan	nan	nan	nan	nan	nan	nan	nan	nan	nan	nan	nan	nan	nan	nan	nan	nan	nan	nan	nan	nan	nan	nan
			0	0	0.002	0.009	0.013	0.027	0.039	0.041	0.038	0.039	0.036	0.039	0.034	0.025	0.031	0.038	0.049	nan	nan	nan	nan	nan	nan	nan	nan	nan	nan	nan	nan	nan	nan	nan	nan	nan	nan	nan	nan	nan	nan	nan	nan	nan	nan	nan	nan	nan	nan
			0	0.004	0.008	0.014	0.016	0.039	0.049	0.041	0.04	0.031	0.027	0.029	0.024	0.016	0.031	0.035	0.051	nan	nan	nan	nan	nan	nan	nan	nan	nan	nan	nan	nan	nan	nan	nan	nan	nan	nan	nan	nan	nan	nan	nan	nan	nan	nan	nan	nan	nan	nan
			0.001	0.001	0.004	0.012	0.011	0.009	0.018	0.032	0.024	0.032	0.028	0.032	0.036	0.031	0.023	0.02	0.028	0.038	0.027	0.027	0.031	0.027	0.028	0.029	0.029	0.028	0.032	0.033	0.039	0.048	0.052	0.056	0.062	nan	nan	nan	nan	nan	nan	nan	nan	nan	nan	nan	nan	nan	nan
			0.004	0.003	0.005	0.011	0.018	0.035	0.043	0.049	0.044	0.048	0.051	0.06	0.042	0.049	0.046	0.037	0.055	0.038	0.05	0.043	nan	nan	nan	nan	nan	nan	nan	nan	nan	nan	nan	nan	nan	nan	nan	nan	nan	nan	nan	nan	nan	nan	nan	nan	nan	nan	nan
			0.001	0.001	0.003	0.009	0.016	0.026	0.025	0.022	0.025	0.028	0.016	0.024	0.02	0.013	0.022	0.031	nan	nan	nan	nan	nan	nan	nan	nan	nan	nan	nan	nan	nan	nan	nan	nan	nan	nan	nan	nan	nan	nan	nan	nan	nan	nan	nan	nan	nan	nan	nan
			0.001	0.004	0.004	0.014	0.016	0.027	0.021	0.023	0.027	0.03	0.03	0.027	0.033	0.031	0.054	nan	nan	nan	nan	nan	nan	nan	nan	nan	nan	nan	nan	nan	nan	nan	nan	nan	nan	nan	nan	nan	nan	nan	nan	nan	nan	nan	nan	nan	nan	nan	nan
			0.001	0.003	0.007	0.013	0.012	0.022	0.019	0.033	0.042	0.03	0.02	0.021	0.029	0.033	0.027	0.027	0.024	0.026	0.023	0.02	0.016	0.021	0.022	0.028	0.031	0.03	0.041	0.033	0.048	0.046	0.051	0.06	0.052	nan	nan	nan	nan	nan	nan	nan	nan	nan	nan	nan	nan	nan	nan
			0	0.004	0.003	0.007	0.019	0.026	0.014	0.01	0.024	0.024	0.023	0.034	0.036	0.041	nan	nan	nan	nan	nan	nan	nan	nan	nan	nan	nan	nan	nan	nan	nan	nan	nan	nan	nan	nan	nan	nan	nan	nan	nan	nan	nan	nan	nan	nan	nan	nan	nan
			0	0.004	0.004	0.01	0.02	0.044	0.046	0.051	0.036	0.041	0.046	0.044	0.049	0.037	0.047	0.05	0.041	nan	nan	nan	nan	nan	nan	nan	nan	nan	nan	nan	nan	nan	nan	nan	nan	nan	nan	nan	nan	nan	nan	nan	nan	nan	nan	nan	nan	nan	nan
			0.002	0.004	0.003	0.014	0.015	0.035	0.025	0.02	0.025	0.035	0.035	0.036	0.038	0.037	0.037	0.046	0.048	nan	nan	nan	nan	nan	nan	nan	nan	nan	nan	nan	nan	nan	nan	nan	nan	nan	nan	nan	nan	nan	nan	nan	nan	nan	nan	nan	nan	nan	nan
			0.001	0.002	0.001	0.011	0.012	0.024	0.025	0.022	0.031	0.031	0.028	0.028	0.024	0.022	0.022	0.033	0.031	0.036	0.046	nan	nan	nan	nan	nan	nan	nan	nan	nan	nan	nan	nan	nan	nan	nan	nan	nan	nan	nan	nan	nan	nan	nan	nan	nan	nan	nan	nan
			0.001	0.001	0.001	0.007	0.01	0.031	0.038	0.035	0.029	0.034	0.025	0.031	0.027	0.034	0.033	nan	nan	nan	nan	nan	nan	nan	nan	nan	nan	nan	nan	nan	nan	nan	nan	nan	nan	nan	nan	nan	nan	nan	nan	nan	nan	nan	nan	nan	nan	nan	nan
			0.001	0.004	0.007	0.012	0.017	0.039	0.059	0.077	0.085	0.089	0.087	0.083	0.069	0.063	0.064	0.059	0.053	0.06	0.053	0.052	0.052	0.049	0.047	0.051	0.048	0.049	0.045	0.052	0.048	0.056	0.053	nan	nan	nan	nan	nan	nan	nan	nan	nan	nan	nan	nan	nan	nan	nan	nan
			0.004	0.002	0.003	0.012	0.009	0.02	0.034	0.043	0.041	0.038	0.039	0.043	0.027	0.037	0.028	0.024	0.02	0.038	0.03	0.04	0.041	0.042	0.051	0.053	0.063	nan	nan	nan	nan	nan	nan	nan	nan	nan	nan	nan	nan	nan	nan	nan	nan	nan	nan	nan	nan	nan	nan
			0.002	0	0.002	0.015	0.001	0.016	0.027	0.027	0.034	0.033	0.041	0.047	0.034	0.044	0.04	0.041	0.041	0.033	0.045	0.04	0.039	0.039	0.048	0.048	0.064	0.058	nan	nan	nan	nan	nan	nan	nan	nan	nan	nan	nan	nan	nan	nan	nan	nan	nan	nan	nan	nan	nan
			0	0.004	0.001	0.004	0.013	0.016	0.023	0.028	0.027	0.019	0.031	0.025	0.02	0.027	0.021	0.028	0.028	0.041	nan	nan	nan	nan	nan	nan	nan	nan	nan	nan	nan	nan	nan	nan	nan	nan	nan	nan	nan	nan	nan	nan	nan	nan	nan	nan	nan	nan	nan
occluded		time
	conditions		0.033	0.045	0.046	0.038	0.041	0.046	0.049	0.048	0.049	0.039	0.038	0.04	0.029	0.017	0.014	0.01	nan	nan	nan	nan	nan	nan	nan	nan	nan	nan	nan	nan	nan	nan	nan	nan	nan	nan	nan	nan	nan	nan	nan	nan	nan	nan	nan	nan	nan	nan	nan
			0.039	0.044	0.043	0.051	0.051	0.058	0.05	0.054	0.046	0.046	0.039	0.032	0.026	0.02	0.019	0.01	nan	nan	nan	nan	nan	nan	nan	nan	nan	nan	nan	nan	nan	nan	nan	nan	nan	nan	nan	nan	nan	nan	nan	nan	nan	nan	nan	nan	nan	nan	nan
			0.052	0.045	0.053	0.057	0.062	0.055	0.054	0.052	0.046	0.045	0.028	0.027	0.009	0.008	0.005	0.002	nan	nan	nan	nan	nan	nan	nan	nan	nan	nan	nan	nan	nan	nan	nan	nan	nan	nan	nan	nan	nan	nan	nan	nan	nan	nan	nan	nan	nan	nan	nan
			0.069	0.077	0.068	0.077	0.084	0.06	0.07	0.065	0.068	0.051	0.051	0.025	0.015	0.013	nan	nan	nan	nan	nan	nan	nan	nan	nan	nan	nan	nan	nan	nan	nan	nan	nan	nan	nan	nan	nan	nan	nan	nan	nan	nan	nan	nan	nan	nan	nan	nan	nan
			0.049	0.049	0.056	0.047	0.043	0.051	0.045	0.049	0.051	0.033	0.029	0.028	0.019	0.008	0.012	0.005	0.003	nan	nan	nan	nan	nan	nan	nan	nan	nan	nan	nan	nan	nan	nan	nan	nan	nan	nan	nan	nan	nan	nan	nan	nan	nan	nan	nan	nan	nan	nan
			0.055	0.061	0.063	0.063	0.065	0.067	0.057	0.055	0.057	0.044	0.039	0.03	0.025	0.013	0.006	0.005	0.004	nan	nan	nan	nan	nan	nan	nan	nan	nan	nan	nan	nan	nan	nan	nan	nan	nan	nan	nan	nan	nan	nan	nan	nan	nan	nan	nan	nan	nan	nan
			0.046	0.046	0.064	0.054	0.053	0.045	0.042	0.047	0.043	0.034	0.03	0.03	0.011	0.006	0.007	0.003	nan	nan	nan	nan	nan	nan	nan	nan	nan	nan	nan	nan	nan	nan	nan	nan	nan	nan	nan	nan	nan	nan	nan	nan	nan	nan	nan	nan	nan	nan	nan
			0.038	0.045	0.052	0.048	0.049	0.044	0.054	0.05	0.048	0.036	0.031	0.015	0.011	0.002	0.002	nan	nan	nan	nan	nan	nan	nan	nan	nan	nan	nan	nan	nan	nan	nan	nan	nan	nan	nan	nan	nan	nan	nan	nan	nan	nan	nan	nan	nan	nan	nan	nan
			0.059	0.053	0.058	0.051	0.061	0.05	0.05	0.047	0.041	0.031	0.037	0.025	0.017	0.017	0.012	0.01	0.005	0.002	nan	nan	nan	nan	nan	nan	nan	nan	nan	nan	nan	nan	nan	nan	nan	nan	nan	nan	nan	nan	nan	nan	nan	nan	nan	nan	nan	nan	nan
			0.043	0.058	0.058	0.066	0.071	0.08	0.073	0.07	0.063	0.058	0.05	0.051	0.032	0.04	0.038	0.027	0.02	0.024	nan	nan	nan	nan	nan	nan	nan	nan	nan	nan	nan	nan	nan	nan	nan	nan	nan	nan	nan	nan	nan	nan	nan	nan	nan	nan	nan	nan	nan
			0.032	0.047	0.056	0.057	0.058	0.061	0.055	0.059	0.054	0.054	0.047	0.04	0.031	0.024	0.015	0.019	0.011	0.007	nan	nan	nan	nan	nan	nan	nan	nan	nan	nan	nan	nan	nan	nan	nan	nan	nan	nan	nan	nan	nan	nan	nan	nan	nan	nan	nan	nan	nan
			0.033	0.038	0.033	0.041	0.043	0.048	0.057	0.052	0.049	0.046	0.047	0.035	0.027	0.024	0.013	0.011	nan	nan	nan	nan	nan	nan	nan	nan	nan	nan	nan	nan	nan	nan	nan	nan	nan	nan	nan	nan	nan	nan	nan	nan	nan	nan	nan	nan	nan	nan	nan
			0.039	0.041	0.043	0.042	0.039	0.044	0.056	0.052	0.04	0.033	0.024	0.022	0.01	0.006	0.002	nan	nan	nan	nan	nan	nan	nan	nan	nan	nan	nan	nan	nan	nan	nan	nan	nan	nan	nan	nan	nan	nan	nan	nan	nan	nan	nan	nan	nan	nan	nan	nan
			0.029	0.039	0.037	0.043	0.042	0.049	0.055	0.051	0.056	0.049	0.044	0.039	0.023	0.011	0.008	0.005	nan	nan	nan	nan	nan	nan	nan	nan	nan	nan	nan	nan	nan	nan	nan	nan	nan	nan	nan	nan	nan	nan	nan	nan	nan	nan	nan	nan	nan	nan	nan
			0.044	0.056	0.062	0.054	0.062	0.056	0.058	0.047	0.057	0.049	0.038	0.034	0.029	0.019	0.016	0.009	0.011	nan	nan	nan	nan	nan	nan	nan	nan	nan	nan	nan	nan	nan	nan	nan	nan	nan	nan	nan	nan	nan	nan	nan	nan	nan	nan	nan	nan	nan	nan
			0.052	0.06	0.066	0.056	0.075	0.065	0.066	0.062	0.052	0.054	0.041	0.037	0.022	0.026	0.022	0.016	0.015	0.013	nan	nan	nan	nan	nan	nan	nan	nan	nan	nan	nan	nan	nan	nan	nan	nan	nan	nan	nan	nan	nan	nan	nan	nan	nan	nan	nan	nan	nan
			0.056	0.056	0.057	0.06	0.05	0.047	0.054	0.042	0.044	0.038	0.039	0.032	0.023	0.022	0.017	0.014	0.006	0.007	0.002	0.003	nan	nan	nan	nan	nan	nan	nan	nan	nan	nan	nan	nan	nan	nan	nan	nan	nan	nan	nan	nan	nan	nan	nan	nan	nan	nan	nan
			0.029	0.036	0.045	0.04	0.043	0.044	0.056	0.043	0.044	0.036	0.032	0.019	0.015	0.012	0.008	nan	nan	nan	nan	nan	nan	nan	nan	nan	nan	nan	nan	nan	nan	nan	nan	nan	nan	nan	nan	nan	nan	nan	nan	nan	nan	nan	nan	nan	nan	nan	nan
			0.05	0.055	0.054	0.059	0.059	0.054	0.056	0.05	0.051	0.046	0.043	0.029	0.034	0.015	0.014	0.007	0.013	0.006	nan	nan	nan	nan	nan	nan	nan	nan	nan	nan	nan	nan	nan	nan	nan	nan	nan	nan	nan	nan	nan	nan	nan	nan	nan	nan	nan	nan	nan
			0.041	0.039	0.049	0.047	0.056	0.053	0.055	0.056	0.058	0.053	0.045	0.037	0.03	0.032	0.016	0.017	nan	nan	nan	nan	nan	nan	nan	nan	nan	nan	nan	nan	nan	nan	nan	nan	nan	nan	nan	nan	nan	nan	nan	nan	nan	nan	nan	nan	nan	nan	nan
			0.057	0.063	0.072	0.077	0.068	0.072	0.066	0.062	0.044	0.042	0.046	0.028	0.024	0.017	0.019	0.007	0.007	0.002	0.002	nan	nan	nan	nan	nan	nan	nan	nan	nan	nan	nan	nan	nan	nan	nan	nan	nan	nan	nan	nan	nan	nan	nan	nan	nan	nan	nan	nan
			0.026	0.037	0.046	0.041	0.05	0.052	0.054	0.049	0.046	0.041	0.033	0.023	0.013	0.011	0.003	0.006	0.003	nan	nan	nan	nan	nan	nan	nan	nan	nan	nan	nan	nan	nan	nan	nan	nan	nan	nan	nan	nan	nan	nan	nan	nan	nan	nan	nan	nan	nan	nan
			0.051	0.045	0.048	0.056	0.051	0.062	0.069	0.061	0.06	0.054	0.058	0.042	0.021	0.022	0.008	0.004	0.002	0.004	nan	nan	nan	nan	nan	nan	nan	nan	nan	nan	nan	nan	nan	nan	nan	nan	nan	nan	nan	nan	nan	nan	nan	nan	nan	nan	nan	nan	nan
			0.033	0.037	0.037	0.043	0.048	0.045	0.054	0.041	0.048	0.028	0.028	0.029	0.019	0.004	0.011	0.003	nan	nan	nan	nan	nan	nan	nan	nan	nan	nan	nan	nan	nan	nan	nan	nan	nan	nan	nan	nan	nan	nan	nan	nan	nan	nan	nan	nan	nan	nan	nan
			0.068	0.061	0.065	0.063	0.058	0.053	0.055	0.048	0.045	0.043	0.039	0.034	0.038	0.027	0.02	0.017	0.017	0.014	0.005	nan	nan	nan	nan	nan	nan	nan	nan	nan	nan	nan	nan	nan	nan	nan	nan	nan	nan	nan	nan	nan	nan	nan	nan	nan	nan	nan	nan
			0.047	0.054	0.051	0.054	0.05	0.047	0.048	0.049	0.046	0.037	0.026	0.026	0.016	0.011	0.009	0.004	0.004	nan	nan	nan	nan	nan	nan	nan	nan	nan	nan	nan	nan	nan	nan	nan	nan	nan	nan	nan	nan	nan	nan	nan	nan	nan	nan	nan	nan	nan	nan
			0.042	0.048	0.05	0.056	0.055	0.058	0.051	0.062	0.052	0.048	0.041	0.032	0.025	0.017	0.014	0.01	0.002	0.003	0.006	nan	nan	nan	nan	nan	nan	nan	nan	nan	nan	nan	nan	nan	nan	nan	nan	nan	nan	nan	nan	nan	nan	nan	nan	nan	nan	nan	nan
			0.025	0.037	0.045	0.045	0.045	0.056	0.055	0.052	0.046	0.037	0.036	0.031	0.025	0.021	0.006	0.01	0.003	nan	nan	nan	nan	nan	nan	nan	nan	nan	nan	nan	nan	nan	nan	nan	nan	nan	nan	nan	nan	nan	nan	nan	nan	nan	nan	nan	nan	nan	nan
			0.052	0.061	0.072	0.064	0.071	0.054	0.072	0.055	0.048	0.037	0.03	0.025	0.009	0.004	nan	nan	nan	nan	nan	nan	nan	nan	nan	nan	nan	nan	nan	nan	nan	nan	nan	nan	nan	nan	nan	nan	nan	nan	nan	nan	nan	nan	nan	nan	nan	nan	nan
			0.028	0.02	0.043	0.039	0.041	0.044	0.049	0.054	0.052	0.041	0.045	0.029	0.03	0.022	0.01	0.01	0.009	nan	nan	nan	nan	nan	nan	nan	nan	nan	nan	nan	nan	nan	nan	nan	nan	nan	nan	nan	nan	nan	nan	nan	nan	nan	nan	nan	nan	nan	nan
			0.043	0.039	0.05	0.05	0.061	0.058	0.056	0.057	0.051	0.048	0.045	0.043	0.033	0.025	0.021	0.015	0.009	0.014	0.009	nan	nan	nan	nan	nan	nan	nan	nan	nan	nan	nan	nan	nan	nan	nan	nan	nan	nan	nan	nan	nan	nan	nan	nan	nan	nan	nan	nan
			0.047	0.045	0.052	0.047	0.052	0.049	0.05	0.05	0.046	0.038	0.034	0.022	0.016	0.009	0.005	nan	nan	nan	nan	nan	nan	nan	nan	nan	nan	nan	nan	nan	nan	nan	nan	nan	nan	nan	nan	nan	nan	nan	nan	nan	nan	nan	nan	nan	nan	nan	nan
			0.041	0.037	0.052	0.053	0.06	0.065	0.058	0.059	0.055	0.045	0.037	0.028	0.014	0.011	0.004	0.003	nan	nan	nan	nan	nan	nan	nan	nan	nan	nan	nan	nan	nan	nan	nan	nan	nan	nan	nan	nan	nan	nan	nan	nan	nan	nan	nan	nan	nan	nan	nan
			0.044	0.057	0.057	0.071	0.064	0.082	0.073	0.067	0.061	0.069	0.056	0.048	0.044	0.039	0.036	0.039	0.033	0.022	0.019	0.026	nan	nan	nan	nan	nan	nan	nan	nan	nan	nan	nan	nan	nan	nan	nan	nan	nan	nan	nan	nan	nan	nan	nan	nan	nan	nan	nan
			0.042	0.04	0.052	0.058	0.052	0.062	0.048	0.065	0.055	0.049	0.031	0.031	0.022	0.012	0.008	0	0.002	0.006	0.003	0	nan	nan	nan	nan	nan	nan	nan	nan	nan	nan	nan	nan	nan	nan	nan	nan	nan	nan	nan	nan	nan	nan	nan	nan	nan	nan	nan
			0.032	0.039	0.045	0.039	0.052	0.054	0.058	0.045	0.042	0.039	0.027	0.023	0.011	0.004	0.002	0.001	nan	nan	nan	nan	nan	nan	nan	nan	nan	nan	nan	nan	nan	nan	nan	nan	nan	nan	nan	nan	nan	nan	nan	nan	nan	nan	nan	nan	nan	nan	nan
			0.062	0.061	0.071	0.079	0.069	0.072	0.069	0.066	0.059	0.049	0.039	0.043	0.028	0.025	0.015	0.015	0.01	0.004	0.001	0.001	0	nan	nan	nan	nan	nan	nan	nan	nan	nan	nan	nan	nan	nan	nan	nan	nan	nan	nan	nan	nan	nan	nan	nan	nan	nan	nan
			0.034	0.032	0.044	0.046	0.043	0.045	0.042	0.043	0.049	0.032	0.018	0.015	0.012	0.006	nan	nan	nan	nan	nan	nan	nan	nan	nan	nan	nan	nan	nan	nan	nan	nan	nan	nan	nan	nan	nan	nan	nan	nan	nan	nan	nan	nan	nan	nan	nan	nan	nan
			0.047	0.063	0.062	0.062	0.07	0.07	0.07	0.076	0.053	0.06	0.051	0.048	0.042	0.039	0.044	0.034	0.024	0.02	0.017	0.016	0.016	0.018	nan	nan	nan	nan	nan	nan	nan	nan	nan	nan	nan	nan	nan	nan	nan	nan	nan	nan	nan	nan	nan	nan	nan	nan	nan
			0.059	0.061	0.061	0.055	0.057	0.053	0.063	0.054	0.048	0.041	0.04	0.028	0.025	0.017	0.017	0.007	0.009	0.003	0.006	0.006	nan	nan	nan	nan	nan	nan	nan	nan	nan	nan	nan	nan	nan	nan	nan	nan	nan	nan	nan	nan	nan	nan	nan	nan	nan	nan	nan
			0.065	0.055	0.072	0.055	0.065	0.065	0.052	0.062	0.058	0.052	0.03	0.03	0.015	0.005	0.007	0	nan	nan	nan	nan	nan	nan	nan	nan	nan	nan	nan	nan	nan	nan	nan	nan	nan	nan	nan	nan	nan	nan	nan	nan	nan	nan	nan	nan	nan	nan	nan
			0.057	0.057	0.063	0.068	0.065	0.063	0.065	0.071	0.06	0.059	0.044	0.042	0.038	0.035	0.024	0.024	0.016	0.016	0.016	0.013	0.009	0.013	nan	nan	nan	nan	nan	nan	nan	nan	nan	nan	nan	nan	nan	nan	nan	nan	nan	nan	nan	nan	nan	nan	nan	nan	nan
			0.037	0.045	0.051	0.056	0.067	0.066	0.069	0.062	0.065	0.05	0.04	0.033	0.021	0.017	0.012	0.008	nan	nan	nan	nan	nan	nan	nan	nan	nan	nan	nan	nan	nan	nan	nan	nan	nan	nan	nan	nan	nan	nan	nan	nan	nan	nan	nan	nan	nan	nan	nan
			0.062	0.065	0.064	0.071	0.071	0.071	0.058	0.071	0.053	0.049	0.042	0.025	0.015	0.011	0.002	0.005	nan	nan	nan	nan	nan	nan	nan	nan	nan	nan	nan	nan	nan	nan	nan	nan	nan	nan	nan	nan	nan	nan	nan	nan	nan	nan	nan	nan	nan	nan	nan
			0.046	0.04	0.052	0.042	0.054	0.051	0.048	0.052	0.055	0.041	0.032	0.031	0.018	0.014	0.011	0.002	0.002	nan	nan	nan	nan	nan	nan	nan	nan	nan	nan	nan	nan	nan	nan	nan	nan	nan	nan	nan	nan	nan	nan	nan	nan	nan	nan	nan	nan	nan	nan
			0.029	0.03	0.04	0.037	0.043	0.045	0.048	0.05	0.039	0.033	0.032	0.013	0.011	0.007	0.003	0.005	nan	nan	nan	nan	nan	nan	nan	nan	nan	nan	nan	nan	nan	nan	nan	nan	nan	nan	nan	nan	nan	nan	nan	nan	nan	nan	nan	nan	nan	nan	nan
			0.039	0.046	0.041	0.05	0.048	0.052	0.058	0.056	0.053	0.034	0.033	0.029	0.017	0.007	0.004	nan	nan	nan	nan	nan	nan	nan	nan	nan	nan	nan	nan	nan	nan	nan	nan	nan	nan	nan	nan	nan	nan	nan	nan	nan	nan	nan	nan	nan	nan	nan	nan
			0.056	0.058	0.058	0.063	0.066	0.057	0.064	0.069	0.062	0.05	0.038	0.035	0.02	0.012	0.011	0.004	nan	nan	nan	nan	nan	nan	nan	nan	nan	nan	nan	nan	nan	nan	nan	nan	nan	nan	nan	nan	nan	nan	nan	nan	nan	nan	nan	nan	nan	nan	nan
			0.042	0.057	0.057	0.056	0.059	0.06	0.058	0.057	0.046	0.038	0.038	0.032	0.026	0.022	0.018	0.014	0.004	0.004	nan	nan	nan	nan	nan	nan	nan	nan	nan	nan	nan	nan	nan	nan	nan	nan	nan	nan	nan	nan	nan	nan	nan	nan	nan	nan	nan	nan	nan
			0.048	0.043	0.048	0.05	0.048	0.05	0.05	0.045	0.038	0.018	0.017	0.015	0.015	0.002	0.002	nan	nan	nan	nan	nan	nan	nan	nan	nan	nan	nan	nan	nan	nan	nan	nan	nan	nan	nan	nan	nan	nan	nan	nan	nan	nan	nan	nan	nan	nan	nan	nan
			0.043	0.042	0.056	0.048	0.063	0.054	0.051	0.054	0.053	0.039	0.029	0.028	0.013	0.006	0.003	0.002	0.004	0.001	nan	nan	nan	nan	nan	nan	nan	nan	nan	nan	nan	nan	nan	nan	nan	nan	nan	nan	nan	nan	nan	nan	nan	nan	nan	nan	nan	nan	nan
			0.079	0.069	0.076	0.08	0.075	0.077	0.079	0.09	0.076	0.061	0.064	0.071	0.075	0.07	0.074	0.07	0.072	0.058	0.059	0.045	0.044	0.043	0.037	0.035	0.034	0.041	0.031	0.033	0.037	0.03	nan	nan	nan	nan	nan	nan	nan	nan	nan	nan	nan	nan	nan	nan	nan	nan	nan
			0.041	0.053	0.056	0.065	0.063	0.061	0.074	0.073	0.066	0.055	0.048	0.041	0.034	0.028	0.027	0.02	0.019	0.018	0.02	0.017	0.013	0.014	0.009	0.01	0.012	0.008	0.01	0.008	0.007	0.006	0.006	0.007	nan	nan	nan	nan	nan	nan	nan	nan	nan	nan	nan	nan	nan	nan	nan
			0.061	0.055	0.058	0.054	0.059	0.054	0.066	0.051	0.049	0.036	0.031	0.021	0.018	0.009	0.009	0.005	0.005	0.001	0.004	nan	nan	nan	nan	nan	nan	nan	nan	nan	nan	nan	nan	nan	nan	nan	nan	nan	nan	nan	nan	nan	nan	nan	nan	nan	nan	nan	nan
			0.024	0.023	0.026	0.04	0.047	0.045	0.055	0.054	0.046	0.039	0.036	0.021	0.014	0.005	0.005	0.002	nan	nan	nan	nan	nan	nan	nan	nan	nan	nan	nan	nan	nan	nan	nan	nan	nan	nan	nan	nan	nan	nan	nan	nan	nan	nan	nan	nan	nan	nan	nan
			0.022	0.027	0.027	0.035	0.042	0.048	0.043	0.043	0.042	0.038	0.03	0.027	0.018	0.013	0.007	0.003	nan	nan	nan	nan	nan	nan	nan	nan	nan	nan	nan	nan	nan	nan	nan	nan	nan	nan	nan	nan	nan	nan	nan	nan	nan	nan	nan	nan	nan	nan	nan
			0.043	0.051	0.049	0.049	0.046	0.051	0.046	0.043	0.043	0.034	0.023	0.014	0.007	0.002	0.002	nan	nan	nan	nan	nan	nan	nan	nan	nan	nan	nan	nan	nan	nan	nan	nan	nan	nan	nan	nan	nan	nan	nan	nan	nan	nan	nan	nan	nan	nan	nan	nan
			0.053	0.049	0.047	0.05	0.054	0.062	0.056	0.053	0.056	0.047	0.05	0.051	0.041	0.042	0.027	0.026	0.016	0.016	0.016	nan	nan	nan	nan	nan	nan	nan	nan	nan	nan	nan	nan	nan	nan	nan	nan	nan	nan	nan	nan	nan	nan	nan	nan	nan	nan	nan	nan
			0.053	0.063	0.06	0.059	0.064	0.06	0.063	0.071	0.061	0.053	0.049	0.04	0.036	0.033	0.036	0.025	0.035	0.029	0.023	0.021	0.021	0.021	0.019	0.023	0.017	0.021	0.017	0.017	0.02	0.021	0.016	0.024	0.021	0.028	0.025	nan	nan	nan	nan	nan	nan	nan	nan	nan	nan	nan	nan
			0.052	0.054	0.06	0.059	0.064	0.055	0.055	0.064	0.054	0.049	0.051	0.04	0.033	0.033	0.033	0.028	0.034	0.031	0.028	0.025	0.021	0.026	0.019	0.018	0.015	0.016	0.016	0.016	0.011	0.016	0.021	0.013	0.02	nan	nan	nan	nan	nan	nan	nan	nan	nan	nan	nan	nan	nan	nan
			0.06	0.07	0.07	0.054	0.063	0.064	0.063	0.06	0.054	0.052	0.043	0.039	0.031	0.033	0.03	0.019	0.017	0.016	0.017	0.012	0.013	0.012	0.015	0.01	0.009	0.006	0.007	0.009	0.014	0.003	0.01	0.012	0.01	0.007	0.013	nan	nan	nan	nan	nan	nan	nan	nan	nan	nan	nan	nan
			0.058	0.056	0.057	0.06	0.058	0.059	0.06	0.066	0.072	0.064	0.049	0.051	0.041	0.045	0.042	0.033	0.029	0.031	0.031	0.02	0.031	0.025	0.028	0.026	0.022	0.024	0.018	0.015	0.015	0.015	0.015	0.01	0.016	nan	nan	nan	nan	nan	nan	nan	nan	nan	nan	nan	nan	nan	nan
			0.025	0.027	0.029	0.038	0.043	0.047	0.048	0.046	0.061	0.039	0.037	0.035	0.023	0.021	0.012	0.006	0.005	nan	nan	nan	nan	nan	nan	nan	nan	nan	nan	nan	nan	nan	nan	nan	nan	nan	nan	nan	nan	nan	nan	nan	nan	nan	nan	nan	nan	nan	nan
			0.049	0.063	0.052	0.055	0.051	0.06	0.049	0.051	0.044	0.041	0.027	0.032	0.018	0.011	0.006	0.001	0.004	nan	nan	nan	nan	nan	nan	nan	nan	nan	nan	nan	nan	nan	nan	nan	nan	nan	nan	nan	nan	nan	nan	nan	nan	nan	nan	nan	nan	nan	nan
			0.051	0.06	0.062	0.066	0.059	0.055	0.051	0.059	0.047	0.044	0.039	0.02	0.018	0.012	0.004	0.002	0.002	nan	nan	nan	nan	nan	nan	nan	nan	nan	nan	nan	nan	nan	nan	nan	nan	nan	nan	nan	nan	nan	nan	nan	nan	nan	nan	nan	nan	nan	nan
			0.062	0.066	0.057	0.054	0.056	0.051	0.053	0.054	0.056	0.046	0.039	0.04	0.037	0.021	0.021	0.024	0.019	0.016	0.01	0.011	0.012	0.011	0.007	0.007	0.01	0.003	0.008	0.004	0.004	0.006	0.007	0.007	0.004	0.007	nan	nan	nan	nan	nan	nan	nan	nan	nan	nan	nan	nan	nan
			0.043	0.048	0.057	0.047	0.057	0.059	0.064	0.069	0.065	0.065	0.055	0.052	0.056	0.055	0.051	0.054	0.045	0.038	0.031	0.032	0.025	0.019	nan	nan	nan	nan	nan	nan	nan	nan	nan	nan	nan	nan	nan	nan	nan	nan	nan	nan	nan	nan	nan	nan	nan	nan	nan
			0.031	0.029	0.025	0.041	0.041	0.045	0.045	0.054	0.05	0.052	0.044	0.03	0.031	0.019	0.01	0.007	0.005	nan	nan	nan	nan	nan	nan	nan	nan	nan	nan	nan	nan	nan	nan	nan	nan	nan	nan	nan	nan	nan	nan	nan	nan	nan	nan	nan	nan	nan	nan
			0.054	0.044	0.049	0.044	0.046	0.047	0.049	0.053	0.041	0.034	0.027	0.02	0.013	0.006	0.001	nan	nan	nan	nan	nan	nan	nan	nan	nan	nan	nan	nan	nan	nan	nan	nan	nan	nan	nan	nan	nan	nan	nan	nan	nan	nan	nan	nan	nan	nan	nan	nan
			0.052	0.059	0.063	0.058	0.062	0.062	0.076	0.08	0.072	0.071	0.061	0.054	0.058	0.051	0.049	0.053	0.051	0.043	0.042	0.038	0.034	0.037	0.028	0.03	0.037	0.036	0.037	0.033	0.033	0.023	0.021	0.023	0.022	0.031	nan	nan	nan	nan	nan	nan	nan	nan	nan	nan	nan	nan	nan
			0.041	0.034	0.046	0.053	0.04	0.047	0.046	0.056	0.044	0.043	0.039	0.03	0.026	0.016	0.001	0.006	nan	nan	nan	nan	nan	nan	nan	nan	nan	nan	nan	nan	nan	nan	nan	nan	nan	nan	nan	nan	nan	nan	nan	nan	nan	nan	nan	nan	nan	nan	nan
			0.041	0.051	0.043	0.046	0.044	0.044	0.054	0.044	0.046	0.044	0.033	0.033	0.019	0.013	0.011	0.004	0.009	0.003	0.003	nan	nan	nan	nan	nan	nan	nan	nan	nan	nan	nan	nan	nan	nan	nan	nan	nan	nan	nan	nan	nan	nan	nan	nan	nan	nan	nan	nan
			0.048	0.051	0.05	0.047	0.048	0.053	0.053	0.053	0.045	0.044	0.028	0.029	0.022	0.015	0.008	0.007	0.008	0.002	0.004	0.005	nan	nan	nan	nan	nan	nan	nan	nan	nan	nan	nan	nan	nan	nan	nan	nan	nan	nan	nan	nan	nan	nan	nan	nan	nan	nan	nan
			0.046	0.048	0.062	0.06	0.065	0.074	0.075	0.074	0.061	0.062	0.047	0.041	0.046	0.038	0.033	0.022	0.026	0.019	0.013	0.013	0.007	nan	nan	nan	nan	nan	nan	nan	nan	nan	nan	nan	nan	nan	nan	nan	nan	nan	nan	nan	nan	nan	nan	nan	nan	nan	nan
			0.033	0.036	0.047	0.043	0.053	0.05	0.046	0.059	0.051	0.049	0.042	0.042	0.027	0.027	0.026	0.017	0.012	0.006	nan	nan	nan	nan	nan	nan	nan	nan	nan	nan	nan	nan	nan	nan	nan	nan	nan	nan	nan	nan	nan	nan	nan	nan	nan	nan	nan	nan	nan
			0.053	0.06	0.067	0.064	0.064	0.073	0.072	0.063	0.072	0.06	0.064	0.068	0.065	0.063	0.063	0.057	0.065	0.065	0.053	0.052	0.049	0.041	0.048	0.043	0.029	0.035	0.032	0.036	0.035	0.027	0.021	0.036	0.025	0.039	0.033	0.028	nan	nan	nan	nan	nan	nan	nan	nan	nan	nan	nan
			0.063	0.063	0.071	0.072	0.067	0.079	0.078	0.077	0.068	0.064	0.042	0.038	0.04	0.034	0.023	0.022	0.023	0.013	0.019	0.017	0.011	0.012	0.019	0.01	0.007	0.013	0.011	0.011	0.008	0.008	0.006	nan	nan	nan	nan	nan	nan	nan	nan	nan	nan	nan	nan	nan	nan	nan	nan
			0.058	0.064	0.065	0.061	0.056	0.067	0.069	0.059	0.062	0.051	0.038	0.033	0.029	0.022	0.022	0.022	0.013	0.018	0.011	0.013	0.013	0.007	0.007	0.006	0.014	0.002	0.001	0.002	0.007	0.004	0.006	nan	nan	nan	nan	nan	nan	nan	nan	nan	nan	nan	nan	nan	nan	nan	nan
			0.041	0.048	0.061	0.057	0.068	0.072	0.068	0.051	0.052	0.044	0.045	0.041	0.027	0.027	0.028	0.015	0.011	0.011	0.004	0.005	nan	nan	nan	nan	nan	nan	nan	nan	nan	nan	nan	nan	nan	nan	nan	nan	nan	nan	nan	nan	nan	nan	nan	nan	nan	nan	nan
neuron 2
visible		time
	conditions		0.034	0.019	0.014	0.013	0.013	0.003	0.004	0.004	0.007	0.006	0.006	0.006	0.009	0.007	0.001	0.004	0.003	0.004	0.007	0.007	0.004	0.001	0.004	0.01	0.003	0.001	0.007	0.006	0.004	0.006	0.004	0.007	0.006	0.003	0.003	0.001	nan	nan	nan	nan	nan	nan	nan	nan	nan	nan	nan
			0.025	0.017	0.019	0.013	0.005	0.009	0.003	0.001	0.001	0.003	0.005	0.007	0.004	0.009	0.007	0.009	0.008	0.007	0.008	0.004	0.001	0.008	0.001	0.005	0.004	0.004	0.007	0	0.003	0.005	0.004	0.005	0.001	0.001	0.005	0	nan	nan	nan	nan	nan	nan	nan	nan	nan	nan	nan
			0.031	0.02	0.013	0.013	0.011	0.013	0.004	0.002	0.007	0.004	0.005	0.004	0.004	0.002	0.002	0.007	0.007	0.002	0.005	0.005	0.004	0.007	0.002	0.005	0.007	0.007	0.005	0.011	0.007	0.007	0.005	0.005	0.005	0.009	0.004	0.004	nan	nan	nan	nan	nan	nan	nan	nan	nan	nan	nan
			0.042	0.017	0.027	0.015	0.013	0.003	0.007	0	0.002	0.002	0.003	0	0.003	0.005	0.003	0.002	0.005	0.003	0.003	0.007	0.005	0.013	0.007	0.005	0.008	0.008	0.005	0.007	0.003	0.008	0.003	nan	nan	nan	nan	nan	nan	nan	nan	nan	nan	nan	nan	nan	nan	nan	nan
			0.033	0.025	0.015	0.015	0.013	0.006	0.005	0.007	0.004	0.004	0.007	0.005	0.006	0.006	0.007	0.006	0.006	0.007	0.005	0.009	0.009	0.004	0.01	0.006	0.005	0.007	0.004	0.004	0.005	0.005	0.005	0.004	0.009	0.01	0	0.001	0.003	nan	nan	nan	nan	nan	nan	nan	nan	nan	nan
			0.027	0.023	0.017	0.011	0.008	0.005	0.003	0.003	0.005	0.003	0.001	0.007	0.001	0.004	0.004	0.004	0.004	0.001	0.005	0.001	0.004	0.004	0.003	0.001	0.007	0.005	0.003	0.003	0.004	0.001	0.003	0.001	0.001	0.001	nan	nan	nan	nan	nan	nan	nan	nan	nan	nan	nan	nan	nan
			0.031	0.02	0.019	0.013	0.014	0.003	0.003	0.003	0.006	0.003	0.007	0.001	0.014	0.009	0.013	0.009	0.006	0.01	0.009	0.004	0.006	0.011	0.004	0.007	0.004	0.01	0.007	0.004	0.003	0.004	0.007	0.004	0.001	nan	nan	nan	nan	nan	nan	nan	nan	nan	nan	nan	nan	nan	nan
			0.027	0.024	0.018	0.015	0.004	0.009	0.004	0.007	0	0.007	0.004	0.011	0.007	0.009	0.011	0.005	0.004	0.007	0.009	0.005	0.009	0.005	0.004	0.011	0.005	0.002	0.002	0.004	0.004	0.004	0.004	0.002	nan	nan	nan	nan	nan	nan	nan	nan	nan	nan	nan	nan	nan	nan	nan
			0.03	0.018	0.015	0.013	0.007	0.005	0.008	0.002	0.005	0.002	0.008	0.005	0.005	0.005	0.01	0.002	0.01	0.005	0.005	0.002	0.005	0.005	0.003	0.007	0.005	0.003	0.007	0.005	0.005	0.003	0.008	0.005	0.002	0.003	0	0	0.005	nan	nan	nan	nan	nan	nan	nan	nan	nan	nan
			0.025	0.016	0.02	0.009	0.013	0.007	0.005	0.004	0.004	0.002	0.004	0.007	0.005	0.009	0.011	0.004	0.011	0.005	0.011	0.007	0.007	0.011	0.004	0.009	0.009	0.009	0.005	0.007	0.007	0.004	0.011	0.004	0.005	0.007	nan	nan	nan	nan	nan	nan	nan	nan	nan	nan	nan	nan	nan
			0.028	0.02	0.017	0.009	0.012	0.002	0.003	0.011	0.003	0.003	0.003	0.008	0.002	0.008	0.003	0.008	0.006	0.011	0.005	0.011	0.006	0.008	0.003	0.005	0.005	0.006	0.005	0.005	0.008	0.003	0.002	0	0.002	nan	nan	nan	nan	nan	nan	nan	nan	nan	nan	nan	nan	nan	nan
			0.03	0.017	0.017	0.016	0.009	0.003	0.007	0.009	0.003	0.006	0.003	0.003	0	0.001	0.006	0.001	0.003	0.001	0.004	0.003	0.007	0.006	0.003	0.003	0.004	0.003	0.006	0.006	0.003	0.001	0.001	0.003	nan	nan	nan	nan	nan	nan	nan	nan	nan	nan	nan	nan	nan	nan	nan
			0.027	0.017	0.019	0.009	0.014	0.006	0.006	0.004	0.003	0.003	0.003	0.003	0.003	0.003	0.003	0.004	0.004	0.004	0.004	0.004	0.006	0.006	0.009	0.003	0.004	0.003	0.003	0.001	0.001	nan	nan	nan	nan	nan	nan	nan	nan	nan	nan	nan	nan	nan	nan	nan	nan	nan	nan
			0.025	0.018	0.011	0.015	0.007	0.005	0.004	0.005	0.007	0.002	0.004	0.004	0.002	0	0.007	0.004	0.004	0.004	0.004	0.004	0.002	0.007	0.004	0.005	0.005	0	0.004	0.002	nan	nan	nan	nan	nan	nan	nan	nan	nan	nan	nan	nan	nan	nan	nan	nan	nan	nan	nan
			0.026	0.014	0.016	0.004	0.012	0.002	0.004	0.004	0.002	0.002	0.004	0	0.006	0.004	0.004	0.004	0.004	0.004	0.004	0.004	0.002	0.006	0.004	0	0.002	0.004	0.002	0.006	0.004	nan	nan	nan	nan	nan	nan	nan	nan	nan	nan	nan	nan	nan	nan	nan	nan	nan	nan
			0.032	0.017	0.012	0.018	0.007	0.005	0.003	0.002	0	0.002	0.002	0.005	0.002	0	0.002	0.002	0.002	0.002	0.007	0.007	0.003	0.007	0.002	0.007	0.003	0.005	0.003	0.002	0.012	0.002	0.005	0.003	nan	nan	nan	nan	nan	nan	nan	nan	nan	nan	nan	nan	nan	nan	nan
			0.033	0.021	0.019	0.012	0.008	0.008	0.007	0.001	0.004	0.004	0.005	0.004	0.005	0.008	0.008	0.003	0.007	0.001	0.007	0.009	0.004	0.007	0.005	0.008	0.007	0.007	0.009	0.005	0.007	0.007	0.003	0.005	nan	nan	nan	nan	nan	nan	nan	nan	nan	nan	nan	nan	nan	nan	nan
			0.021	0.021	0.019	0.009	0.012	0.004	0.005	0.005	0.004	0.001	0.001	0.003	0.003	0.003	0	0.003	0.001	0.004	0.001	0	0.004	0.001	0.001	nan	nan	nan	nan	nan	nan	nan	nan	nan	nan	nan	nan	nan	nan	nan	nan	nan	nan	nan	nan	nan	nan	nan	nan
			0.025	0.02	0.018	0.01	0.01	0.008	0.005	0	0.002	0.003	0	0.003	0.002	0	0.003	0	0.002	0.005	0.002	0.005	0.003	0.005	0.003	0.003	0.003	0.003	0.005	0.005	nan	nan	nan	nan	nan	nan	nan	nan	nan	nan	nan	nan	nan	nan	nan	nan	nan	nan	nan
			0.025	0.024	0.015	0.011	0.007	0.007	0.002	0.005	0.004	0	0.002	0.002	0.004	0.002	0.004	0.004	0.004	0.005	0.002	0.004	0.002	0.002	0	0.002	0.002	nan	nan	nan	nan	nan	nan	nan	nan	nan	nan	nan	nan	nan	nan	nan	nan	nan	nan	nan	nan	nan	nan
			0.034	0.021	0.014	0.01	0.013	0.003	0.004	0.004	0.001	0.004	0.004	0	0.006	0.003	0.01	0	0.007	0.006	0.006	0.001	0.004	0	0	0	0.006	0	0.006	0.004	0.001	0.006	0.004	0.003	nan	nan	nan	nan	nan	nan	nan	nan	nan	nan	nan	nan	nan	nan	nan
			0.031	0.022	0.016	0.013	0.013	0.005	0.005	0	0.004	0	0.005	0.002	0.005	0.005	0.009	0.004	0.007	0.004	0.011	0	0.002	0.004	0.004	0	0	nan	nan	nan	nan	nan	nan	nan	nan	nan	nan	nan	nan	nan	nan	nan	nan	nan	nan	nan	nan	nan	nan
			0.018	0.018	0.016	0.011	0.016	0.004	0.009	0.007	0.004	0.004	0.002	0	0.002	0	0.004	0.002	0	0.004	0	0.004	0.004	0.004	0.004	0.002	0.009	0.004	0.002	0.004	nan	nan	nan	nan	nan	nan	nan	nan	nan	nan	nan	nan	nan	nan	nan	nan	nan	nan	nan
			0.024	0.016	0.018	0.006	0.016	0.002	0.004	0	0.006	0.002	0.002	0	0.002	0	0	0.002	0.002	0	0.004	0	0.002	0	0.002	0.006	0	nan	nan	nan	nan	nan	nan	nan	nan	nan	nan	nan	nan	nan	nan	nan	nan	nan	nan	nan	nan	nan	nan
			0.027	0.013	0.013	0.013	0.005	0.005	0.005	0.003	0.008	0.002	0.003	0.002	0.007	0.005	0	0.013	0.003	0.003	0.007	0.002	0.012	0.002	0.005	0.007	0.007	0.005	0.008	0.002	0	0.003	nan	nan	nan	nan	nan	nan	nan	nan	nan	nan	nan	nan	nan	nan	nan	nan	nan
			0.031	0.026	0.015	0.011	0.008	0.008	0.005	0.003	0.003	0.003	0.005	0.003	0.006	0.006	0.005	0.005	0.009	0.009	0.006	0.006	0.005	0.006	0.005	0.003	0.008	0	0.003	nan	nan	nan	nan	nan	nan	nan	nan	nan	nan	nan	nan	nan	nan	nan	nan	nan	nan	nan	nan
			0.027	0.021	0.016	0.007	0.012	0.004	0.007	0	0.004	0	0.001	0.003	0.003	0.001	0.003	0.003	0.001	0.003	0.004	0.005	0.007	0.001	0.004	0.005	0.003	0.005	0.004	0.005	nan	nan	nan	nan	nan	nan	nan	nan	nan	nan	nan	nan	nan	nan	nan	nan	nan	nan	nan
			0.026	0.022	0.015	0.012	0.009	0.003	0.003	0.002	0.002	0	0.002	0	0.003	0.002	0.002	0.005	0.002	0.002	0.006	0.006	0.003	0.002	0.006	0.002	0.002	nan	nan	nan	nan	nan	nan	nan	nan	nan	nan	nan	nan	nan	nan	nan	nan	nan	nan	nan	nan	nan	nan
			0.032	0.015	0.013	0.02	0.008	0.012	0.005	0.003	0.002	0.002	0.003	0	0	0	0	0.003	0	0.003	0.003	0.003	0.007	0.002	nan	nan	nan	nan	nan	nan	nan	nan	nan	nan	nan	nan	nan	nan	nan	nan	nan	nan	nan	nan	nan	nan	nan	nan	nan
			0.034	0.017	0.02	0.016	0.009	0.003	0.003	0.003	0.01	0.004	0.004	0.003	0.003	0.001	0.001	0.003	0.003	0.001	0	0.007	0.006	0.003	0.006	0.004	nan	nan	nan	nan	nan	nan	nan	nan	nan	nan	nan	nan	nan	nan	nan	nan	nan	nan	nan	nan	nan	nan	nan
			0.026	0.022	0.02	0.012	0.016	0.004	0.006	0.004	0.004	0.006	0.002	0.002	0.004	0.008	0.002	0.004	0.002	0.004	0.002	0.004	0	0.004	0	0.002	0.002	0	0.004	0.004	nan	nan	nan	nan	nan	nan	nan	nan	nan	nan	nan	nan	nan	nan	nan	nan	nan	nan	nan
			0.032	0.02	0.017	0.012	0.003	0.002	0.007	0	0.002	0	0.002	0.002	0	0.002	0.002	0.002	0.003	0.002	0	0.003	0	0.002	0	nan	nan	nan	nan	nan	nan	nan	nan	nan	nan	nan	nan	nan	nan	nan	nan	nan	nan	nan	nan	nan	nan	nan	nan
			0.033	0.017	0.016	0.017	0.007	0.011	0.007	0.003	0.004	0.003	0.001	0.003	0.003	0.006	0.001	0	0.003	0.003	0	0.003	0.003	0.004	nan	nan	nan	nan	nan	nan	nan	nan	nan	nan	nan	nan	nan	nan	nan	nan	nan	nan	nan	nan	nan	nan	nan	nan	nan
			0.024	0.02	0.02	0.012	0.008	0.008	0.008	0.004	0.004	0.01	0	0.006	0.002	0.004	0.006	0.004	0.006	0.006	0.004	0.01	0.002	0.004	0.004	0.004	0.008	0.006	0.002	0.004	nan	nan	nan	nan	nan	nan	nan	nan	nan	nan	nan	nan	nan	nan	nan	nan	nan	nan	nan
			0.022	0.017	0.012	0.011	0.008	0.006	0	0.003	0.005	0.005	0.003	0.006	0.006	0.002	0.003	0.008	0.005	0.006	0.002	0.002	0.005	0.003	0.006	0.005	0.003	0.003	0.002	nan	nan	nan	nan	nan	nan	nan	nan	nan	nan	nan	nan	nan	nan	nan	nan	nan	nan	nan	nan
			0.034	0.018	0.017	0.009	0.017	0.008	0.011	0.003	0.005	0.002	0.003	0	0.003	0.003	0.005	0.006	0.002	0.006	0.003	0.006	0.002	0.003	nan	nan	nan	nan	nan	nan	nan	nan	nan	nan	nan	nan	nan	nan	nan	nan	nan	nan	nan	nan	nan	nan	nan	nan	nan
			0.034	0.02	0.018	0.014	0.006	0.006	0.003	0.008	0.002	0	0	0.003	0.009	0.002	0.002	0.003	0.005	0.002	0.002	0	0.002	0.003	0.003	0.002	0.002	0.002	0.002	0	0.002	nan	nan	nan	nan	nan	nan	nan	nan	nan	nan	nan	nan	nan	nan	nan	nan	nan	nan
			0.029	0.02	0.016	0.013	0.014	0.004	0.001	0.001	0.003	0.004	0.004	0.003	0.004	0.004	0.006	0.003	0.003	0	0.006	nan	nan	nan	nan	nan	nan	nan	nan	nan	nan	nan	nan	nan	nan	nan	nan	nan	nan	nan	nan	nan	nan	nan	nan	nan	nan	nan	nan
			0.04	0.033	0.013	0.015	0.011	0.004	0.005	0	0	0.002	0.005	0.002	0.002	0.005	0.005	0.005	0	0.004	0.009	0.004	0.007	0.005	0.004	0.007	0	0.005	0.002	0.004	0	0	nan	nan	nan	nan	nan	nan	nan	nan	nan	nan	nan	nan	nan	nan	nan	nan	nan
			0.025	0.022	0.013	0.015	0.011	0.004	0.009	0.002	0.004	0.002	0.002	0.002	0.002	0.002	0.004	0.004	0	0.007	0.004	0.005	0.004	0.004	0.005	0.002	0.002	0.005	0.005	nan	nan	nan	nan	nan	nan	nan	nan	nan	nan	nan	nan	nan	nan	nan	nan	nan	nan	nan	nan
			0.023	0.022	0.011	0.015	0.011	0.008	0.006	0.002	0.008	0	0	0.003	0.002	0.005	0	0.005	0.005	0.006	0.006	0.003	0.003	0.002	nan	nan	nan	nan	nan	nan	nan	nan	nan	nan	nan	nan	nan	nan	nan	nan	nan	nan	nan	nan	nan	nan	nan	nan	nan
			0.036	0.022	0.013	0.016	0.004	0.002	0.011	0.005	0.004	0	0.002	0.005	0.002	0.002	0.002	0.005	0.005	0.004	0.007	0.007	0.007	0.005	0.005	0.005	0.007	0.005	0.005	0.005	0.004	nan	nan	nan	nan	nan	nan	nan	nan	nan	nan	nan	nan	nan	nan	nan	nan	nan	nan
			0.028	0.017	0.02	0.008	0.008	0.008	0.005	0.002	0.003	0	0	0.002	0.002	0.003	0	0.002	0	0	0.002	0.002	nan	nan	nan	nan	nan	nan	nan	nan	nan	nan	nan	nan	nan	nan	nan	nan	nan	nan	nan	nan	nan	nan	nan	nan	nan	nan	nan
			0.036	0.026	0.017	0.011	0.011	0.003	0.001	0.003	0	0	0.003	0.001	0.001	0.001	0.003	0.003	0.003	0.004	0.003	0.003	nan	nan	nan	nan	nan	nan	nan	nan	nan	nan	nan	nan	nan	nan	nan	nan	nan	nan	nan	nan	nan	nan	nan	nan	nan	nan	nan
			0.025	0.02	0.017	0.011	0.011	0.006	0.003	0.003	0.002	0.003	0	0	0.002	0.002	0.002	0.003	0.003	0	0.003	0.003	0.002	nan	nan	nan	nan	nan	nan	nan	nan	nan	nan	nan	nan	nan	nan	nan	nan	nan	nan	nan	nan	nan	nan	nan	nan	nan	nan
			0.034	0.019	0.016	0.015	0.01	0.009	0.007	0.004	0.004	0.001	0.003	0.001	0.001	0.005	0.001	0.004	0.005	0.005	0.004	nan	nan	nan	nan	nan	nan	nan	nan	nan	nan	nan	nan	nan	nan	nan	nan	nan	nan	nan	nan	nan	nan	nan	nan	nan	nan	nan	nan
			0.026	0.026	0.021	0.016	0.01	0.004	0.011	0.007	0.001	0.001	0.004	0	0.003	0.003	0.003	0.003	0	0.001	0	nan	nan	nan	nan	nan	nan	nan	nan	nan	nan	nan	nan	nan	nan	nan	nan	nan	nan	nan	nan	nan	nan	nan	nan	nan	nan	nan	nan
			0.025	0.019	0.023	0.009	0.007	0.003	0.004	0.001	0	0	0	0.001	0.001	0.003	0.001	0.001	0.003	0	0.003	nan	nan	nan	nan	nan	nan	nan	nan	nan	nan	nan	nan	nan	nan	nan	nan	nan	nan	nan	nan	nan	nan	nan	nan	nan	nan	nan	nan
			0.023	0.029	0.009	0.014	0.006	0.009	0.009	0.006	0.003	0.009	0.003	0.003	0.003	0	0.003	0.006	0	0.003	0.003	0	0.006	nan	nan	nan	nan	nan	nan	nan	nan	nan	nan	nan	nan	nan	nan	nan	nan	nan	nan	nan	nan	nan	nan	nan	nan	nan	nan
			0.034	0.021	0.016	0.017	0.004	0.009	0.007	0.001	0.004	0	0.004	0	0.003	0	0	0.001	0	0.003	0	nan	nan	nan	nan	nan	nan	nan	nan	nan	nan	nan	nan	nan	nan	nan	nan	nan	nan	nan	nan	nan	nan	nan	nan	nan	nan	nan	nan
			0.025	0.013	0.017	0.01	0.005	0.01	0.01	0.003	0	0	0.002	0	0	0	0.002	0	0	0	0	0.005	nan	nan	nan	nan	nan	nan	nan	nan	nan	nan	nan	nan	nan	nan	nan	nan	nan	nan	nan	nan	nan	nan	nan	nan	nan	nan	nan
			0.02	0.022	0.013	0.011	0.009	0.009	0.009	0.002	0	0	0.007	0.004	0	0.002	0.004	0	0.004	0.007	0.002	0.007	0.009	0.007	0.007	0.007	0.011	0.004	0.007	0.007	0.007	0.009	0.007	0.007	0.002	0.004	0.004	nan	nan	nan	nan	nan	nan	nan	nan	nan	nan	nan	nan
			0.033	0.024	0.015	0.01	0.016	0.004	0.002	0.002	0.003	0.005	0.004	0.002	0.003	0.004	0.002	0.004	0.005	0.005	0.006	0.007	0.003	0.003	0.004	0.004	0.009	0.008	0.006	0.006	0.009	0.007	0.01	0.005	0.007	0.007	0.004	nan	nan	nan	nan	nan	nan	nan	nan	nan	nan	nan	nan
			0.029	0.031	0.018	0.009	0.014	0.006	0.003	0.005	0.002	0.002	0.002	0.003	0	0	0	0.003	0.008	0	0.003	0.002	0.003	0.003	0.002	nan	nan	nan	nan	nan	nan	nan	nan	nan	nan	nan	nan	nan	nan	nan	nan	nan	nan	nan	nan	nan	nan	nan	nan
			0.031	0.02	0.016	0.011	0.009	0.004	0	0.005	0.005	0.004	0	0.002	0	0.005	0	0.002	0.004	nan	nan	nan	nan	nan	nan	nan	nan	nan	nan	nan	nan	nan	nan	nan	nan	nan	nan	nan	nan	nan	nan	nan	nan	nan	nan	nan	nan	nan	nan
			0.018	0.022	0.016	0.015	0.013	0.005	0.005	0.005	0	0.004	0.002	0.004	0.002	0	0.002	0.002	0	nan	nan	nan	nan	nan	nan	nan	nan	nan	nan	nan	nan	nan	nan	nan	nan	nan	nan	nan	nan	nan	nan	nan	nan	nan	nan	nan	nan	nan	nan
			0.028	0.017	0.017	0.011	0.011	0.007	0.003	0.005	0.001	0.001	0.003	0	0.001	0.001	0.001	0.003	0.001	0.003	nan	nan	nan	nan	nan	nan	nan	nan	nan	nan	nan	nan	nan	nan	nan	nan	nan	nan	nan	nan	nan	nan	nan	nan	nan	nan	nan	nan	nan
			0.028	0.016	0.014	0.008	0.014	0.008	0.002	0	0.006	0	0.008	0.002	0.004	0	0.006	0.002	0.002	0.002	0.004	nan	nan	nan	nan	nan	nan	nan	nan	nan	nan	nan	nan	nan	nan	nan	nan	nan	nan	nan	nan	nan	nan	nan	nan	nan	nan	nan	nan
			0.029	0.016	0.016	0.007	0.009	0.009	0.002	0	0.004	0.002	0.005	0.002	0.004	0.004	0.011	0.005	0.007	0.007	0.005	0.007	0.005	0.009	0.009	0.005	0.005	0.004	0.009	0.005	0.005	0.007	0.011	0.009	0.002	0.009	0.007	0.004	0.005	nan	nan	nan	nan	nan	nan	nan	nan	nan	nan
			0.032	0.027	0.015	0.015	0.013	0.002	0.008	0.005	0.002	0.007	0.003	0.003	0.01	0.002	0.015	0.005	0.008	0.008	0.003	0.012	0.005	0.008	0.003	0.007	0.007	0.01	0.007	0.007	0.003	0.008	0.008	0.005	0.005	0.008	nan	nan	nan	nan	nan	nan	nan	nan	nan	nan	nan	nan	nan
			0.024	0.02	0.011	0.015	0.009	0.007	0.008	0.004	0.001	0.003	0.001	0.001	0.004	0.003	0.003	0.009	0.001	0.009	0.005	0.007	0.004	0.003	0.005	0.005	0.008	0.004	0.009	0.007	0.005	0.009	0.007	0.005	0.008	0.009	0.005	0.007	0.008	nan	nan	nan	nan	nan	nan	nan	nan	nan	nan
			0.022	0.013	0.015	0.01	0.013	0.002	0.002	0.003	0.002	0.005	0.003	0.002	0.003	0.002	0.003	0.005	0.002	0.008	0.003	0.008	0.002	0.007	0.003	0.005	0.007	0.007	0.005	0.005	0.01	0.008	0.005	0.013	nan	nan	nan	nan	nan	nan	nan	nan	nan	nan	nan	nan	nan	nan	nan
			0.033	0.021	0.014	0.011	0.013	0.006	0.003	0.003	0	0.003	0.001	0.004	0.001	0.001	0	0.001	nan	nan	nan	nan	nan	nan	nan	nan	nan	nan	nan	nan	nan	nan	nan	nan	nan	nan	nan	nan	nan	nan	nan	nan	nan	nan	nan	nan	nan	nan	nan
			0.036	0.022	0.009	0.013	0.009	0.007	0.002	0.007	0.004	0.002	0	0	0.004	0.002	0	0	0.002	nan	nan	nan	nan	nan	nan	nan	nan	nan	nan	nan	nan	nan	nan	nan	nan	nan	nan	nan	nan	nan	nan	nan	nan	nan	nan	nan	nan	nan	nan
			0.024	0.016	0.013	0.014	0.009	0.009	0.009	0.004	0.003	0.001	0.004	0	0	0	0.003	0.003	0.001	nan	nan	nan	nan	nan	nan	nan	nan	nan	nan	nan	nan	nan	nan	nan	nan	nan	nan	nan	nan	nan	nan	nan	nan	nan	nan	nan	nan	nan	nan
			0.031	0.017	0.023	0.009	0.014	0.003	0.009	0.003	0.003	0	0	0.003	0.003	0.005	0.002	0.006	0.009	0	0.008	0.008	0.009	0.003	0.006	0.005	0.005	0.009	0.009	0.003	0.009	0.009	0.011	0.003	0.009	nan	nan	nan	nan	nan	nan	nan	nan	nan	nan	nan	nan	nan	nan
			0.027	0.025	0.007	0.015	0.004	0.002	0.002	0.004	0.004	0.005	0	0.002	0.004	0.002	0.002	0.002	0.002	0.005	0.002	0.004	nan	nan	nan	nan	nan	nan	nan	nan	nan	nan	nan	nan	nan	nan	nan	nan	nan	nan	nan	nan	nan	nan	nan	nan	nan	nan	nan
			0.028	0.012	0.015	0.013	0.007	0.005	0.007	0.005	0.003	0.003	0.003	0	0.002	0.002	0	0.003	nan	nan	nan	nan	nan	nan	nan	nan	nan	nan	nan	nan	nan	nan	nan	nan	nan	nan	nan	nan	nan	nan	nan	nan	nan	nan	nan	nan	nan	nan	nan
			0.024	0.024	0.015	0.013	0.016	0.006	0.007	0.005	0	0.001	0	0	0	0.001	0.003	nan	nan	nan	nan	nan	nan	nan	nan	nan	nan	nan	nan	nan	nan	nan	nan	nan	nan	nan	nan	nan	nan	nan	nan	nan	nan	nan	nan	nan	nan	nan	nan
			0.028	0.022	0.018	0.012	0.013	0.003	0.007	0	0	0	0	0.002	0	0.002	0.003	0.005	0.005	0.002	0.007	0	0.003	0.007	0.003	0.005	0.005	0.002	0.002	0.003	0.005	0.007	0.003	0.003	0.003	nan	nan	nan	nan	nan	nan	nan	nan	nan	nan	nan	nan	nan	nan
			0.017	0.023	0.018	0.01	0.015	0.003	0.007	0.003	0	0.003	0.002	0.002	0.005	0	nan	nan	nan	nan	nan	nan	nan	nan	nan	nan	nan	nan	nan	nan	nan	nan	nan	nan	nan	nan	nan	nan	nan	nan	nan	nan	nan	nan	nan	nan	nan	nan	nan
			0.023	0.021	0.015	0.013	0.013	0.008	0.005	0.004	0.001	0.003	0.004	0.001	0	0.005	0.004	0.004	0.004	nan	nan	nan	nan	nan	nan	nan	nan	nan	nan	nan	nan	nan	nan	nan	nan	nan	nan	nan	nan	nan	nan	nan	nan	nan	nan	nan	nan	nan	nan
			0.025	0.022	0.009	0.016	0.011	0.007	0.005	0	0.009	0	0.004	0.002	0	0.002	0.002	0	0	nan	nan	nan	nan	nan	nan	nan	nan	nan	nan	nan	nan	nan	nan	nan	nan	nan	nan	nan	nan	nan	nan	nan	nan	nan	nan	nan	nan	nan	nan
			0.028	0.02	0.016	0.012	0.006	0.01	0.002	0.006	0	0.002	0.002	0.002	0.002	0	0.002	0.002	0	0	0.002	nan	nan	nan	nan	nan	nan	nan	nan	nan	nan	nan	nan	nan	nan	nan	nan	nan	nan	nan	nan	nan	nan	nan	nan	nan	nan	nan	nan
			0.021	0.019	0.02	0.015	0.011	0.005	0.005	0.007	0.007	0.003	0.007	0.001	0.003	0.004	0.001	nan	nan	nan	nan	nan	nan	nan	nan	nan	nan	nan	nan	nan	nan	nan	nan	nan	nan	nan	nan	nan	nan	nan	nan	nan	nan	nan	nan	nan	nan	nan	nan
			0.022	0.022	0.016	0.004	0.013	0.005	0.004	0.002	0.004	0.002	0.004	0.002	0.004	0	0.002	0.004	0.002	0.004	0.005	0.002	0.002	0	0	0.002	0.002	0.002	0.004	0.004	0.005	0.007	0.004	nan	nan	nan	nan	nan	nan	nan	nan	nan	nan	nan	nan	nan	nan	nan	nan
			0.025	0.017	0.02	0.011	0.014	0.003	0.008	0.003	0.002	0.003	0.002	0	0.003	0.003	0.003	0.003	0.003	0.003	0.005	0.003	0.006	0	0.003	0.005	0.005	nan	nan	nan	nan	nan	nan	nan	nan	nan	nan	nan	nan	nan	nan	nan	nan	nan	nan	nan	nan	nan	nan
			0.031	0.02	0.02	0.013	0.013	0.009	0.004	0.001	0.001	0.001	0	0.003	0.004	0.003	0.006	0.006	0.004	0.004	0.006	0.003	0.004	0.007	0.003	0.006	0	0.007	nan	nan	nan	nan	nan	nan	nan	nan	nan	nan	nan	nan	nan	nan	nan	nan	nan	nan	nan	nan	nan
			0.018	0.017	0.018	0.015	0.007	0.005	0.003	0	0.002	0.003	0.002	0	0	0.002	0.003	0.002	0.003	0.003	nan	nan	nan	nan	nan	nan	nan	nan	nan	nan	nan	nan	nan	nan	nan	nan	nan	nan	nan	nan	nan	nan	nan	nan	nan	nan	nan	nan	nan
occluded		time
	conditions		0.47	0.451	0.505	0.463	0.505	0.469	0.549	0.531	0.588	0.637	0.715	0.765	0.8	0.796	0.901	0.885	nan	nan	nan	nan	nan	nan	nan	nan	nan	nan	nan	nan	nan	nan	nan	nan	nan	nan	nan	nan	nan	nan	nan	nan	nan	nan	nan	nan	nan	nan	nan
			0.37	0.346	0.381	0.401	0.425	0.461	0.472	0.495	0.546	0.598	0.653	0.679	0.772	0.804	0.88	0.928	nan	nan	nan	nan	nan	nan	nan	nan	nan	nan	nan	nan	nan	nan	nan	nan	nan	nan	nan	nan	nan	nan	nan	nan	nan	nan	nan	nan	nan	nan	nan
			0.369	0.388	0.393	0.384	0.409	0.399	0.411	0.447	0.445	0.456	0.557	0.609	0.683	0.795	0.861	0.958	nan	nan	nan	nan	nan	nan	nan	nan	nan	nan	nan	nan	nan	nan	nan	nan	nan	nan	nan	nan	nan	nan	nan	nan	nan	nan	nan	nan	nan	nan	nan
			0.472	0.531	0.508	0.643	0.531	0.629	0.563	0.656	0.741	0.773	0.772	0.815	0.917	0.925	nan	nan	nan	nan	nan	nan	nan	nan	nan	nan	nan	nan	nan	nan	nan	nan	nan	nan	nan	nan	nan	nan	nan	nan	nan	nan	nan	nan	nan	nan	nan	nan	nan
			0.342	0.326	0.396	0.431	0.406	0.415	0.436	0.474	0.465	0.499	0.554	0.668	0.632	0.662	0.719	0.81	0.857	nan	nan	nan	nan	nan	nan	nan	nan	nan	nan	nan	nan	nan	nan	nan	nan	nan	nan	nan	nan	nan	nan	nan	nan	nan	nan	nan	nan	nan	nan
			0.44	0.422	0.394	0.421	0.464	0.473	0.534	0.583	0.576	0.589	0.617	0.666	0.647	0.728	0.802	0.841	0.921	nan	nan	nan	nan	nan	nan	nan	nan	nan	nan	nan	nan	nan	nan	nan	nan	nan	nan	nan	nan	nan	nan	nan	nan	nan	nan	nan	nan	nan	nan
			0.351	0.39	0.39	0.43	0.44	0.449	0.466	0.449	0.462	0.544	0.566	0.619	0.752	0.768	0.782	0.882	nan	nan	nan	nan	nan	nan	nan	nan	nan	nan	nan	nan	nan	nan	nan	nan	nan	nan	nan	nan	nan	nan	nan	nan	nan	nan	nan	nan	nan	nan	nan
			0.357	0.402	0.415	0.49	0.501	0.516	0.504	0.58	0.55	0.565	0.581	0.669	0.73	0.847	0.923	nan	nan	nan	nan	nan	nan	nan	nan	nan	nan	nan	nan	nan	nan	nan	nan	nan	nan	nan	nan	nan	nan	nan	nan	nan	nan	nan	nan	nan	nan	nan	nan
			0.35	0.354	0.372	0.412	0.431	0.385	0.417	0.422	0.407	0.461	0.501	0.534	0.619	0.663	0.653	0.732	0.791	0.866	nan	nan	nan	nan	nan	nan	nan	nan	nan	nan	nan	nan	nan	nan	nan	nan	nan	nan	nan	nan	nan	nan	nan	nan	nan	nan	nan	nan	nan
			0.309	0.337	0.326	0.407	0.41	0.404	0.424	0.426	0.447	0.493	0.499	0.536	0.603	0.617	0.612	0.708	0.714	0.841	nan	nan	nan	nan	nan	nan	nan	nan	nan	nan	nan	nan	nan	nan	nan	nan	nan	nan	nan	nan	nan	nan	nan	nan	nan	nan	nan	nan	nan
			0.37	0.414	0.42	0.375	0.402	0.428	0.487	0.516	0.564	0.611	0.659	0.685	0.742	0.805	0.822	0.936	0.971	1.071	nan	nan	nan	nan	nan	nan	nan	nan	nan	nan	nan	nan	nan	nan	nan	nan	nan	nan	nan	nan	nan	nan	nan	nan	nan	nan	nan	nan	nan
			0.375	0.446	0.439	0.467	0.492	0.478	0.52	0.534	0.508	0.591	0.654	0.64	0.693	0.759	0.886	0.924	nan	nan	nan	nan	nan	nan	nan	nan	nan	nan	nan	nan	nan	nan	nan	nan	nan	nan	nan	nan	nan	nan	nan	nan	nan	nan	nan	nan	nan	nan	nan
			0.471	0.452	0.434	0.468	0.502	0.526	0.528	0.556	0.573	0.595	0.676	0.692	0.826	0.828	0.9	nan	nan	nan	nan	nan	nan	nan	nan	nan	nan	nan	nan	nan	nan	nan	nan	nan	nan	nan	nan	nan	nan	nan	nan	nan	nan	nan	nan	nan	nan	nan	nan
			0.366	0.434	0.429	0.474	0.498	0.481	0.486	0.528	0.553	0.553	0.653	0.739	0.746	0.776	0.846	0.923	nan	nan	nan	nan	nan	nan	nan	nan	nan	nan	nan	nan	nan	nan	nan	nan	nan	nan	nan	nan	nan	nan	nan	nan	nan	nan	nan	nan	nan	nan	nan
			0.363	0.41	0.409	0.41	0.461	0.478	0.516	0.557	0.583	0.598	0.61	0.648	0.754	0.789	0.843	0.846	0.956	nan	nan	nan	nan	nan	nan	nan	nan	nan	nan	nan	nan	nan	nan	nan	nan	nan	nan	nan	nan	nan	nan	nan	nan	nan	nan	nan	nan	nan	nan
			0.419	0.463	0.468	0.449	0.463	0.463	0.476	0.486	0.517	0.562	0.615	0.688	0.713	0.758	0.772	0.791	0.826	0.855	nan	nan	nan	nan	nan	nan	nan	nan	nan	nan	nan	nan	nan	nan	nan	nan	nan	nan	nan	nan	nan	nan	nan	nan	nan	nan	nan	nan	nan
			0.343	0.361	0.373	0.394	0.429	0.411	0.42	0.444	0.443	0.431	0.497	0.544	0.601	0.564	0.674	0.667	0.697	0.7	0.77	0.861	nan	nan	nan	nan	nan	nan	nan	nan	nan	nan	nan	nan	nan	nan	nan	nan	nan	nan	nan	nan	nan	nan	nan	nan	nan	nan	nan
			0.371	0.375	0.423	0.446	0.501	0.499	0.484	0.55	0.599	0.636	0.656	0.711	0.76	0.864	0.878	nan	nan	nan	nan	nan	nan	nan	nan	nan	nan	nan	nan	nan	nan	nan	nan	nan	nan	nan	nan	nan	nan	nan	nan	nan	nan	nan	nan	nan	nan	nan	nan
			0.444	0.448	0.476	0.513	0.576	0.58	0.58	0.559	0.624	0.611	0.653	0.711	0.793	0.776	0.849	0.911	0.96	0.96	nan	nan	nan	nan	nan	nan	nan	nan	nan	nan	nan	nan	nan	nan	nan	nan	nan	nan	nan	nan	nan	nan	nan	nan	nan	nan	nan	nan	nan
			0.386	0.416	0.449	0.496	0.513	0.55	0.552	0.552	0.565	0.633	0.696	0.755	0.798	0.798	0.876	0.906	nan	nan	nan	nan	nan	nan	nan	nan	nan	nan	nan	nan	nan	nan	nan	nan	nan	nan	nan	nan	nan	nan	nan	nan	nan	nan	nan	nan	nan	nan	nan
			0.354	0.398	0.402	0.408	0.477	0.455	0.493	0.491	0.453	0.514	0.519	0.537	0.601	0.662	0.682	0.754	0.823	0.94	0.953	nan	nan	nan	nan	nan	nan	nan	nan	nan	nan	nan	nan	nan	nan	nan	nan	nan	nan	nan	nan	nan	nan	nan	nan	nan	nan	nan	nan
			0.369	0.364	0.433	0.422	0.433	0.481	0.444	0.479	0.513	0.495	0.573	0.633	0.737	0.751	0.827	0.932	0.98	nan	nan	nan	nan	nan	nan	nan	nan	nan	nan	nan	nan	nan	nan	nan	nan	nan	nan	nan	nan	nan	nan	nan	nan	nan	nan	nan	nan	nan	nan
			0.357	0.398	0.417	0.465	0.43	0.443	0.445	0.463	0.47	0.445	0.46	0.533	0.637	0.661	0.736	0.83	0.965	1.001	nan	nan	nan	nan	nan	nan	nan	nan	nan	nan	nan	nan	nan	nan	nan	nan	nan	nan	nan	nan	nan	nan	nan	nan	nan	nan	nan	nan	nan
			0.351	0.401	0.458	0.444	0.484	0.53	0.506	0.574	0.568	0.589	0.631	0.693	0.78	0.804	0.897	0.983	nan	nan	nan	nan	nan	nan	nan	nan	nan	nan	nan	nan	nan	nan	nan	nan	nan	nan	nan	nan	nan	nan	nan	nan	nan	nan	nan	nan	nan	nan	nan
			0.346	0.42	0.457	0.45	0.39	0.433	0.406	0.39	0.432	0.451	0.499	0.56	0.598	0.61	0.691	0.699	0.73	0.838	0.9	nan	nan	nan	nan	nan	nan	nan	nan	nan	nan	nan	nan	nan	nan	nan	nan	nan	nan	nan	nan	nan	nan	nan	nan	nan	nan	nan	nan
			0.393	0.373	0.424	0.473	0.483	0.499	0.48	0.6	0.488	0.561	0.568	0.655	0.661	0.783	0.921	0.904	0.893	nan	nan	nan	nan	nan	nan	nan	nan	nan	nan	nan	nan	nan	nan	nan	nan	nan	nan	nan	nan	nan	nan	nan	nan	nan	nan	nan	nan	nan	nan
			0.444	0.374	0.388	0.445	0.444	0.446	0.456	0.429	0.492	0.502	0.472	0.554	0.589	0.664	0.767	0.795	0.847	0.933	1.018	nan	nan	nan	nan	nan	nan	nan	nan	nan	nan	nan	nan	nan	nan	nan	nan	nan	nan	nan	nan	nan	nan	nan	nan	nan	nan	nan	nan
			0.37	0.421	0.477	0.504	0.441	0.477	0.491	0.497	0.509	0.494	0.501	0.564	0.603	0.665	0.693	0.776	0.848	nan	nan	nan	nan	nan	nan	nan	nan	nan	nan	nan	nan	nan	nan	nan	nan	nan	nan	nan	nan	nan	nan	nan	nan	nan	nan	nan	nan	nan	nan
			0.484	0.471	0.462	0.549	0.54	0.582	0.565	0.607	0.681	0.701	0.788	0.813	0.914	0.985	nan	nan	nan	nan	nan	nan	nan	nan	nan	nan	nan	nan	nan	nan	nan	nan	nan	nan	nan	nan	nan	nan	nan	nan	nan	nan	nan	nan	nan	nan	nan	nan	nan
			0.362	0.395	0.383	0.426	0.448	0.506	0.483	0.54	0.57	0.575	0.638	0.687	0.748	0.767	0.826	0.901	0.958	nan	nan	nan	nan	nan	nan	nan	nan	nan	nan	nan	nan	nan	nan	nan	nan	nan	nan	nan	nan	nan	nan	nan	nan	nan	nan	nan	nan	nan	nan
			0.353	0.387	0.443	0.417	0.4	0.462	0.494	0.535	0.503	0.528	0.574	0.614	0.65	0.728	0.809	0.868	0.954	0.965	0.922	nan	nan	nan	nan	nan	nan	nan	nan	nan	nan	nan	nan	nan	nan	nan	nan	nan	nan	nan	nan	nan	nan	nan	nan	nan	nan	nan	nan
			0.41	0.436	0.446	0.499	0.467	0.492	0.509	0.519	0.582	0.657	0.639	0.73	0.806	0.789	0.897	nan	nan	nan	nan	nan	nan	nan	nan	nan	nan	nan	nan	nan	nan	nan	nan	nan	nan	nan	nan	nan	nan	nan	nan	nan	nan	nan	nan	nan	nan	nan	nan
			0.344	0.379	0.361	0.43	0.409	0.439	0.462	0.492	0.57	0.602	0.63	0.654	0.734	0.846	0.872	0.935	nan	nan	nan	nan	nan	nan	nan	nan	nan	nan	nan	nan	nan	nan	nan	nan	nan	nan	nan	nan	nan	nan	nan	nan	nan	nan	nan	nan	nan	nan	nan
			0.309	0.331	0.386	0.391	0.448	0.427	0.452	0.449	0.422	0.424	0.437	0.42	0.476	0.501	0.545	0.561	0.615	0.624	0.697	0.721	nan	nan	nan	nan	nan	nan	nan	nan	nan	nan	nan	nan	nan	nan	nan	nan	nan	nan	nan	nan	nan	nan	nan	nan	nan	nan	nan
			0.388	0.37	0.418	0.441	0.444	0.506	0.518	0.494	0.491	0.5	0.513	0.523	0.562	0.648	0.644	0.71	0.838	0.918	0.934	1.008	nan	nan	nan	nan	nan	nan	nan	nan	nan	nan	nan	nan	nan	nan	nan	nan	nan	nan	nan	nan	nan	nan	nan	nan	nan	nan	nan
			0.375	0.453	0.48	0.525	0.471	0.557	0.5	0.536	0.575	0.667	0.665	0.699	0.709	0.851	0.912	0.999	nan	nan	nan	nan	nan	nan	nan	nan	nan	nan	nan	nan	nan	nan	nan	nan	nan	nan	nan	nan	nan	nan	nan	nan	nan	nan	nan	nan	nan	nan	nan
			0.415	0.418	0.428	0.46	0.483	0.506	0.503	0.457	0.504	0.482	0.479	0.566	0.569	0.599	0.628	0.671	0.737	0.693	0.75	0.784	0.806	nan	nan	nan	nan	nan	nan	nan	nan	nan	nan	nan	nan	nan	nan	nan	nan	nan	nan	nan	nan	nan	nan	nan	nan	nan	nan
			0.417	0.423	0.49	0.531	0.565	0.552	0.582	0.646	0.628	0.657	0.652	0.72	0.761	0.84	nan	nan	nan	nan	nan	nan	nan	nan	nan	nan	nan	nan	nan	nan	nan	nan	nan	nan	nan	nan	nan	nan	nan	nan	nan	nan	nan	nan	nan	nan	nan	nan	nan
			0.365	0.357	0.366	0.364	0.416	0.431	0.439	0.438	0.453	0.47	0.496	0.543	0.513	0.521	0.616	0.648	0.705	0.729	0.814	0.81	0.798	0.757	nan	nan	nan	nan	nan	nan	nan	nan	nan	nan	nan	nan	nan	nan	nan	nan	nan	nan	nan	nan	nan	nan	nan	nan	nan
			0.407	0.394	0.407	0.423	0.4	0.422	0.436	0.437	0.412	0.461	0.484	0.543	0.592	0.656	0.669	0.701	0.858	0.851	0.954	0.87	nan	nan	nan	nan	nan	nan	nan	nan	nan	nan	nan	nan	nan	nan	nan	nan	nan	nan	nan	nan	nan	nan	nan	nan	nan	nan	nan
			0.369	0.404	0.407	0.392	0.449	0.416	0.46	0.468	0.503	0.484	0.551	0.631	0.605	0.831	0.953	1.009	nan	nan	nan	nan	nan	nan	nan	nan	nan	nan	nan	nan	nan	nan	nan	nan	nan	nan	nan	nan	nan	nan	nan	nan	nan	nan	nan	nan	nan	nan	nan
			0.341	0.37	0.376	0.411	0.374	0.405	0.397	0.405	0.4	0.379	0.404	0.403	0.421	0.456	0.536	0.576	0.616	0.647	0.724	0.77	0.802	0.747	nan	nan	nan	nan	nan	nan	nan	nan	nan	nan	nan	nan	nan	nan	nan	nan	nan	nan	nan	nan	nan	nan	nan	nan	nan
			0.394	0.471	0.442	0.421	0.494	0.519	0.488	0.524	0.551	0.572	0.629	0.653	0.706	0.759	0.887	0.941	nan	nan	nan	nan	nan	nan	nan	nan	nan	nan	nan	nan	nan	nan	nan	nan	nan	nan	nan	nan	nan	nan	nan	nan	nan	nan	nan	nan	nan	nan	nan
			0.389	0.447	0.498	0.496	0.525	0.516	0.493	0.553	0.53	0.577	0.589	0.662	0.739	0.76	0.855	0.922	nan	nan	nan	nan	nan	nan	nan	nan	nan	nan	nan	nan	nan	nan	nan	nan	nan	nan	nan	nan	nan	nan	nan	nan	nan	nan	nan	nan	nan	nan	nan
			0.404	0.421	0.427	0.386	0.404	0.391	0.407	0.435	0.501	0.535	0.561	0.689	0.726	0.761	0.819	0.922	0.961	nan	nan	nan	nan	nan	nan	nan	nan	nan	nan	nan	nan	nan	nan	nan	nan	nan	nan	nan	nan	nan	nan	nan	nan	nan	nan	nan	nan	nan	nan
			0.371	0.433	0.434	0.451	0.473	0.479	0.483	0.493	0.515	0.544	0.581	0.676	0.743	0.811	0.877	0.972	nan	nan	nan	nan	nan	nan	nan	nan	nan	nan	nan	nan	nan	nan	nan	nan	nan	nan	nan	nan	nan	nan	nan	nan	nan	nan	nan	nan	nan	nan	nan
			0.375	0.41	0.441	0.43	0.437	0.467	0.465	0.568	0.55	0.63	0.703	0.845	0.773	0.918	0.916	nan	nan	nan	nan	nan	nan	nan	nan	nan	nan	nan	nan	nan	nan	nan	nan	nan	nan	nan	nan	nan	nan	nan	nan	nan	nan	nan	nan	nan	nan	nan	nan
			0.401	0.444	0.416	0.459	0.493	0.556	0.538	0.531	0.542	0.579	0.608	0.673	0.748	0.762	0.898	0.921	nan	nan	nan	nan	nan	nan	nan	nan	nan	nan	nan	nan	nan	nan	nan	nan	nan	nan	nan	nan	nan	nan	nan	nan	nan	nan	nan	nan	nan	nan	nan
			0.258	0.282	0.308	0.34	0.394	0.437	0.432	0.488	0.46	0.562	0.658	0.655	0.74	0.714	0.782	0.82	0.898	0.909	nan	nan	nan	nan	nan	nan	nan	nan	nan	nan	nan	nan	nan	nan	nan	nan	nan	nan	nan	nan	nan	nan	nan	nan	nan	nan	nan	nan	nan
			0.348	0.363	0.374	0.368	0.399	0.449	0.458	0.526	0.578	0.625	0.677	0.773	0.834	0.92	0.962	nan	nan	nan	nan	nan	nan	nan	nan	nan	nan	nan	nan	nan	nan	nan	nan	nan	nan	nan	nan	nan	nan	nan	nan	nan	nan	nan	nan	nan	nan	nan	nan
			0.342	0.39	0.384	0.401	0.43	0.398	0.406	0.439	0.468	0.49	0.512	0.574	0.655	0.683	0.771	0.796	0.854	0.854	nan	nan	nan	nan	nan	nan	nan	nan	nan	nan	nan	nan	nan	nan	nan	nan	nan	nan	nan	nan	nan	nan	nan	nan	nan	nan	nan	nan	nan
			0.275	0.266	0.329	0.365	0.402	0.325	0.335	0.278	0.343	0.335	0.345	0.345	0.343	0.318	0.328	0.328	0.368	0.289	0.331	0.329	0.318	0.342	0.351	0.349	0.368	0.446	0.422	0.425	0.486	0.46	nan	nan	nan	nan	nan	nan	nan	nan	nan	nan	nan	nan	nan	nan	nan	nan	nan
			0.292	0.292	0.293	0.319	0.324	0.319	0.345	0.368	0.366	0.362	0.386	0.369	0.348	0.357	0.363	0.359	0.355	0.345	0.332	0.35	0.391	0.385	0.407	0.417	0.429	0.475	0.51	0.535	0.548	0.564	0.614	0.63	nan	nan	nan	nan	nan	nan	nan	nan	nan	nan	nan	nan	nan	nan	nan
			0.439	0.476	0.399	0.406	0.447	0.46	0.412	0.442	0.511	0.514	0.439	0.515	0.629	0.642	0.732	0.772	0.799	0.934	0.922	nan	nan	nan	nan	nan	nan	nan	nan	nan	nan	nan	nan	nan	nan	nan	nan	nan	nan	nan	nan	nan	nan	nan	nan	nan	nan	nan	nan
			0.36	0.385	0.406	0.408	0.449	0.508	0.448	0.532	0.58	0.595	0.657	0.783	0.892	0.852	0.927	1.015	nan	nan	nan	nan	nan	nan	nan	nan	nan	nan	nan	nan	nan	nan	nan	nan	nan	nan	nan	nan	nan	nan	nan	nan	nan	nan	nan	nan	nan	nan	nan
			0.358	0.393	0.39	0.447	0.456	0.447	0.484	0.496	0.539	0.588	0.648	0.674	0.742	0.78	0.868	0.89	nan	nan	nan	nan	nan	nan	nan	nan	nan	nan	nan	nan	nan	nan	nan	nan	nan	nan	nan	nan	nan	nan	nan	nan	nan	nan	nan	nan	nan	nan	nan
			0.488	0.484	0.482	0.478	0.473	0.526	0.486	0.531	0.598	0.704	0.674	0.724	0.806	0.882	0.917	nan	nan	nan	nan	nan	nan	nan	nan	nan	nan	nan	nan	nan	nan	nan	nan	nan	nan	nan	nan	nan	nan	nan	nan	nan	nan	nan	nan	nan	nan	nan	nan
			0.335	0.333	0.369	0.423	0.407	0.44	0.436	0.487	0.463	0.481	0.494	0.579	0.624	0.658	0.707	0.817	0.854	0.867	0.983	nan	nan	nan	nan	nan	nan	nan	nan	nan	nan	nan	nan	nan	nan	nan	nan	nan	nan	nan	nan	nan	nan	nan	nan	nan	nan	nan	nan
			0.308	0.36	0.396	0.408	0.425	0.463	0.415	0.373	0.365	0.392	0.38	0.351	0.337	0.357	0.349	0.351	0.355	0.34	0.377	0.375	0.344	0.404	0.373	0.425	0.393	0.404	0.4	0.413	0.409	0.429	0.483	0.48	0.52	0.517	0.533	nan	nan	nan	nan	nan	nan	nan	nan	nan	nan	nan	nan
			0.305	0.319	0.333	0.354	0.354	0.385	0.417	0.393	0.376	0.398	0.374	0.322	0.316	0.305	0.339	0.319	0.329	0.326	0.327	0.35	0.325	0.347	0.368	0.366	0.338	0.348	0.394	0.395	0.421	0.461	0.485	0.518	0.486	nan	nan	nan	nan	nan	nan	nan	nan	nan	nan	nan	nan	nan	nan
			0.349	0.372	0.347	0.336	0.325	0.346	0.311	0.328	0.313	0.314	0.337	0.321	0.33	0.322	0.332	0.32	0.366	0.35	0.333	0.343	0.38	0.375	0.401	0.395	0.414	0.434	0.465	0.49	0.522	0.6	0.581	0.589	0.605	0.603	0.621	nan	nan	nan	nan	nan	nan	nan	nan	nan	nan	nan	nan
			0.314	0.338	0.332	0.347	0.383	0.378	0.377	0.348	0.364	0.346	0.357	0.338	0.332	0.305	0.321	0.334	0.322	0.355	0.324	0.359	0.367	0.377	0.358	0.386	0.418	0.406	0.425	0.437	0.474	0.469	0.509	0.514	0.573	nan	nan	nan	nan	nan	nan	nan	nan	nan	nan	nan	nan	nan	nan
			0.364	0.356	0.406	0.391	0.452	0.407	0.47	0.486	0.514	0.572	0.566	0.62	0.708	0.77	0.793	0.884	0.91	nan	nan	nan	nan	nan	nan	nan	nan	nan	nan	nan	nan	nan	nan	nan	nan	nan	nan	nan	nan	nan	nan	nan	nan	nan	nan	nan	nan	nan	nan
			0.322	0.344	0.383	0.39	0.407	0.45	0.491	0.493	0.51	0.556	0.596	0.639	0.688	0.797	0.819	0.904	0.95	nan	nan	nan	nan	nan	nan	nan	nan	nan	nan	nan	nan	nan	nan	nan	nan	nan	nan	nan	nan	nan	nan	nan	nan	nan	nan	nan	nan	nan	nan
			0.356	0.417	0.399	0.451	0.47	0.444	0.501	0.474	0.524	0.613	0.622	0.72	0.843	0.863	0.898	0.927	1.011	nan	nan	nan	nan	nan	nan	nan	nan	nan	nan	nan	nan	nan	nan	nan	nan	nan	nan	nan	nan	nan	nan	nan	nan	nan	nan	nan	nan	nan	nan
			0.351	0.336	0.395	0.395	0.382	0.408	0.38	0.356	0.395	0.344	0.361	0.352	0.339	0.395	0.374	0.39	0.394	0.402	0.379	0.388	0.411	0.415	0.425	0.405	0.472	0.496	0.521	0.52	0.521	0.565	0.567	0.605	0.635	0.613	nan	nan	nan	nan	nan	nan	nan	nan	nan	nan	nan	nan	nan
			0.374	0.374	0.421	0.427	0.399	0.426	0.392	0.369	0.407	0.41	0.456	0.441	0.512	0.539	0.56	0.602	0.677	0.696	0.684	0.771	0.748	0.741	nan	nan	nan	nan	nan	nan	nan	nan	nan	nan	nan	nan	nan	nan	nan	nan	nan	nan	nan	nan	nan	nan	nan	nan	nan
			0.41	0.438	0.477	0.417	0.387	0.407	0.375	0.492	0.515	0.588	0.632	0.703	0.747	0.817	0.852	0.955	0.935	nan	nan	nan	nan	nan	nan	nan	nan	nan	nan	nan	nan	nan	nan	nan	nan	nan	nan	nan	nan	nan	nan	nan	nan	nan	nan	nan	nan	nan	nan
			0.381	0.377	0.38	0.391	0.416	0.422	0.476	0.501	0.48	0.551	0.617	0.695	0.802	0.814	0.913	nan	nan	nan	nan	nan	nan	nan	nan	nan	nan	nan	nan	nan	nan	nan	nan	nan	nan	nan	nan	nan	nan	nan	nan	nan	nan	nan	nan	nan	nan	nan	nan
			0.295	0.293	0.317	0.371	0.398	0.42	0.382	0.371	0.37	0.297	0.343	0.3	0.307	0.306	0.315	0.314	0.317	0.345	0.323	0.324	0.299	0.324	0.348	0.323	0.295	0.328	0.329	0.352	0.407	0.45	0.45	0.419	0.42	0.415	nan	nan	nan	nan	nan	nan	nan	nan	nan	nan	nan	nan	nan
			0.345	0.395	0.344	0.378	0.391	0.396	0.408	0.469	0.432	0.582	0.58	0.576	0.673	0.733	0.841	0.866	nan	nan	nan	nan	nan	nan	nan	nan	nan	nan	nan	nan	nan	nan	nan	nan	nan	nan	nan	nan	nan	nan	nan	nan	nan	nan	nan	nan	nan	nan	nan
			0.349	0.406	0.385	0.388	0.407	0.408	0.453	0.46	0.449	0.506	0.555	0.636	0.728	0.707	0.787	0.911	0.954	0.981	1.032	nan	nan	nan	nan	nan	nan	nan	nan	nan	nan	nan	nan	nan	nan	nan	nan	nan	nan	nan	nan	nan	nan	nan	nan	nan	nan	nan	nan
			0.456	0.465	0.417	0.459	0.436	0.448	0.453	0.494	0.452	0.462	0.499	0.577	0.67	0.754	0.766	0.874	0.934	0.992	1.011	0.951	nan	nan	nan	nan	nan	nan	nan	nan	nan	nan	nan	nan	nan	nan	nan	nan	nan	nan	nan	nan	nan	nan	nan	nan	nan	nan	nan
			0.343	0.34	0.393	0.382	0.391	0.425	0.43	0.411	0.435	0.483	0.487	0.529	0.549	0.573	0.611	0.637	0.683	0.719	0.755	0.768	0.775	nan	nan	nan	nan	nan	nan	nan	nan	nan	nan	nan	nan	nan	nan	nan	nan	nan	nan	nan	nan	nan	nan	nan	nan	nan	nan
			0.427	0.421	0.432	0.423	0.469	0.493	0.508	0.471	0.479	0.513	0.533	0.596	0.607	0.706	0.771	0.833	0.916	0.933	nan	nan	nan	nan	nan	nan	nan	nan	nan	nan	nan	nan	nan	nan	nan	nan	nan	nan	nan	nan	nan	nan	nan	nan	nan	nan	nan	nan	nan
			0.322	0.312	0.324	0.374	0.389	0.365	0.37	0.349	0.331	0.325	0.291	0.336	0.311	0.301	0.304	0.279	0.303	0.316	0.319	0.335	0.314	0.299	0.343	0.324	0.326	0.332	0.291	0.338	0.319	0.336	0.348	0.361	0.384	0.378	0.342	0.345	nan	nan	nan	nan	nan	nan	nan	nan	nan	nan	nan
			0.295	0.325	0.364	0.349	0.36	0.396	0.424	0.395	0.39	0.36	0.37	0.364	0.389	0.372	0.385	0.409	0.362	0.395	0.407	0.381	0.386	0.42	0.444	0.441	0.46	0.496	0.561	0.588	0.619	0.656	0.627	nan	nan	nan	nan	nan	nan	nan	nan	nan	nan	nan	nan	nan	nan	nan	nan
			0.33	0.336	0.371	0.368	0.384	0.446	0.419	0.398	0.392	0.373	0.397	0.368	0.376	0.382	0.4	0.381	0.406	0.387	0.444	0.432	0.427	0.41	0.445	0.538	0.54	0.575	0.546	0.618	0.668	0.647	0.706	nan	nan	nan	nan	nan	nan	nan	nan	nan	nan	nan	nan	nan	nan	nan	nan
			0.378	0.393	0.443	0.419	0.424	0.46	0.466	0.53	0.486	0.562	0.56	0.626	0.613	0.671	0.704	0.781	0.883	0.909	0.949	1.003	nan	nan	nan	nan	nan	nan	nan	nan	nan	nan	nan	nan	nan	nan	nan	nan	nan	nan	nan	nan	nan	nan	nan	nan	nan	nan	nan
neuron 3
visible		time
	conditions		0.328	0.326	0.356	0.449	0.406	0.389	0.411	0.35	0.339	0.329	0.325	0.289	0.24	0.259	0.229	0.241	0.239	0.282	0.244	0.266	0.225	0.251	0.269	0.263	0.284	0.341	0.365	0.366	0.386	0.422	0.38	0.427	0.412	0.426	0.431	0.47	nan	nan	nan	nan	nan	nan	nan	nan	nan	nan	nan
			0.264	0.294	0.328	0.394	0.392	0.326	0.275	0.264	0.278	0.246	0.247	0.224	0.215	0.231	0.203	0.21	0.199	0.223	0.205	0.206	0.21	0.232	0.212	0.252	0.249	0.223	0.262	0.297	0.281	0.297	0.319	0.36	0.38	0.396	0.387	0.37	nan	nan	nan	nan	nan	nan	nan	nan	nan	nan	nan
			0.331	0.325	0.381	0.414	0.468	0.365	0.28	0.253	0.227	0.232	0.184	0.228	0.232	0.216	0.202	0.211	0.189	0.208	0.205	0.216	0.209	0.205	0.229	0.238	0.221	0.237	0.232	0.279	0.301	0.318	0.312	0.356	0.322	0.344	0.332	0.369	nan	nan	nan	nan	nan	nan	nan	nan	nan	nan	nan
			0.303	0.296	0.353	0.395	0.409	0.357	0.308	0.297	0.307	0.297	0.316	0.285	0.345	0.259	0.292	0.281	0.252	0.287	0.311	0.292	0.351	0.339	0.343	0.349	0.415	0.38	0.403	0.429	0.428	0.473	0.472	nan	nan	nan	nan	nan	nan	nan	nan	nan	nan	nan	nan	nan	nan	nan	nan
			0.3	0.295	0.384	0.416	0.47	0.419	0.411	0.335	0.268	0.25	0.212	0.228	0.198	0.23	0.219	0.209	0.201	0.223	0.236	0.224	0.247	0.222	0.258	0.252	0.273	0.281	0.311	0.322	0.354	0.333	0.338	0.331	0.302	0.35	0.332	0.36	0.342	nan	nan	nan	nan	nan	nan	nan	nan	nan	nan
			0.3	0.305	0.368	0.406	0.419	0.366	0.353	0.311	0.276	0.249	0.24	0.236	0.228	0.236	0.244	0.226	0.276	0.272	0.228	0.243	0.246	0.252	0.273	0.253	0.287	0.269	0.309	0.321	0.393	0.387	0.4	0.453	0.422	0.44	nan	nan	nan	nan	nan	nan	nan	nan	nan	nan	nan	nan	nan
			0.279	0.326	0.298	0.393	0.481	0.439	0.411	0.332	0.316	0.251	0.254	0.238	0.196	0.23	0.197	0.21	0.218	0.228	0.197	0.211	0.223	0.238	0.246	0.264	0.25	0.263	0.283	0.263	0.28	0.268	0.306	0.338	0.351	nan	nan	nan	nan	nan	nan	nan	nan	nan	nan	nan	nan	nan	nan
			0.327	0.303	0.376	0.43	0.475	0.408	0.375	0.317	0.304	0.278	0.223	0.225	0.224	0.24	0.263	0.211	0.239	0.235	0.246	0.29	0.28	0.251	0.274	0.28	0.283	0.292	0.287	0.284	0.325	0.348	0.373	0.357	nan	nan	nan	nan	nan	nan	nan	nan	nan	nan	nan	nan	nan	nan	nan
			0.317	0.307	0.308	0.369	0.412	0.414	0.408	0.373	0.297	0.268	0.268	0.235	0.23	0.228	0.241	0.213	0.237	0.236	0.217	0.25	0.257	0.261	0.266	0.257	0.261	0.285	0.268	0.263	0.301	0.328	0.332	0.323	0.327	0.326	0.323	0.324	0.35	nan	nan	nan	nan	nan	nan	nan	nan	nan	nan
			0.329	0.307	0.33	0.397	0.439	0.364	0.304	0.261	0.291	0.251	0.25	0.247	0.213	0.235	0.2	0.238	0.203	0.187	0.201	0.188	0.206	0.211	0.255	0.23	0.217	0.225	0.21	0.244	0.261	0.279	0.283	0.289	0.311	0.309	nan	nan	nan	nan	nan	nan	nan	nan	nan	nan	nan	nan	nan
			0.361	0.339	0.364	0.392	0.487	0.395	0.3	0.304	0.313	0.293	0.235	0.245	0.261	0.248	0.212	0.236	0.244	0.236	0.251	0.276	0.231	0.236	0.262	0.282	0.305	0.269	0.282	0.29	0.294	0.266	0.318	0.377	0.37	nan	nan	nan	nan	nan	nan	nan	nan	nan	nan	nan	nan	nan	nan
			0.306	0.306	0.302	0.367	0.426	0.339	0.352	0.328	0.311	0.325	0.266	0.282	0.253	0.265	0.253	0.258	0.272	0.271	0.247	0.322	0.304	0.282	0.313	0.316	0.345	0.355	0.331	0.302	0.328	0.346	0.366	0.375	nan	nan	nan	nan	nan	nan	nan	nan	nan	nan	nan	nan	nan	nan	nan
			0.355	0.338	0.338	0.382	0.446	0.405	0.386	0.358	0.307	0.259	0.269	0.234	0.239	0.252	0.276	0.237	0.249	0.238	0.235	0.268	0.262	0.278	0.291	0.296	0.35	0.367	0.388	0.435	0.471	nan	nan	nan	nan	nan	nan	nan	nan	nan	nan	nan	nan	nan	nan	nan	nan	nan	nan
			0.331	0.334	0.37	0.402	0.459	0.444	0.423	0.404	0.351	0.315	0.291	0.262	0.296	0.251	0.307	0.293	0.302	0.289	0.265	0.294	0.335	0.319	0.311	0.301	0.334	0.337	0.329	0.366	nan	nan	nan	nan	nan	nan	nan	nan	nan	nan	nan	nan	nan	nan	nan	nan	nan	nan	nan
			0.312	0.338	0.397	0.41	0.481	0.417	0.373	0.323	0.298	0.287	0.281	0.254	0.264	0.269	0.267	0.232	0.274	0.248	0.241	0.251	0.262	0.295	0.298	0.285	0.286	0.33	0.317	0.359	0.363	nan	nan	nan	nan	nan	nan	nan	nan	nan	nan	nan	nan	nan	nan	nan	nan	nan	nan
			0.309	0.332	0.318	0.382	0.426	0.352	0.375	0.31	0.302	0.279	0.305	0.303	0.313	0.302	0.285	0.288	0.312	0.271	0.332	0.303	0.277	0.329	0.31	0.373	0.362	0.401	0.383	0.414	0.376	0.397	0.44	0.419	nan	nan	nan	nan	nan	nan	nan	nan	nan	nan	nan	nan	nan	nan	nan
			0.341	0.297	0.319	0.37	0.514	0.527	0.503	0.47	0.404	0.36	0.31	0.284	0.26	0.269	0.279	0.26	0.244	0.304	0.25	0.273	0.284	0.263	0.289	0.259	0.293	0.287	0.279	0.271	0.363	0.34	0.319	0.343	nan	nan	nan	nan	nan	nan	nan	nan	nan	nan	nan	nan	nan	nan	nan
			0.268	0.304	0.291	0.37	0.445	0.441	0.418	0.379	0.319	0.295	0.264	0.247	0.242	0.249	0.28	0.261	0.339	0.326	0.339	0.334	0.359	0.366	0.371	nan	nan	nan	nan	nan	nan	nan	nan	nan	nan	nan	nan	nan	nan	nan	nan	nan	nan	nan	nan	nan	nan	nan	nan
			0.368	0.356	0.375	0.433	0.443	0.372	0.34	0.297	0.305	0.309	0.297	0.304	0.332	0.343	0.361	0.383	0.351	0.324	0.373	0.351	0.409	0.403	0.389	0.384	0.399	0.489	0.472	0.444	nan	nan	nan	nan	nan	nan	nan	nan	nan	nan	nan	nan	nan	nan	nan	nan	nan	nan	nan
			0.27	0.33	0.337	0.423	0.485	0.465	0.45	0.377	0.385	0.322	0.298	0.286	0.283	0.292	0.268	0.277	0.292	0.299	0.302	0.344	0.339	0.388	0.386	0.353	0.386	nan	nan	nan	nan	nan	nan	nan	nan	nan	nan	nan	nan	nan	nan	nan	nan	nan	nan	nan	nan	nan	nan
			0.351	0.348	0.356	0.415	0.517	0.467	0.427	0.426	0.351	0.281	0.281	0.302	0.257	0.284	0.248	0.277	0.258	0.273	0.259	0.258	0.278	0.322	0.318	0.34	0.318	0.311	0.311	0.322	0.347	0.342	0.431	0.354	nan	nan	nan	nan	nan	nan	nan	nan	nan	nan	nan	nan	nan	nan	nan
			0.28	0.379	0.365	0.42	0.486	0.483	0.482	0.394	0.396	0.344	0.305	0.271	0.256	0.267	0.241	0.308	0.272	0.267	0.265	0.293	0.311	0.32	0.349	0.344	0.369	nan	nan	nan	nan	nan	nan	nan	nan	nan	nan	nan	nan	nan	nan	nan	nan	nan	nan	nan	nan	nan	nan
			0.298	0.29	0.321	0.388	0.454	0.399	0.335	0.315	0.305	0.254	0.24	0.275	0.271	0.235	0.246	0.218	0.248	0.257	0.265	0.265	0.253	0.269	0.265	0.343	0.334	0.338	0.358	0.357	nan	nan	nan	nan	nan	nan	nan	nan	nan	nan	nan	nan	nan	nan	nan	nan	nan	nan	nan
			0.365	0.299	0.357	0.406	0.471	0.356	0.405	0.436	0.361	0.39	0.36	0.295	0.311	0.292	0.304	0.279	0.33	0.305	0.319	0.319	0.338	0.364	0.345	0.33	0.351	nan	nan	nan	nan	nan	nan	nan	nan	nan	nan	nan	nan	nan	nan	nan	nan	nan	nan	nan	nan	nan	nan
			0.333	0.306	0.372	0.368	0.486	0.49	0.446	0.444	0.413	0.388	0.342	0.311	0.31	0.324	0.316	0.307	0.261	0.303	0.308	0.282	0.299	0.314	0.298	0.304	0.282	0.31	0.299	0.327	0.35	0.346	nan	nan	nan	nan	nan	nan	nan	nan	nan	nan	nan	nan	nan	nan	nan	nan	nan
			0.317	0.316	0.359	0.388	0.503	0.483	0.479	0.431	0.391	0.329	0.321	0.296	0.28	0.333	0.281	0.288	0.312	0.296	0.284	0.261	0.281	0.276	0.253	0.284	0.327	0.339	0.393	nan	nan	nan	nan	nan	nan	nan	nan	nan	nan	nan	nan	nan	nan	nan	nan	nan	nan	nan	nan
			0.36	0.365	0.387	0.418	0.465	0.38	0.36	0.319	0.307	0.347	0.322	0.327	0.316	0.313	0.313	0.289	0.306	0.341	0.287	0.254	0.254	0.276	0.276	0.331	0.38	0.379	0.42	0.444	nan	nan	nan	nan	nan	nan	nan	nan	nan	nan	nan	nan	nan	nan	nan	nan	nan	nan	nan
			0.273	0.271	0.376	0.403	0.446	0.438	0.439	0.403	0.344	0.347	0.346	0.34	0.309	0.292	0.273	0.297	0.294	0.261	0.297	0.32	0.325	0.367	0.366	0.396	0.37	nan	nan	nan	nan	nan	nan	nan	nan	nan	nan	nan	nan	nan	nan	nan	nan	nan	nan	nan	nan	nan	nan
			0.327	0.36	0.356	0.411	0.471	0.395	0.382	0.372	0.452	0.491	0.473	0.471	0.391	0.432	0.453	0.466	0.46	0.519	0.484	0.499	0.421	0.484	nan	nan	nan	nan	nan	nan	nan	nan	nan	nan	nan	nan	nan	nan	nan	nan	nan	nan	nan	nan	nan	nan	nan	nan	nan
			0.325	0.307	0.394	0.412	0.517	0.433	0.407	0.414	0.357	0.336	0.357	0.312	0.309	0.292	0.263	0.306	0.295	0.338	0.307	0.308	0.329	0.328	0.365	0.362	nan	nan	nan	nan	nan	nan	nan	nan	nan	nan	nan	nan	nan	nan	nan	nan	nan	nan	nan	nan	nan	nan	nan
			0.301	0.305	0.317	0.364	0.43	0.395	0.31	0.286	0.305	0.29	0.281	0.23	0.246	0.28	0.279	0.272	0.26	0.25	0.298	0.308	0.329	0.294	0.327	0.323	0.319	0.332	0.358	0.353	nan	nan	nan	nan	nan	nan	nan	nan	nan	nan	nan	nan	nan	nan	nan	nan	nan	nan	nan
			0.341	0.333	0.319	0.397	0.423	0.363	0.315	0.275	0.28	0.302	0.319	0.341	0.339	0.355	0.317	0.303	0.27	0.333	0.315	0.349	0.364	0.406	0.41	nan	nan	nan	nan	nan	nan	nan	nan	nan	nan	nan	nan	nan	nan	nan	nan	nan	nan	nan	nan	nan	nan	nan	nan
			0.337	0.304	0.337	0.403	0.431	0.397	0.387	0.354	0.322	0.281	0.289	0.263	0.253	0.236	0.243	0.269	0.283	0.33	0.307	0.287	0.29	0.344	nan	nan	nan	nan	nan	nan	nan	nan	nan	nan	nan	nan	nan	nan	nan	nan	nan	nan	nan	nan	nan	nan	nan	nan	nan
			0.319	0.331	0.339	0.401	0.519	0.411	0.385	0.3	0.295	0.255	0.243	0.265	0.225	0.232	0.245	0.238	0.216	0.235	0.2	0.235	0.246	0.225	0.266	0.279	0.291	0.301	0.299	0.309	nan	nan	nan	nan	nan	nan	nan	nan	nan	nan	nan	nan	nan	nan	nan	nan	nan	nan	nan
			0.297	0.336	0.334	0.403	0.521	0.519	0.486	0.423	0.369	0.307	0.274	0.256	0.279	0.298	0.27	0.259	0.242	0.278	0.237	0.262	0.272	0.259	0.28	0.302	0.34	0.406	0.388	nan	nan	nan	nan	nan	nan	nan	nan	nan	nan	nan	nan	nan	nan	nan	nan	nan	nan	nan	nan
			0.326	0.284	0.364	0.396	0.481	0.47	0.535	0.434	0.421	0.393	0.376	0.343	0.343	0.323	0.319	0.36	0.324	0.379	0.32	0.333	0.364	0.375	nan	nan	nan	nan	nan	nan	nan	nan	nan	nan	nan	nan	nan	nan	nan	nan	nan	nan	nan	nan	nan	nan	nan	nan	nan
			0.35	0.358	0.387	0.39	0.492	0.489	0.469	0.432	0.39	0.337	0.306	0.323	0.301	0.282	0.309	0.271	0.277	0.289	0.239	0.309	0.313	0.269	0.33	0.328	0.36	0.337	0.324	0.348	0.415	nan	nan	nan	nan	nan	nan	nan	nan	nan	nan	nan	nan	nan	nan	nan	nan	nan	nan
			0.337	0.336	0.37	0.424	0.464	0.571	0.626	0.702	0.699	0.648	0.574	0.492	0.443	0.455	0.41	0.4	0.447	0.421	0.417	nan	nan	nan	nan	nan	nan	nan	nan	nan	nan	nan	nan	nan	nan	nan	nan	nan	nan	nan	nan	nan	nan	nan	nan	nan	nan	nan	nan
			0.278	0.329	0.338	0.397	0.467	0.393	0.346	0.287	0.294	0.309	0.277	0.27	0.229	0.213	0.248	0.233	0.233	0.239	0.24	0.245	0.284	0.253	0.257	0.246	0.299	0.284	0.31	0.318	0.336	0.365	nan	nan	nan	nan	nan	nan	nan	nan	nan	nan	nan	nan	nan	nan	nan	nan	nan
			0.278	0.341	0.377	0.444	0.484	0.457	0.33	0.274	0.26	0.27	0.293	0.303	0.28	0.273	0.281	0.29	0.266	0.302	0.294	0.322	0.311	0.357	0.414	0.403	0.402	0.384	0.407	nan	nan	nan	nan	nan	nan	nan	nan	nan	nan	nan	nan	nan	nan	nan	nan	nan	nan	nan	nan
			0.317	0.311	0.335	0.364	0.493	0.465	0.433	0.345	0.341	0.313	0.291	0.273	0.28	0.257	0.264	0.267	0.323	0.352	0.299	0.344	0.305	0.369	nan	nan	nan	nan	nan	nan	nan	nan	nan	nan	nan	nan	nan	nan	nan	nan	nan	nan	nan	nan	nan	nan	nan	nan	nan
			0.379	0.359	0.357	0.413	0.471	0.438	0.359	0.26	0.264	0.264	0.277	0.284	0.271	0.256	0.234	0.259	0.244	0.25	0.226	0.224	0.253	0.289	0.27	0.299	0.333	0.315	0.301	0.322	0.341	nan	nan	nan	nan	nan	nan	nan	nan	nan	nan	nan	nan	nan	nan	nan	nan	nan	nan
			0.314	0.321	0.327	0.441	0.467	0.481	0.424	0.452	0.415	0.381	0.349	0.382	0.365	0.385	0.361	0.331	0.355	0.321	0.388	0.394	nan	nan	nan	nan	nan	nan	nan	nan	nan	nan	nan	nan	nan	nan	nan	nan	nan	nan	nan	nan	nan	nan	nan	nan	nan	nan	nan
			0.325	0.323	0.372	0.412	0.432	0.42	0.398	0.377	0.364	0.331	0.315	0.35	0.339	0.396	0.375	0.358	0.367	0.355	0.365	0.389	nan	nan	nan	nan	nan	nan	nan	nan	nan	nan	nan	nan	nan	nan	nan	nan	nan	nan	nan	nan	nan	nan	nan	nan	nan	nan	nan
			0.276	0.306	0.369	0.35	0.43	0.384	0.319	0.31	0.35	0.41	0.42	0.376	0.314	0.286	0.312	0.32	0.271	0.28	0.354	0.383	0.404	nan	nan	nan	nan	nan	nan	nan	nan	nan	nan	nan	nan	nan	nan	nan	nan	nan	nan	nan	nan	nan	nan	nan	nan	nan	nan
			0.354	0.338	0.351	0.428	0.509	0.568	0.569	0.516	0.472	0.403	0.34	0.341	0.308	0.318	0.341	0.322	0.337	0.357	0.371	nan	nan	nan	nan	nan	nan	nan	nan	nan	nan	nan	nan	nan	nan	nan	nan	nan	nan	nan	nan	nan	nan	nan	nan	nan	nan	nan	nan
			0.341	0.359	0.417	0.457	0.489	0.472	0.455	0.423	0.383	0.415	0.361	0.376	0.332	0.363	0.361	0.363	0.397	0.389	0.375	nan	nan	nan	nan	nan	nan	nan	nan	nan	nan	nan	nan	nan	nan	nan	nan	nan	nan	nan	nan	nan	nan	nan	nan	nan	nan	nan	nan
			0.301	0.26	0.367	0.387	0.493	0.479	0.46	0.489	0.502	0.394	0.424	0.413	0.367	0.391	0.304	0.328	0.308	0.387	0.401	nan	nan	nan	nan	nan	nan	nan	nan	nan	nan	nan	nan	nan	nan	nan	nan	nan	nan	nan	nan	nan	nan	nan	nan	nan	nan	nan	nan
			0.328	0.34	0.402	0.369	0.578	0.5	0.431	0.363	0.358	0.3	0.268	0.268	0.235	0.234	0.234	0.292	0.258	0.277	0.235	0.266	0.258	nan	nan	nan	nan	nan	nan	nan	nan	nan	nan	nan	nan	nan	nan	nan	nan	nan	nan	nan	nan	nan	nan	nan	nan	nan	nan
			0.27	0.31	0.353	0.453	0.499	0.438	0.435	0.354	0.37	0.35	0.314	0.322	0.315	0.295	0.319	0.308	0.342	0.349	0.348	nan	nan	nan	nan	nan	nan	nan	nan	nan	nan	nan	nan	nan	nan	nan	nan	nan	nan	nan	nan	nan	nan	nan	nan	nan	nan	nan	nan
			0.291	0.315	0.358	0.405	0.548	0.441	0.421	0.35	0.35	0.313	0.283	0.315	0.25	0.245	0.274	0.294	0.268	0.345	0.302	0.342	nan	nan	nan	nan	nan	nan	nan	nan	nan	nan	nan	nan	nan	nan	nan	nan	nan	nan	nan	nan	nan	nan	nan	nan	nan	nan	nan
			0.351	0.348	0.4	0.426	0.548	0.463	0.345	0.282	0.306	0.26	0.283	0.266	0.262	0.271	0.22	0.251	0.232	0.249	0.263	0.249	0.282	0.294	0.203	0.234	0.222	0.163	0.214	0.222	0.257	0.263	0.258	0.266	0.268	0.308	0.275	nan	nan	nan	nan	nan	nan	nan	nan	nan	nan	nan	nan
			0.32	0.307	0.343	0.425	0.49	0.443	0.39	0.306	0.279	0.275	0.242	0.246	0.225	0.178	0.223	0.199	0.201	0.21	0.197	0.189	0.194	0.178	0.21	0.208	0.208	0.214	0.216	0.21	0.228	0.207	0.225	0.213	0.25	0.264	0.292	nan	nan	nan	nan	nan	nan	nan	nan	nan	nan	nan	nan
			0.307	0.322	0.339	0.371	0.528	0.459	0.362	0.376	0.358	0.364	0.301	0.269	0.304	0.295	0.295	0.295	0.267	0.318	0.326	0.332	0.386	0.388	0.439	nan	nan	nan	nan	nan	nan	nan	nan	nan	nan	nan	nan	nan	nan	nan	nan	nan	nan	nan	nan	nan	nan	nan	nan
			0.34	0.337	0.378	0.403	0.44	0.492	0.557	0.565	0.489	0.472	0.375	0.365	0.342	0.347	0.35	0.341	0.36	nan	nan	nan	nan	nan	nan	nan	nan	nan	nan	nan	nan	nan	nan	nan	nan	nan	nan	nan	nan	nan	nan	nan	nan	nan	nan	nan	nan	nan	nan
			0.309	0.372	0.394	0.417	0.526	0.56	0.57	0.551	0.511	0.43	0.382	0.38	0.369	0.35	0.356	0.331	0.358	nan	nan	nan	nan	nan	nan	nan	nan	nan	nan	nan	nan	nan	nan	nan	nan	nan	nan	nan	nan	nan	nan	nan	nan	nan	nan	nan	nan	nan	nan
			0.305	0.346	0.332	0.415	0.466	0.439	0.398	0.435	0.426	0.395	0.411	0.406	0.394	0.365	0.398	0.421	0.411	0.488	nan	nan	nan	nan	nan	nan	nan	nan	nan	nan	nan	nan	nan	nan	nan	nan	nan	nan	nan	nan	nan	nan	nan	nan	nan	nan	nan	nan	nan
			0.311	0.268	0.308	0.375	0.484	0.535	0.533	0.566	0.518	0.509	0.434	0.396	0.416	0.371	0.365	0.319	0.332	0.349	0.335	nan	nan	nan	nan	nan	nan	nan	nan	nan	nan	nan	nan	nan	nan	nan	nan	nan	nan	nan	nan	nan	nan	nan	nan	nan	nan	nan	nan
			0.321	0.277	0.371	0.401	0.52	0.511	0.419	0.352	0.3	0.293	0.271	0.24	0.245	0.268	0.259	0.232	0.237	0.187	0.208	0.209	0.217	0.193	0.189	0.187	0.196	0.216	0.195	0.236	0.216	0.245	0.244	0.276	0.259	0.253	0.248	0.36	0.308	nan	nan	nan	nan	nan	nan	nan	nan	nan	nan
			0.361	0.349	0.383	0.417	0.463	0.485	0.392	0.35	0.321	0.339	0.272	0.269	0.263	0.258	0.258	0.241	0.225	0.229	0.206	0.21	0.204	0.223	0.248	0.249	0.251	0.221	0.225	0.207	0.228	0.233	0.259	0.261	0.283	0.305	nan	nan	nan	nan	nan	nan	nan	nan	nan	nan	nan	nan	nan
			0.343	0.351	0.351	0.432	0.502	0.44	0.325	0.283	0.274	0.253	0.23	0.242	0.219	0.214	0.223	0.223	0.204	0.203	0.222	0.21	0.206	0.224	0.226	0.25	0.221	0.25	0.234	0.244	0.263	0.244	0.271	0.283	0.293	0.311	0.31	0.331	0.349	nan	nan	nan	nan	nan	nan	nan	nan	nan	nan
			0.279	0.291	0.349	0.389	0.517	0.515	0.493	0.407	0.311	0.27	0.253	0.259	0.226	0.243	0.238	0.257	0.249	0.226	0.245	0.261	0.239	0.259	0.238	0.246	0.251	0.267	0.266	0.294	0.278	0.306	0.304	0.314	nan	nan	nan	nan	nan	nan	nan	nan	nan	nan	nan	nan	nan	nan	nan
			0.292	0.304	0.328	0.37	0.488	0.575	0.598	0.53	0.478	0.41	0.357	0.324	0.39	0.39	0.353	0.364	nan	nan	nan	nan	nan	nan	nan	nan	nan	nan	nan	nan	nan	nan	nan	nan	nan	nan	nan	nan	nan	nan	nan	nan	nan	nan	nan	nan	nan	nan	nan
			0.314	0.299	0.373	0.431	0.587	0.54	0.457	0.414	0.355	0.316	0.34	0.334	0.316	0.309	0.296	0.3	0.322	nan	nan	nan	nan	nan	nan	nan	nan	nan	nan	nan	nan	nan	nan	nan	nan	nan	nan	nan	nan	nan	nan	nan	nan	nan	nan	nan	nan	nan	nan
			0.297	0.337	0.376	0.371	0.494	0.493	0.434	0.418	0.348	0.358	0.357	0.329	0.334	0.322	0.308	0.35	0.356	nan	nan	nan	nan	nan	nan	nan	nan	nan	nan	nan	nan	nan	nan	nan	nan	nan	nan	nan	nan	nan	nan	nan	nan	nan	nan	nan	nan	nan	nan
			0.297	0.28	0.371	0.391	0.435	0.407	0.325	0.247	0.257	0.263	0.215	0.208	0.2	0.229	0.224	0.225	0.231	0.242	0.26	0.212	0.225	0.237	0.232	0.252	0.265	0.258	0.278	0.315	0.334	0.316	0.333	0.328	0.351	nan	nan	nan	nan	nan	nan	nan	nan	nan	nan	nan	nan	nan	nan
			0.33	0.325	0.364	0.382	0.538	0.634	0.605	0.594	0.499	0.431	0.457	0.397	0.366	0.356	0.334	0.359	0.355	0.334	0.329	0.374	nan	nan	nan	nan	nan	nan	nan	nan	nan	nan	nan	nan	nan	nan	nan	nan	nan	nan	nan	nan	nan	nan	nan	nan	nan	nan	nan
			0.327	0.302	0.325	0.377	0.438	0.57	0.562	0.517	0.458	0.41	0.403	0.348	0.367	0.44	0.377	0.41	nan	nan	nan	nan	nan	nan	nan	nan	nan	nan	nan	nan	nan	nan	nan	nan	nan	nan	nan	nan	nan	nan	nan	nan	nan	nan	nan	nan	nan	nan	nan
			0.334	0.364	0.359	0.424	0.578	0.652	0.649	0.579	0.513	0.459	0.398	0.413	0.378	0.332	0.381	nan	nan	nan	nan	nan	nan	nan	nan	nan	nan	nan	nan	nan	nan	nan	nan	nan	nan	nan	nan	nan	nan	nan	nan	nan	nan	nan	nan	nan	nan	nan	nan
			0.327	0.297	0.335	0.371	0.437	0.402	0.378	0.348	0.29	0.228	0.265	0.202	0.268	0.264	0.221	0.2	0.228	0.206	0.22	0.202	0.261	0.219	0.227	0.242	0.268	0.248	0.256	0.276	0.257	0.325	0.285	0.326	0.295	nan	nan	nan	nan	nan	nan	nan	nan	nan	nan	nan	nan	nan	nan
			0.329	0.305	0.334	0.458	0.565	0.642	0.644	0.531	0.447	0.395	0.368	0.341	0.371	0.345	nan	nan	nan	nan	nan	nan	nan	nan	nan	nan	nan	nan	nan	nan	nan	nan	nan	nan	nan	nan	nan	nan	nan	nan	nan	nan	nan	nan	nan	nan	nan	nan	nan
			0.311	0.314	0.34	0.401	0.513	0.58	0.651	0.565	0.533	0.489	0.396	0.325	0.335	0.314	0.348	0.345	0.349	nan	nan	nan	nan	nan	nan	nan	nan	nan	nan	nan	nan	nan	nan	nan	nan	nan	nan	nan	nan	nan	nan	nan	nan	nan	nan	nan	nan	nan	nan
			0.31	0.349	0.34	0.429	0.474	0.43	0.454	0.431	0.445	0.418	0.374	0.367	0.358	0.397	0.406	0.41	0.456	nan	nan	nan	nan	nan	nan	nan	nan	nan	nan	nan	nan	nan	nan	nan	nan	nan	nan	nan	nan	nan	nan	nan	nan	nan	nan	nan	nan	nan	nan
			0.333	0.341	0.393	0.393	0.534	0.551	0.511	0.488	0.509	0.434	0.364	0.388	0.35	0.371	0.324	0.335	0.335	0.336	0.343	nan	nan	nan	nan	nan	nan	nan	nan	nan	nan	nan	nan	nan	nan	nan	nan	nan	nan	nan	nan	nan	nan	nan	nan	nan	nan	nan	nan
			0.349	0.324	0.353	0.409	0.51	0.625	0.663	0.596	0.607	0.554	0.463	0.475	0.464	0.439	0.427	nan	nan	nan	nan	nan	nan	nan	nan	nan	nan	nan	nan	nan	nan	nan	nan	nan	nan	nan	nan	nan	nan	nan	nan	nan	nan	nan	nan	nan	nan	nan	nan
			0.305	0.303	0.374	0.411	0.601	0.624	0.705	0.611	0.484	0.362	0.316	0.263	0.268	0.284	0.299	0.279	0.274	0.266	0.251	0.243	0.248	0.229	0.237	0.244	0.289	0.249	0.279	0.315	0.323	0.299	0.322	nan	nan	nan	nan	nan	nan	nan	nan	nan	nan	nan	nan	nan	nan	nan	nan
			0.314	0.321	0.321	0.406	0.49	0.399	0.323	0.274	0.223	0.249	0.246	0.265	0.233	0.253	0.22	0.24	0.215	0.236	0.237	0.25	0.263	0.266	0.253	0.279	0.295	nan	nan	nan	nan	nan	nan	nan	nan	nan	nan	nan	nan	nan	nan	nan	nan	nan	nan	nan	nan	nan	nan
			0.313	0.349	0.356	0.347	0.469	0.416	0.337	0.273	0.245	0.226	0.225	0.227	0.235	0.207	0.211	0.212	0.222	0.222	0.221	0.233	0.245	0.265	0.279	0.309	0.316	0.33	nan	nan	nan	nan	nan	nan	nan	nan	nan	nan	nan	nan	nan	nan	nan	nan	nan	nan	nan	nan	nan
			0.278	0.324	0.396	0.5	0.577	0.546	0.603	0.527	0.513	0.474	0.458	0.422	0.35	0.36	0.344	0.336	0.409	0.378	nan	nan	nan	nan	nan	nan	nan	nan	nan	nan	nan	nan	nan	nan	nan	nan	nan	nan	nan	nan	nan	nan	nan	nan	nan	nan	nan	nan	nan
occluded		time
	conditions		0.47	0.451	0.505	0.463	0.505	0.469	0.549	0.531	0.588	0.637	0.715	0.765	0.8	0.796	0.901	0.885	nan	nan	nan	nan	nan	nan	nan	nan	nan	nan	nan	nan	nan	nan	nan	nan	nan	nan	nan	nan	nan	nan	nan	nan	nan	nan	nan	nan	nan	nan	nan
			0.37	0.346	0.381	0.401	0.425	0.461	0.472	0.495	0.546	0.598	0.653	0.679	0.772	0.804	0.88	0.928	nan	nan	nan	nan	nan	nan	nan	nan	nan	nan	nan	nan	nan	nan	nan	nan	nan	nan	nan	nan	nan	nan	nan	nan	nan	nan	nan	nan	nan	nan	nan
			0.369	0.388	0.393	0.384	0.409	0.399	0.411	0.447	0.445	0.456	0.557	0.609	0.683	0.795	0.861	0.958	nan	nan	nan	nan	nan	nan	nan	nan	nan	nan	nan	nan	nan	nan	nan	nan	nan	nan	nan	nan	nan	nan	nan	nan	nan	nan	nan	nan	nan	nan	nan
			0.472	0.531	0.508	0.643	0.531	0.629	0.563	0.656	0.741	0.773	0.772	0.815	0.917	0.925	nan	nan	nan	nan	nan	nan	nan	nan	nan	nan	nan	nan	nan	nan	nan	nan	nan	nan	nan	nan	nan	nan	nan	nan	nan	nan	nan	nan	nan	nan	nan	nan	nan
			0.342	0.326	0.396	0.431	0.406	0.415	0.436	0.474	0.465	0.499	0.554	0.668	0.632	0.662	0.719	0.81	0.857	nan	nan	nan	nan	nan	nan	nan	nan	nan	nan	nan	nan	nan	nan	nan	nan	nan	nan	nan	nan	nan	nan	nan	nan	nan	nan	nan	nan	nan	nan
			0.44	0.422	0.394	0.421	0.464	0.473	0.534	0.583	0.576	0.589	0.617	0.666	0.647	0.728	0.802	0.841	0.921	nan	nan	nan	nan	nan	nan	nan	nan	nan	nan	nan	nan	nan	nan	nan	nan	nan	nan	nan	nan	nan	nan	nan	nan	nan	nan	nan	nan	nan	nan
			0.351	0.39	0.39	0.43	0.44	0.449	0.466	0.449	0.462	0.544	0.566	0.619	0.752	0.768	0.782	0.882	nan	nan	nan	nan	nan	nan	nan	nan	nan	nan	nan	nan	nan	nan	nan	nan	nan	nan	nan	nan	nan	nan	nan	nan	nan	nan	nan	nan	nan	nan	nan
			0.357	0.402	0.415	0.49	0.501	0.516	0.504	0.58	0.55	0.565	0.581	0.669	0.73	0.847	0.923	nan	nan	nan	nan	nan	nan	nan	nan	nan	nan	nan	nan	nan	nan	nan	nan	nan	nan	nan	nan	nan	nan	nan	nan	nan	nan	nan	nan	nan	nan	nan	nan
			0.35	0.354	0.372	0.412	0.431	0.385	0.417	0.422	0.407	0.461	0.501	0.534	0.619	0.663	0.653	0.732	0.791	0.866	nan	nan	nan	nan	nan	nan	nan	nan	nan	nan	nan	nan	nan	nan	nan	nan	nan	nan	nan	nan	nan	nan	nan	nan	nan	nan	nan	nan	nan
			0.309	0.337	0.326	0.407	0.41	0.404	0.424	0.426	0.447	0.493	0.499	0.536	0.603	0.617	0.612	0.708	0.714	0.841	nan	nan	nan	nan	nan	nan	nan	nan	nan	nan	nan	nan	nan	nan	nan	nan	nan	nan	nan	nan	nan	nan	nan	nan	nan	nan	nan	nan	nan
			0.37	0.414	0.42	0.375	0.402	0.428	0.487	0.516	0.564	0.611	0.659	0.685	0.742	0.805	0.822	0.936	0.971	1.071	nan	nan	nan	nan	nan	nan	nan	nan	nan	nan	nan	nan	nan	nan	nan	nan	nan	nan	nan	nan	nan	nan	nan	nan	nan	nan	nan	nan	nan
			0.375	0.446	0.439	0.467	0.492	0.478	0.52	0.534	0.508	0.591	0.654	0.64	0.693	0.759	0.886	0.924	nan	nan	nan	nan	nan	nan	nan	nan	nan	nan	nan	nan	nan	nan	nan	nan	nan	nan	nan	nan	nan	nan	nan	nan	nan	nan	nan	nan	nan	nan	nan
			0.471	0.452	0.434	0.468	0.502	0.526	0.528	0.556	0.573	0.595	0.676	0.692	0.826	0.828	0.9	nan	nan	nan	nan	nan	nan	nan	nan	nan	nan	nan	nan	nan	nan	nan	nan	nan	nan	nan	nan	nan	nan	nan	nan	nan	nan	nan	nan	nan	nan	nan	nan
			0.366	0.434	0.429	0.474	0.498	0.481	0.486	0.528	0.553	0.553	0.653	0.739	0.746	0.776	0.846	0.923	nan	nan	nan	nan	nan	nan	nan	nan	nan	nan	nan	nan	nan	nan	nan	nan	nan	nan	nan	nan	nan	nan	nan	nan	nan	nan	nan	nan	nan	nan	nan
			0.363	0.41	0.409	0.41	0.461	0.478	0.516	0.557	0.583	0.598	0.61	0.648	0.754	0.789	0.843	0.846	0.956	nan	nan	nan	nan	nan	nan	nan	nan	nan	nan	nan	nan	nan	nan	nan	nan	nan	nan	nan	nan	nan	nan	nan	nan	nan	nan	nan	nan	nan	nan
			0.419	0.463	0.468	0.449	0.463	0.463	0.476	0.486	0.517	0.562	0.615	0.688	0.713	0.758	0.772	0.791	0.826	0.855	nan	nan	nan	nan	nan	nan	nan	nan	nan	nan	nan	nan	nan	nan	nan	nan	nan	nan	nan	nan	nan	nan	nan	nan	nan	nan	nan	nan	nan
			0.343	0.361	0.373	0.394	0.429	0.411	0.42	0.444	0.443	0.431	0.497	0.544	0.601	0.564	0.674	0.667	0.697	0.7	0.77	0.861	nan	nan	nan	nan	nan	nan	nan	nan	nan	nan	nan	nan	nan	nan	nan	nan	nan	nan	nan	nan	nan	nan	nan	nan	nan	nan	nan
			0.371	0.375	0.423	0.446	0.501	0.499	0.484	0.55	0.599	0.636	0.656	0.711	0.76	0.864	0.878	nan	nan	nan	nan	nan	nan	nan	nan	nan	nan	nan	nan	nan	nan	nan	nan	nan	nan	nan	nan	nan	nan	nan	nan	nan	nan	nan	nan	nan	nan	nan	nan
			0.444	0.448	0.476	0.513	0.576	0.58	0.58	0.559	0.624	0.611	0.653	0.711	0.793	0.776	0.849	0.911	0.96	0.96	nan	nan	nan	nan	nan	nan	nan	nan	nan	nan	nan	nan	nan	nan	nan	nan	nan	nan	nan	nan	nan	nan	nan	nan	nan	nan	nan	nan	nan
			0.386	0.416	0.449	0.496	0.513	0.55	0.552	0.552	0.565	0.633	0.696	0.755	0.798	0.798	0.876	0.906	nan	nan	nan	nan	nan	nan	nan	nan	nan	nan	nan	nan	nan	nan	nan	nan	nan	nan	nan	nan	nan	nan	nan	nan	nan	nan	nan	nan	nan	nan	nan
			0.354	0.398	0.402	0.408	0.477	0.455	0.493	0.491	0.453	0.514	0.519	0.537	0.601	0.662	0.682	0.754	0.823	0.94	0.953	nan	nan	nan	nan	nan	nan	nan	nan	nan	nan	nan	nan	nan	nan	nan	nan	nan	nan	nan	nan	nan	nan	nan	nan	nan	nan	nan	nan
			0.369	0.364	0.433	0.422	0.433	0.481	0.444	0.479	0.513	0.495	0.573	0.633	0.737	0.751	0.827	0.932	0.98	nan	nan	nan	nan	nan	nan	nan	nan	nan	nan	nan	nan	nan	nan	nan	nan	nan	nan	nan	nan	nan	nan	nan	nan	nan	nan	nan	nan	nan	nan
			0.357	0.398	0.417	0.465	0.43	0.443	0.445	0.463	0.47	0.445	0.46	0.533	0.637	0.661	0.736	0.83	0.965	1.001	nan	nan	nan	nan	nan	nan	nan	nan	nan	nan	nan	nan	nan	nan	nan	nan	nan	nan	nan	nan	nan	nan	nan	nan	nan	nan	nan	nan	nan
			0.351	0.401	0.458	0.444	0.484	0.53	0.506	0.574	0.568	0.589	0.631	0.693	0.78	0.804	0.897	0.983	nan	nan	nan	nan	nan	nan	nan	nan	nan	nan	nan	nan	nan	nan	nan	nan	nan	nan	nan	nan	nan	nan	nan	nan	nan	nan	nan	nan	nan	nan	nan
			0.346	0.42	0.457	0.45	0.39	0.433	0.406	0.39	0.432	0.451	0.499	0.56	0.598	0.61	0.691	0.699	0.73	0.838	0.9	nan	nan	nan	nan	nan	nan	nan	nan	nan	nan	nan	nan	nan	nan	nan	nan	nan	nan	nan	nan	nan	nan	nan	nan	nan	nan	nan	nan
			0.393	0.373	0.424	0.473	0.483	0.499	0.48	0.6	0.488	0.561	0.568	0.655	0.661	0.783	0.921	0.904	0.893	nan	nan	nan	nan	nan	nan	nan	nan	nan	nan	nan	nan	nan	nan	nan	nan	nan	nan	nan	nan	nan	nan	nan	nan	nan	nan	nan	nan	nan	nan
			0.444	0.374	0.388	0.445	0.444	0.446	0.456	0.429	0.492	0.502	0.472	0.554	0.589	0.664	0.767	0.795	0.847	0.933	1.018	nan	nan	nan	nan	nan	nan	nan	nan	nan	nan	nan	nan	nan	nan	nan	nan	nan	nan	nan	nan	nan	nan	nan	nan	nan	nan	nan	nan
			0.37	0.421	0.477	0.504	0.441	0.477	0.491	0.497	0.509	0.494	0.501	0.564	0.603	0.665	0.693	0.776	0.848	nan	nan	nan	nan	nan	nan	nan	nan	nan	nan	nan	nan	nan	nan	nan	nan	nan	nan	nan	nan	nan	nan	nan	nan	nan	nan	nan	nan	nan	nan
			0.484	0.471	0.462	0.549	0.54	0.582	0.565	0.607	0.681	0.701	0.788	0.813	0.914	0.985	nan	nan	nan	nan	nan	nan	nan	nan	nan	nan	nan	nan	nan	nan	nan	nan	nan	nan	nan	nan	nan	nan	nan	nan	nan	nan	nan	nan	nan	nan	nan	nan	nan
			0.362	0.395	0.383	0.426	0.448	0.506	0.483	0.54	0.57	0.575	0.638	0.687	0.748	0.767	0.826	0.901	0.958	nan	nan	nan	nan	nan	nan	nan	nan	nan	nan	nan	nan	nan	nan	nan	nan	nan	nan	nan	nan	nan	nan	nan	nan	nan	nan	nan	nan	nan	nan
			0.353	0.387	0.443	0.417	0.4	0.462	0.494	0.535	0.503	0.528	0.574	0.614	0.65	0.728	0.809	0.868	0.954	0.965	0.922	nan	nan	nan	nan	nan	nan	nan	nan	nan	nan	nan	nan	nan	nan	nan	nan	nan	nan	nan	nan	nan	nan	nan	nan	nan	nan	nan	nan
			0.41	0.436	0.446	0.499	0.467	0.492	0.509	0.519	0.582	0.657	0.639	0.73	0.806	0.789	0.897	nan	nan	nan	nan	nan	nan	nan	nan	nan	nan	nan	nan	nan	nan	nan	nan	nan	nan	nan	nan	nan	nan	nan	nan	nan	nan	nan	nan	nan	nan	nan	nan
			0.344	0.379	0.361	0.43	0.409	0.439	0.462	0.492	0.57	0.602	0.63	0.654	0.734	0.846	0.872	0.935	nan	nan	nan	nan	nan	nan	nan	nan	nan	nan	nan	nan	nan	nan	nan	nan	nan	nan	nan	nan	nan	nan	nan	nan	nan	nan	nan	nan	nan	nan	nan
			0.309	0.331	0.386	0.391	0.448	0.427	0.452	0.449	0.422	0.424	0.437	0.42	0.476	0.501	0.545	0.561	0.615	0.624	0.697	0.721	nan	nan	nan	nan	nan	nan	nan	nan	nan	nan	nan	nan	nan	nan	nan	nan	nan	nan	nan	nan	nan	nan	nan	nan	nan	nan	nan
			0.388	0.37	0.418	0.441	0.444	0.506	0.518	0.494	0.491	0.5	0.513	0.523	0.562	0.648	0.644	0.71	0.838	0.918	0.934	1.008	nan	nan	nan	nan	nan	nan	nan	nan	nan	nan	nan	nan	nan	nan	nan	nan	nan	nan	nan	nan	nan	nan	nan	nan	nan	nan	nan
			0.375	0.453	0.48	0.525	0.471	0.557	0.5	0.536	0.575	0.667	0.665	0.699	0.709	0.851	0.912	0.999	nan	nan	nan	nan	nan	nan	nan	nan	nan	nan	nan	nan	nan	nan	nan	nan	nan	nan	nan	nan	nan	nan	nan	nan	nan	nan	nan	nan	nan	nan	nan
			0.415	0.418	0.428	0.46	0.483	0.506	0.503	0.457	0.504	0.482	0.479	0.566	0.569	0.599	0.628	0.671	0.737	0.693	0.75	0.784	0.806	nan	nan	nan	nan	nan	nan	nan	nan	nan	nan	nan	nan	nan	nan	nan	nan	nan	nan	nan	nan	nan	nan	nan	nan	nan	nan
			0.417	0.423	0.49	0.531	0.565	0.552	0.582	0.646	0.628	0.657	0.652	0.72	0.761	0.84	nan	nan	nan	nan	nan	nan	nan	nan	nan	nan	nan	nan	nan	nan	nan	nan	nan	nan	nan	nan	nan	nan	nan	nan	nan	nan	nan	nan	nan	nan	nan	nan	nan
			0.365	0.357	0.366	0.364	0.416	0.431	0.439	0.438	0.453	0.47	0.496	0.543	0.513	0.521	0.616	0.648	0.705	0.729	0.814	0.81	0.798	0.757	nan	nan	nan	nan	nan	nan	nan	nan	nan	nan	nan	nan	nan	nan	nan	nan	nan	nan	nan	nan	nan	nan	nan	nan	nan
			0.407	0.394	0.407	0.423	0.4	0.422	0.436	0.437	0.412	0.461	0.484	0.543	0.592	0.656	0.669	0.701	0.858	0.851	0.954	0.87	nan	nan	nan	nan	nan	nan	nan	nan	nan	nan	nan	nan	nan	nan	nan	nan	nan	nan	nan	nan	nan	nan	nan	nan	nan	nan	nan
			0.369	0.404	0.407	0.392	0.449	0.416	0.46	0.468	0.503	0.484	0.551	0.631	0.605	0.831	0.953	1.009	nan	nan	nan	nan	nan	nan	nan	nan	nan	nan	nan	nan	nan	nan	nan	nan	nan	nan	nan	nan	nan	nan	nan	nan	nan	nan	nan	nan	nan	nan	nan
			0.341	0.37	0.376	0.411	0.374	0.405	0.397	0.405	0.4	0.379	0.404	0.403	0.421	0.456	0.536	0.576	0.616	0.647	0.724	0.77	0.802	0.747	nan	nan	nan	nan	nan	nan	nan	nan	nan	nan	nan	nan	nan	nan	nan	nan	nan	nan	nan	nan	nan	nan	nan	nan	nan
			0.394	0.471	0.442	0.421	0.494	0.519	0.488	0.524	0.551	0.572	0.629	0.653	0.706	0.759	0.887	0.941	nan	nan	nan	nan	nan	nan	nan	nan	nan	nan	nan	nan	nan	nan	nan	nan	nan	nan	nan	nan	nan	nan	nan	nan	nan	nan	nan	nan	nan	nan	nan
			0.389	0.447	0.498	0.496	0.525	0.516	0.493	0.553	0.53	0.577	0.589	0.662	0.739	0.76	0.855	0.922	nan	nan	nan	nan	nan	nan	nan	nan	nan	nan	nan	nan	nan	nan	nan	nan	nan	nan	nan	nan	nan	nan	nan	nan	nan	nan	nan	nan	nan	nan	nan
			0.404	0.421	0.427	0.386	0.404	0.391	0.407	0.435	0.501	0.535	0.561	0.689	0.726	0.761	0.819	0.922	0.961	nan	nan	nan	nan	nan	nan	nan	nan	nan	nan	nan	nan	nan	nan	nan	nan	nan	nan	nan	nan	nan	nan	nan	nan	nan	nan	nan	nan	nan	nan
			0.371	0.433	0.434	0.451	0.473	0.479	0.483	0.493	0.515	0.544	0.581	0.676	0.743	0.811	0.877	0.972	nan	nan	nan	nan	nan	nan	nan	nan	nan	nan	nan	nan	nan	nan	nan	nan	nan	nan	nan	nan	nan	nan	nan	nan	nan	nan	nan	nan	nan	nan	nan
			0.375	0.41	0.441	0.43	0.437	0.467	0.465	0.568	0.55	0.63	0.703	0.845	0.773	0.918	0.916	nan	nan	nan	nan	nan	nan	nan	nan	nan	nan	nan	nan	nan	nan	nan	nan	nan	nan	nan	nan	nan	nan	nan	nan	nan	nan	nan	nan	nan	nan	nan	nan
			0.401	0.444	0.416	0.459	0.493	0.556	0.538	0.531	0.542	0.579	0.608	0.673	0.748	0.762	0.898	0.921	nan	nan	nan	nan	nan	nan	nan	nan	nan	nan	nan	nan	nan	nan	nan	nan	nan	nan	nan	nan	nan	nan	nan	nan	nan	nan	nan	nan	nan	nan	nan
			0.258	0.282	0.308	0.34	0.394	0.437	0.432	0.488	0.46	0.562	0.658	0.655	0.74	0.714	0.782	0.82	0.898	0.909	nan	nan	nan	nan	nan	nan	nan	nan	nan	nan	nan	nan	nan	nan	nan	nan	nan	nan	nan	nan	nan	nan	nan	nan	nan	nan	nan	nan	nan
			0.348	0.363	0.374	0.368	0.399	0.449	0.458	0.526	0.578	0.625	0.677	0.773	0.834	0.92	0.962	nan	nan	nan	nan	nan	nan	nan	nan	nan	nan	nan	nan	nan	nan	nan	nan	nan	nan	nan	nan	nan	nan	nan	nan	nan	nan	nan	nan	nan	nan	nan	nan
			0.342	0.39	0.384	0.401	0.43	0.398	0.406	0.439	0.468	0.49	0.512	0.574	0.655	0.683	0.771	0.796	0.854	0.854	nan	nan	nan	nan	nan	nan	nan	nan	nan	nan	nan	nan	nan	nan	nan	nan	nan	nan	nan	nan	nan	nan	nan	nan	nan	nan	nan	nan	nan
			0.275	0.266	0.329	0.365	0.402	0.325	0.335	0.278	0.343	0.335	0.345	0.345	0.343	0.318	0.328	0.328	0.368	0.289	0.331	0.329	0.318	0.342	0.351	0.349	0.368	0.446	0.422	0.425	0.486	0.46	nan	nan	nan	nan	nan	nan	nan	nan	nan	nan	nan	nan	nan	nan	nan	nan	nan
			0.292	0.292	0.293	0.319	0.324	0.319	0.345	0.368	0.366	0.362	0.386	0.369	0.348	0.357	0.363	0.359	0.355	0.345	0.332	0.35	0.391	0.385	0.407	0.417	0.429	0.475	0.51	0.535	0.548	0.564	0.614	0.63	nan	nan	nan	nan	nan	nan	nan	nan	nan	nan	nan	nan	nan	nan	nan
			0.439	0.476	0.399	0.406	0.447	0.46	0.412	0.442	0.511	0.514	0.439	0.515	0.629	0.642	0.732	0.772	0.799	0.934	0.922	nan	nan	nan	nan	nan	nan	nan	nan	nan	nan	nan	nan	nan	nan	nan	nan	nan	nan	nan	nan	nan	nan	nan	nan	nan	nan	nan	nan
			0.36	0.385	0.406	0.408	0.449	0.508	0.448	0.532	0.58	0.595	0.657	0.783	0.892	0.852	0.927	1.015	nan	nan	nan	nan	nan	nan	nan	nan	nan	nan	nan	nan	nan	nan	nan	nan	nan	nan	nan	nan	nan	nan	nan	nan	nan	nan	nan	nan	nan	nan	nan
			0.358	0.393	0.39	0.447	0.456	0.447	0.484	0.496	0.539	0.588	0.648	0.674	0.742	0.78	0.868	0.89	nan	nan	nan	nan	nan	nan	nan	nan	nan	nan	nan	nan	nan	nan	nan	nan	nan	nan	nan	nan	nan	nan	nan	nan	nan	nan	nan	nan	nan	nan	nan
			0.488	0.484	0.482	0.478	0.473	0.526	0.486	0.531	0.598	0.704	0.674	0.724	0.806	0.882	0.917	nan	nan	nan	nan	nan	nan	nan	nan	nan	nan	nan	nan	nan	nan	nan	nan	nan	nan	nan	nan	nan	nan	nan	nan	nan	nan	nan	nan	nan	nan	nan	nan
			0.335	0.333	0.369	0.423	0.407	0.44	0.436	0.487	0.463	0.481	0.494	0.579	0.624	0.658	0.707	0.817	0.854	0.867	0.983	nan	nan	nan	nan	nan	nan	nan	nan	nan	nan	nan	nan	nan	nan	nan	nan	nan	nan	nan	nan	nan	nan	nan	nan	nan	nan	nan	nan
			0.308	0.36	0.396	0.408	0.425	0.463	0.415	0.373	0.365	0.392	0.38	0.351	0.337	0.357	0.349	0.351	0.355	0.34	0.377	0.375	0.344	0.404	0.373	0.425	0.393	0.404	0.4	0.413	0.409	0.429	0.483	0.48	0.52	0.517	0.533	nan	nan	nan	nan	nan	nan	nan	nan	nan	nan	nan	nan
			0.305	0.319	0.333	0.354	0.354	0.385	0.417	0.393	0.376	0.398	0.374	0.322	0.316	0.305	0.339	0.319	0.329	0.326	0.327	0.35	0.325	0.347	0.368	0.366	0.338	0.348	0.394	0.395	0.421	0.461	0.485	0.518	0.486	nan	nan	nan	nan	nan	nan	nan	nan	nan	nan	nan	nan	nan	nan
			0.349	0.372	0.347	0.336	0.325	0.346	0.311	0.328	0.313	0.314	0.337	0.321	0.33	0.322	0.332	0.32	0.366	0.35	0.333	0.343	0.38	0.375	0.401	0.395	0.414	0.434	0.465	0.49	0.522	0.6	0.581	0.589	0.605	0.603	0.621	nan	nan	nan	nan	nan	nan	nan	nan	nan	nan	nan	nan
			0.314	0.338	0.332	0.347	0.383	0.378	0.377	0.348	0.364	0.346	0.357	0.338	0.332	0.305	0.321	0.334	0.322	0.355	0.324	0.359	0.367	0.377	0.358	0.386	0.418	0.406	0.425	0.437	0.474	0.469	0.509	0.514	0.573	nan	nan	nan	nan	nan	nan	nan	nan	nan	nan	nan	nan	nan	nan
			0.364	0.356	0.406	0.391	0.452	0.407	0.47	0.486	0.514	0.572	0.566	0.62	0.708	0.77	0.793	0.884	0.91	nan	nan	nan	nan	nan	nan	nan	nan	nan	nan	nan	nan	nan	nan	nan	nan	nan	nan	nan	nan	nan	nan	nan	nan	nan	nan	nan	nan	nan	nan
			0.322	0.344	0.383	0.39	0.407	0.45	0.491	0.493	0.51	0.556	0.596	0.639	0.688	0.797	0.819	0.904	0.95	nan	nan	nan	nan	nan	nan	nan	nan	nan	nan	nan	nan	nan	nan	nan	nan	nan	nan	nan	nan	nan	nan	nan	nan	nan	nan	nan	nan	nan	nan
			0.356	0.417	0.399	0.451	0.47	0.444	0.501	0.474	0.524	0.613	0.622	0.72	0.843	0.863	0.898	0.927	1.011	nan	nan	nan	nan	nan	nan	nan	nan	nan	nan	nan	nan	nan	nan	nan	nan	nan	nan	nan	nan	nan	nan	nan	nan	nan	nan	nan	nan	nan	nan
			0.351	0.336	0.395	0.395	0.382	0.408	0.38	0.356	0.395	0.344	0.361	0.352	0.339	0.395	0.374	0.39	0.394	0.402	0.379	0.388	0.411	0.415	0.425	0.405	0.472	0.496	0.521	0.52	0.521	0.565	0.567	0.605	0.635	0.613	nan	nan	nan	nan	nan	nan	nan	nan	nan	nan	nan	nan	nan
			0.374	0.374	0.421	0.427	0.399	0.426	0.392	0.369	0.407	0.41	0.456	0.441	0.512	0.539	0.56	0.602	0.677	0.696	0.684	0.771	0.748	0.741	nan	nan	nan	nan	nan	nan	nan	nan	nan	nan	nan	nan	nan	nan	nan	nan	nan	nan	nan	nan	nan	nan	nan	nan	nan
			0.41	0.438	0.477	0.417	0.387	0.407	0.375	0.492	0.515	0.588	0.632	0.703	0.747	0.817	0.852	0.955	0.935	nan	nan	nan	nan	nan	nan	nan	nan	nan	nan	nan	nan	nan	nan	nan	nan	nan	nan	nan	nan	nan	nan	nan	nan	nan	nan	nan	nan	nan	nan
			0.381	0.377	0.38	0.391	0.416	0.422	0.476	0.501	0.48	0.551	0.617	0.695	0.802	0.814	0.913	nan	nan	nan	nan	nan	nan	nan	nan	nan	nan	nan	nan	nan	nan	nan	nan	nan	nan	nan	nan	nan	nan	nan	nan	nan	nan	nan	nan	nan	nan	nan	nan
			0.295	0.293	0.317	0.371	0.398	0.42	0.382	0.371	0.37	0.297	0.343	0.3	0.307	0.306	0.315	0.314	0.317	0.345	0.323	0.324	0.299	0.324	0.348	0.323	0.295	0.328	0.329	0.352	0.407	0.45	0.45	0.419	0.42	0.415	nan	nan	nan	nan	nan	nan	nan	nan	nan	nan	nan	nan	nan
			0.345	0.395	0.344	0.378	0.391	0.396	0.408	0.469	0.432	0.582	0.58	0.576	0.673	0.733	0.841	0.866	nan	nan	nan	nan	nan	nan	nan	nan	nan	nan	nan	nan	nan	nan	nan	nan	nan	nan	nan	nan	nan	nan	nan	nan	nan	nan	nan	nan	nan	nan	nan
			0.349	0.406	0.385	0.388	0.407	0.408	0.453	0.46	0.449	0.506	0.555	0.636	0.728	0.707	0.787	0.911	0.954	0.981	1.032	nan	nan	nan	nan	nan	nan	nan	nan	nan	nan	nan	nan	nan	nan	nan	nan	nan	nan	nan	nan	nan	nan	nan	nan	nan	nan	nan	nan
			0.456	0.465	0.417	0.459	0.436	0.448	0.453	0.494	0.452	0.462	0.499	0.577	0.67	0.754	0.766	0.874	0.934	0.992	1.011	0.951	nan	nan	nan	nan	nan	nan	nan	nan	nan	nan	nan	nan	nan	nan	nan	nan	nan	nan	nan	nan	nan	nan	nan	nan	nan	nan	nan
			0.343	0.34	0.393	0.382	0.391	0.425	0.43	0.411	0.435	0.483	0.487	0.529	0.549	0.573	0.611	0.637	0.683	0.719	0.755	0.768	0.775	nan	nan	nan	nan	nan	nan	nan	nan	nan	nan	nan	nan	nan	nan	nan	nan	nan	nan	nan	nan	nan	nan	nan	nan	nan	nan
			0.427	0.421	0.432	0.423	0.469	0.493	0.508	0.471	0.479	0.513	0.533	0.596	0.607	0.706	0.771	0.833	0.916	0.933	nan	nan	nan	nan	nan	nan	nan	nan	nan	nan	nan	nan	nan	nan	nan	nan	nan	nan	nan	nan	nan	nan	nan	nan	nan	nan	nan	nan	nan
			0.322	0.312	0.324	0.374	0.389	0.365	0.37	0.349	0.331	0.325	0.291	0.336	0.311	0.301	0.304	0.279	0.303	0.316	0.319	0.335	0.314	0.299	0.343	0.324	0.326	0.332	0.291	0.338	0.319	0.336	0.348	0.361	0.384	0.378	0.342	0.345	nan	nan	nan	nan	nan	nan	nan	nan	nan	nan	nan
			0.295	0.325	0.364	0.349	0.36	0.396	0.424	0.395	0.39	0.36	0.37	0.364	0.389	0.372	0.385	0.409	0.362	0.395	0.407	0.381	0.386	0.42	0.444	0.441	0.46	0.496	0.561	0.588	0.619	0.656	0.627	nan	nan	nan	nan	nan	nan	nan	nan	nan	nan	nan	nan	nan	nan	nan	nan
			0.33	0.336	0.371	0.368	0.384	0.446	0.419	0.398	0.392	0.373	0.397	0.368	0.376	0.382	0.4	0.381	0.406	0.387	0.444	0.432	0.427	0.41	0.445	0.538	0.54	0.575	0.546	0.618	0.668	0.647	0.706	nan	nan	nan	nan	nan	nan	nan	nan	nan	nan	nan	nan	nan	nan	nan	nan
			0.378	0.393	0.443	0.419	0.424	0.46	0.466	0.53	0.486	0.562	0.56	0.626	0.613	0.671	0.704	0.781	0.883	0.909	0.949	1.003	nan	nan	nan	nan	nan	nan	nan	nan	nan	nan	nan	nan	nan	nan	nan	nan	nan	nan	nan	nan	nan	nan	nan	nan	nan	nan	nan
neuron 4
visible		time
	conditions		0	0	0	0.001	0.001	0	0	0	0	0.001	0.001	0.001	0	0	0	0	0	0	0	0	0	0	0	0	0	0	0	0.001	0	0.003	0	0.003	0.003	0.003	0.01	0.011	nan	nan	nan	nan	nan	nan	nan	nan	nan	nan	nan
			0.003	0.003	0.004	0.006	0.001	0.001	0.006	0.003	0.001	0	0	0	0.001	0	0	0	0	0	0	0.001	0.001	0.003	0.004	0.003	0.001	0	0.003	0	0	0	0.001	0	0.001	0.004	0.001	0	nan	nan	nan	nan	nan	nan	nan	nan	nan	nan	nan
			0.004	0.002	0.006	0.001	0.002	0	0.004	0	0	0	0.001	0.001	0.001	0	0	0.002	0	0.002	0	0.001	0.001	0.001	0	0.004	0.002	0.001	0.004	0	0.004	0.001	0.002	0.006	0.005	0.004	0.008	0.006	nan	nan	nan	nan	nan	nan	nan	nan	nan	nan	nan
			0.015	0.009	0.004	0.004	0.005	0.005	0	0	0	0.002	0.002	0	0.002	0	0.002	0	0	0	0	0	0	0	0.002	0.005	0.004	0	0.002	0.004	0.002	0.004	0.011	nan	nan	nan	nan	nan	nan	nan	nan	nan	nan	nan	nan	nan	nan	nan	nan
			0.003	0.001	0.001	0.004	0.001	0.001	0	0	0.001	0.001	0	0.001	0.001	0.003	0.003	0	0.001	0.001	0.003	0.003	0	0	0.001	0	0	0.001	0.003	0.005	0.006	0.003	0.009	0.005	0.013	0.015	0.018	0.019	0.018	nan	nan	nan	nan	nan	nan	nan	nan	nan	nan
			0.002	0.002	0.002	0.002	0	0	0	0	0.004	0	0.002	0.009	0.004	0.004	0.005	0.007	0.007	0.009	0.007	0.005	0.011	0.002	0.002	0.002	0	0.005	0.005	0.002	0.007	0.009	0.015	0.009	0.005	0.005	nan	nan	nan	nan	nan	nan	nan	nan	nan	nan	nan	nan	nan
			0.002	0.003	0	0.002	0	0	0.005	0.002	0.003	0.002	0.003	0.003	0.002	0.002	0.006	0	0.002	0	0.002	0	0.002	0.003	0.003	0.003	0.005	0.008	0.008	0.009	0.015	0.011	0.022	0.022	0.022	nan	nan	nan	nan	nan	nan	nan	nan	nan	nan	nan	nan	nan	nan
			0	0.001	0	0	0	0.006	0.001	0.007	0.001	0.001	0.004	0.009	0.006	0.003	0.006	0.001	0.004	0.001	0.003	0.001	0.001	0.007	0.003	0.011	0.007	0.013	0.013	0.023	0.029	0.029	0.03	0.037	nan	nan	nan	nan	nan	nan	nan	nan	nan	nan	nan	nan	nan	nan	nan
			0.002	0.002	0.002	0	0.002	0	0	0	0	0.002	0	0	0	0	0	0	0.002	0	0	0	0	0.003	0	0	0	0	0.002	0	0.002	0.002	0.003	0.003	0.005	0.011	0.012	0.009	0.022	nan	nan	nan	nan	nan	nan	nan	nan	nan	nan
			0.004	0.002	0	0.004	0	0.002	0.004	0.004	0.002	0.002	0.002	0	0.002	0	0	0	0	0	0	0	0	0	0	0.004	0.004	0.004	0.01	0.002	0.01	0.006	0.008	0	0.004	0.004	nan	nan	nan	nan	nan	nan	nan	nan	nan	nan	nan	nan	nan
			0	0.003	0	0.003	0.003	0.007	0	0	0	0	0	0	0	0.003	0.003	0.003	0	0	0	0.003	0	0	0.003	0	0	0	0.01	0.003	0.01	0	0.007	0.01	0.013	nan	nan	nan	nan	nan	nan	nan	nan	nan	nan	nan	nan	nan	nan
			0.004	0.003	0.001	0.001	0.001	0.001	0	0.001	0	0	0	0	0	0	0	0	0	0	0	0	0	0	0	0	0	0	0	0	0	0.001	0.001	0.004	nan	nan	nan	nan	nan	nan	nan	nan	nan	nan	nan	nan	nan	nan	nan
			0.004	0	0.004	0.001	0.006	0.003	0.006	0.006	0.007	0.009	0.007	0.01	0.004	0.01	0.006	0.01	0.007	0.004	0.007	0.007	0.003	0.007	0.014	0.016	0.026	0.03	0.04	0.043	0.043	nan	nan	nan	nan	nan	nan	nan	nan	nan	nan	nan	nan	nan	nan	nan	nan	nan	nan
			0.003	0	0.005	0.003	0.003	0.002	0.002	0.003	0	0.006	0.002	0.005	0.002	0	0.002	0.002	0.002	0	0	0.003	0	0.002	0.002	0.005	0	0.002	0.002	0	nan	nan	nan	nan	nan	nan	nan	nan	nan	nan	nan	nan	nan	nan	nan	nan	nan	nan	nan
			0	0.004	0	0.004	0.002	0.004	0.009	0.004	0.002	0	0.002	0	0	0.004	0.002	0.002	0	0	0	0.009	0.004	0	0.002	0.004	0.009	0.002	0.011	0.009	0.004	nan	nan	nan	nan	nan	nan	nan	nan	nan	nan	nan	nan	nan	nan	nan	nan	nan	nan
			0	0	0	0	0	0	0.002	0	0.007	0.007	0.005	0.005	0.004	0.005	0.007	0	0	0.002	0.002	0.005	0.002	0.002	0.005	0.004	0.004	0.005	0.004	0.002	0	0	0.002	0.002	nan	nan	nan	nan	nan	nan	nan	nan	nan	nan	nan	nan	nan	nan	nan
			0.002	0.002	0	0.003	0	0.002	0.002	0.006	0.002	0	0.002	0	0.003	0.002	0	0	0.002	0	0.002	0.002	0	0	0.002	0	0	0	0.008	0.005	0.006	0.012	0.015	0.009	nan	nan	nan	nan	nan	nan	nan	nan	nan	nan	nan	nan	nan	nan	nan
			0.001	0.001	0	0.001	0	0.006	0.007	0.003	0.003	0	0.001	0	0	0	0	0.001	0	0	0.006	0	0.004	0.009	0.009	nan	nan	nan	nan	nan	nan	nan	nan	nan	nan	nan	nan	nan	nan	nan	nan	nan	nan	nan	nan	nan	nan	nan	nan
			0.003	0	0.003	0	0	0.003	0.003	0	0	0.002	0	0	0	0	0	0	0.002	0.002	0	0	0	0	0.002	0	0.003	0	0	0.003	nan	nan	nan	nan	nan	nan	nan	nan	nan	nan	nan	nan	nan	nan	nan	nan	nan	nan	nan
			0	0	0.003	0.003	0.001	0.004	0.001	0.004	0.004	0.003	0.001	0.003	0.001	0.001	0.003	0	0	0.001	0	0.001	0	0.001	0.001	0.004	0.007	nan	nan	nan	nan	nan	nan	nan	nan	nan	nan	nan	nan	nan	nan	nan	nan	nan	nan	nan	nan	nan	nan
			0.002	0.002	0.004	0	0.002	0.002	0.009	0.002	0	0.002	0.007	0.007	0.004	0.007	0.002	0	0.005	0.002	0.005	0	0.005	0.004	0.004	0.005	0.009	0.016	0.015	0.007	0.007	0.016	0.009	0.02	nan	nan	nan	nan	nan	nan	nan	nan	nan	nan	nan	nan	nan	nan	nan
			0.005	0	0.001	0.001	0.003	0.003	0.005	0.011	0.01	0.007	0.006	0.009	0.006	0.005	0.006	0.006	0.009	0.005	0.014	0.007	0.018	0.021	0.028	0.033	0.036	nan	nan	nan	nan	nan	nan	nan	nan	nan	nan	nan	nan	nan	nan	nan	nan	nan	nan	nan	nan	nan	nan
			0	0.001	0.001	0	0.001	0	0.003	0.001	0	0.001	0	0.001	0	0.001	0.003	0.004	0.005	0.003	0.004	0.005	0.003	0.004	0.004	0.005	0.004	0.012	0.012	0.009	nan	nan	nan	nan	nan	nan	nan	nan	nan	nan	nan	nan	nan	nan	nan	nan	nan	nan	nan
			0.002	0.006	0.008	0.002	0.006	0	0	0.002	0.002	0	0	0	0.002	0.002	0	0.002	0	0	0	0	0	0	0	0	0.002	nan	nan	nan	nan	nan	nan	nan	nan	nan	nan	nan	nan	nan	nan	nan	nan	nan	nan	nan	nan	nan	nan
			0.002	0.002	0.002	0	0.002	0.004	0.016	0.007	0	0.004	0.004	0.005	0.004	0.005	0.007	0.004	0.005	0.002	0.004	0	0.005	0.004	0	0.002	0.004	0.004	0.007	0.013	0.013	0.009	nan	nan	nan	nan	nan	nan	nan	nan	nan	nan	nan	nan	nan	nan	nan	nan	nan
			0.004	0.002	0.004	0.001	0.002	0.006	0.004	0.001	0.002	0	0.004	0.002	0.002	0.006	0.005	0.007	0.002	0.004	0.001	0.006	0.002	0.008	0.016	0.013	0.012	0.011	0.015	nan	nan	nan	nan	nan	nan	nan	nan	nan	nan	nan	nan	nan	nan	nan	nan	nan	nan	nan	nan
			0.005	0.003	0.001	0	0.004	0.001	0.009	0.001	0	0.003	0.001	0	0	0	0	0	0	0.001	0.004	0.003	0.003	0.003	0.001	0.005	0.004	0.001	0.004	0.006	nan	nan	nan	nan	nan	nan	nan	nan	nan	nan	nan	nan	nan	nan	nan	nan	nan	nan	nan
			0.001	0.001	0	0	0.001	0.005	0.007	0.011	0.006	0.009	0.007	0.014	0.018	0.018	0.018	0.01	0.011	0.018	0.02	0.019	0.019	0.015	0.024	0.021	0.024	nan	nan	nan	nan	nan	nan	nan	nan	nan	nan	nan	nan	nan	nan	nan	nan	nan	nan	nan	nan	nan	nan
			0.004	0	0.004	0	0.007	0.004	0.002	0.004	0	0	0	0	0	0.002	0.002	0	0	0.002	0.007	0.007	0.011	0.007	nan	nan	nan	nan	nan	nan	nan	nan	nan	nan	nan	nan	nan	nan	nan	nan	nan	nan	nan	nan	nan	nan	nan	nan	nan
			0.006	0.006	0.003	0	0.002	0	0.005	0	0.002	0	0.002	0.003	0.003	0.005	0.006	0.002	0.003	0.005	0.002	0.002	0	0.002	0.003	0.005	nan	nan	nan	nan	nan	nan	nan	nan	nan	nan	nan	nan	nan	nan	nan	nan	nan	nan	nan	nan	nan	nan	nan
			0.005	0	0.001	0.003	0.001	0.001	0.001	0	0	0	0.001	0	0.001	0.001	0	0	0	0	0	0.003	0.001	0	0	0	0.004	0.001	0.004	0.001	nan	nan	nan	nan	nan	nan	nan	nan	nan	nan	nan	nan	nan	nan	nan	nan	nan	nan	nan
			0.005	0.004	0	0	0	0.002	0.007	0.002	0.004	0	0.002	0.002	0.002	0.002	0.005	0	0	0.002	0	0.004	0.004	0.004	0.009	nan	nan	nan	nan	nan	nan	nan	nan	nan	nan	nan	nan	nan	nan	nan	nan	nan	nan	nan	nan	nan	nan	nan	nan
			0.007	0	0	0.004	0.004	0.009	0.013	0.019	0.011	0.014	0.009	0.006	0.003	0.006	0.003	0.006	0.004	0.006	0.01	0.011	0.011	0.009	nan	nan	nan	nan	nan	nan	nan	nan	nan	nan	nan	nan	nan	nan	nan	nan	nan	nan	nan	nan	nan	nan	nan	nan	nan
			0.002	0	0.004	0	0.002	0.007	0.002	0	0.004	0	0.002	0.002	0.002	0.002	0.004	0.002	0.007	0	0.002	0.002	0.004	0.004	0.002	0	0.002	0	0.004	0	nan	nan	nan	nan	nan	nan	nan	nan	nan	nan	nan	nan	nan	nan	nan	nan	nan	nan	nan
			0	0	0.005	0.003	0.008	0.005	0.005	0.01	0.003	0.01	0.003	0.008	0.008	0.005	0.008	0.005	0.007	0.01	0	0.003	0.007	0.008	0.01	0.02	0.018	0.02	0.033	nan	nan	nan	nan	nan	nan	nan	nan	nan	nan	nan	nan	nan	nan	nan	nan	nan	nan	nan	nan
			0.001	0	0.001	0.001	0	0.004	0.001	0.006	0.009	0.007	0.004	0.007	0.009	0.017	0.01	0.019	0.01	0.02	0.016	0.02	0.033	0.047	nan	nan	nan	nan	nan	nan	nan	nan	nan	nan	nan	nan	nan	nan	nan	nan	nan	nan	nan	nan	nan	nan	nan	nan	nan
			0.002	0.002	0	0	0.002	0.002	0.007	0.005	0.009	0.002	0.002	0.007	0.011	0.013	0.013	0.011	0.009	0.009	0.007	0.005	0.007	0.009	0.007	0.005	0.007	0.011	0.015	0.015	0.013	nan	nan	nan	nan	nan	nan	nan	nan	nan	nan	nan	nan	nan	nan	nan	nan	nan	nan
			0.007	0.002	0.004	0.004	0	0.004	0.004	0	0.004	0.002	0.004	0.007	0.011	0.002	0.007	0.004	0.007	0.009	0.007	nan	nan	nan	nan	nan	nan	nan	nan	nan	nan	nan	nan	nan	nan	nan	nan	nan	nan	nan	nan	nan	nan	nan	nan	nan	nan	nan	nan
			0.001	0.003	0.001	0	0	0.006	0.007	0.001	0.002	0	0	0	0.002	0.002	0.001	0	0.001	0.001	0	0	0.003	0.002	0	0.001	0	0.003	0.001	0.002	0.002	0.001	nan	nan	nan	nan	nan	nan	nan	nan	nan	nan	nan	nan	nan	nan	nan	nan	nan
			0.011	0.009	0.002	0.004	0	0.002	0.009	0.002	0.004	0.002	0.002	0.002	0.002	0.002	0	0	0	0	0.002	0.002	0.002	0	0	0.004	0.002	0.009	0.002	nan	nan	nan	nan	nan	nan	nan	nan	nan	nan	nan	nan	nan	nan	nan	nan	nan	nan	nan	nan
			0.004	0	0.002	0	0.002	0.004	0.002	0.009	0.002	0.004	0	0.002	0.007	0	0.002	0.004	0	0.002	0.002	0.009	0.007	0.007	nan	nan	nan	nan	nan	nan	nan	nan	nan	nan	nan	nan	nan	nan	nan	nan	nan	nan	nan	nan	nan	nan	nan	nan	nan
			0.005	0.005	0.007	0.007	0.011	0.005	0.007	0.007	0	0.002	0.002	0	0.002	0	0	0	0.002	0	0	0	0.002	0.002	0	0.004	0.002	0.007	0	0.007	0.004	nan	nan	nan	nan	nan	nan	nan	nan	nan	nan	nan	nan	nan	nan	nan	nan	nan	nan
			0.003	0	0.002	0.002	0	0.012	0.012	0.012	0.015	0.013	0.017	0.017	0.015	0.018	0.017	0.025	0.023	0.03	0.025	0.03	nan	nan	nan	nan	nan	nan	nan	nan	nan	nan	nan	nan	nan	nan	nan	nan	nan	nan	nan	nan	nan	nan	nan	nan	nan	nan	nan
			0	0.002	0	0.002	0.002	0.002	0.004	0.013	0.011	0.009	0.009	0.011	0.011	0.011	0.022	0.029	0.018	0.024	0.022	0.02	nan	nan	nan	nan	nan	nan	nan	nan	nan	nan	nan	nan	nan	nan	nan	nan	nan	nan	nan	nan	nan	nan	nan	nan	nan	nan	nan
			0.006	0.004	0	0.003	0	0.001	0.004	0.003	0.001	0.001	0.003	0	0	0	0.001	0	0.003	0.001	0.004	0.003	0.001	nan	nan	nan	nan	nan	nan	nan	nan	nan	nan	nan	nan	nan	nan	nan	nan	nan	nan	nan	nan	nan	nan	nan	nan	nan	nan
			0.001	0	0.001	0	0.001	0.006	0.008	0.018	0.004	0.006	0.012	0.014	0.017	0.013	0.012	0.016	0.024	0.02	0.031	nan	nan	nan	nan	nan	nan	nan	nan	nan	nan	nan	nan	nan	nan	nan	nan	nan	nan	nan	nan	nan	nan	nan	nan	nan	nan	nan	nan
			0.005	0.004	0.002	0	0.001	0.001	0.006	0.005	0.002	0.006	0.002	0.001	0.001	0	0	0.001	0.001	0.005	0.007	nan	nan	nan	nan	nan	nan	nan	nan	nan	nan	nan	nan	nan	nan	nan	nan	nan	nan	nan	nan	nan	nan	nan	nan	nan	nan	nan	nan
			0.01	0.002	0.005	0.003	0.002	0.002	0.008	0.008	0.007	0.01	0.013	0.005	0.007	0.015	0.027	0.013	0.013	0.018	0.013	nan	nan	nan	nan	nan	nan	nan	nan	nan	nan	nan	nan	nan	nan	nan	nan	nan	nan	nan	nan	nan	nan	nan	nan	nan	nan	nan	nan
			0.002	0	0	0	0.002	0.005	0.008	0.006	0.006	0.002	0.005	0.002	0.002	0.002	0.002	0	0.002	0.009	0.009	0.008	0.009	nan	nan	nan	nan	nan	nan	nan	nan	nan	nan	nan	nan	nan	nan	nan	nan	nan	nan	nan	nan	nan	nan	nan	nan	nan	nan
			0.005	0	0.002	0	0.002	0.009	0.011	0.012	0.011	0.003	0.009	0.005	0.006	0.009	0.006	0.005	0.014	0.017	0.012	nan	nan	nan	nan	nan	nan	nan	nan	nan	nan	nan	nan	nan	nan	nan	nan	nan	nan	nan	nan	nan	nan	nan	nan	nan	nan	nan	nan
			0	0.002	0.002	0.003	0	0.012	0.015	0.015	0.01	0.002	0.007	0.002	0.002	0.002	0.003	0	0.003	0.002	0.008	0.013	nan	nan	nan	nan	nan	nan	nan	nan	nan	nan	nan	nan	nan	nan	nan	nan	nan	nan	nan	nan	nan	nan	nan	nan	nan	nan	nan
			0.002	0.002	0.004	0.002	0	0.013	0.004	0.004	0	0	0.002	0	0.004	0.004	0.002	0.002	0	0.002	0	0	0.002	0.004	0	0	0	0.002	0.002	0	0	0.007	0	0.002	0.007	0.004	0.007	nan	nan	nan	nan	nan	nan	nan	nan	nan	nan	nan	nan
			0	0.001	0	0	0.001	0.001	0.001	0.004	0.003	0.001	0.001	0.003	0.007	0.003	0.005	0.007	0.005	0.007	0.003	0.003	0.001	0.003	0.001	0.001	0.001	0.004	0.001	0.003	0.004	0.005	0	0.005	0.003	0.003	0.004	nan	nan	nan	nan	nan	nan	nan	nan	nan	nan	nan	nan
			0.002	0	0	0	0.002	0.006	0.014	0.01	0	0	0	0	0	0	0	0	0	0	0.002	0.004	0	0.01	0.006	nan	nan	nan	nan	nan	nan	nan	nan	nan	nan	nan	nan	nan	nan	nan	nan	nan	nan	nan	nan	nan	nan	nan	nan
			0.004	0.001	0	0	0.001	0	0.003	0.003	0.004	0	0.001	0.001	0.003	0.003	0.004	0.003	0.004	nan	nan	nan	nan	nan	nan	nan	nan	nan	nan	nan	nan	nan	nan	nan	nan	nan	nan	nan	nan	nan	nan	nan	nan	nan	nan	nan	nan	nan	nan
			0.005	0.003	0.002	0	0	0	0.003	0.003	0.005	0.002	0.003	0.003	0	0.002	0.005	0.008	0.003	nan	nan	nan	nan	nan	nan	nan	nan	nan	nan	nan	nan	nan	nan	nan	nan	nan	nan	nan	nan	nan	nan	nan	nan	nan	nan	nan	nan	nan	nan
			0.003	0.005	0	0.002	0.005	0.003	0.012	0.01	0.007	0.007	0.002	0.002	0.002	0.003	0.003	0.012	0.008	0.005	nan	nan	nan	nan	nan	nan	nan	nan	nan	nan	nan	nan	nan	nan	nan	nan	nan	nan	nan	nan	nan	nan	nan	nan	nan	nan	nan	nan	nan
			0.009	0	0	0.002	0.003	0.005	0.006	0.006	0.011	0.008	0.006	0.009	0.006	0.002	0.006	0.005	0.002	0.005	0.008	nan	nan	nan	nan	nan	nan	nan	nan	nan	nan	nan	nan	nan	nan	nan	nan	nan	nan	nan	nan	nan	nan	nan	nan	nan	nan	nan	nan
			0.003	0.003	0	0	0.002	0.002	0.003	0.003	0.003	0.003	0.003	0	0.002	0.005	0	0.005	0.003	0.002	0.002	0.002	0.002	0.002	0	0.003	0.003	0.002	0.002	0.002	0.003	0	0	0.007	0.005	0.008	0.003	0.005	0.007	nan	nan	nan	nan	nan	nan	nan	nan	nan	nan
			0.009	0.002	0.002	0	0.007	0.013	0.007	0.009	0.002	0.004	0.002	0.013	0.013	0.009	0.007	0.007	0.007	0.011	0.004	0.004	0.004	0.004	0.004	0.004	0.004	0.007	0.002	0.007	0.002	0.004	0.004	0.007	0.004	0.009	nan	nan	nan	nan	nan	nan	nan	nan	nan	nan	nan	nan	nan
			0	0	0	0.003	0	0.003	0	0.003	0.003	0.006	0	0.003	0.003	0.003	0	0	0	0	0	0	0	0.003	0.003	0.003	0.011	0	0	0	0.006	0.006	0.003	0.006	0.009	0.006	0.006	0	0.011	nan	nan	nan	nan	nan	nan	nan	nan	nan	nan
			0.008	0.002	0.002	0	0.002	0.002	0.004	0.006	0.004	0.002	0	0	0	0	0	0	0	0	0	0	0	0.002	0	0	0	0	0.002	0.002	0	0.002	0	0.002	nan	nan	nan	nan	nan	nan	nan	nan	nan	nan	nan	nan	nan	nan	nan
			0.003	0.003	0	0.003	0.003	0	0.002	0	0.003	0.003	0.005	0.005	0.01	0.003	0.005	0.003	nan	nan	nan	nan	nan	nan	nan	nan	nan	nan	nan	nan	nan	nan	nan	nan	nan	nan	nan	nan	nan	nan	nan	nan	nan	nan	nan	nan	nan	nan	nan
			0.001	0.002	0.001	0.002	0.002	0.014	0.016	0.019	0.008	0.006	0.007	0.014	0.007	0.006	0.007	0.011	0.006	nan	nan	nan	nan	nan	nan	nan	nan	nan	nan	nan	nan	nan	nan	nan	nan	nan	nan	nan	nan	nan	nan	nan	nan	nan	nan	nan	nan	nan	nan
			0	0	0	0.002	0.002	0.005	0.004	0.007	0.005	0.005	0.009	0.005	0.005	0.005	0.007	0.005	0.007	nan	nan	nan	nan	nan	nan	nan	nan	nan	nan	nan	nan	nan	nan	nan	nan	nan	nan	nan	nan	nan	nan	nan	nan	nan	nan	nan	nan	nan	nan
			0.007	0.003	0.003	0	0.004	0.007	0.014	0.007	0.007	0.003	0.003	0.001	0	0.001	0.001	0.001	0.001	0.003	0	0.003	0.003	0.003	0.001	0.004	0.001	0.001	0.003	0.001	0.003	0.009	0.001	0.004	0.007	nan	nan	nan	nan	nan	nan	nan	nan	nan	nan	nan	nan	nan	nan
			0.004	0.003	0.002	0.003	0.002	0	0.001	0.003	0.003	0.002	0.001	0.004	0.003	0.002	0.001	0.003	0.001	0.002	0.002	0.01	nan	nan	nan	nan	nan	nan	nan	nan	nan	nan	nan	nan	nan	nan	nan	nan	nan	nan	nan	nan	nan	nan	nan	nan	nan	nan	nan
			0.002	0.003	0.002	0.002	0.005	0	0.003	0.003	0.003	0.003	0.002	0.003	0.002	0.002	0.003	0.003	nan	nan	nan	nan	nan	nan	nan	nan	nan	nan	nan	nan	nan	nan	nan	nan	nan	nan	nan	nan	nan	nan	nan	nan	nan	nan	nan	nan	nan	nan	nan
			0.003	0.002	0.002	0	0	0.009	0.015	0.02	0.015	0.014	0.02	0.011	0.014	0.017	0.02	nan	nan	nan	nan	nan	nan	nan	nan	nan	nan	nan	nan	nan	nan	nan	nan	nan	nan	nan	nan	nan	nan	nan	nan	nan	nan	nan	nan	nan	nan	nan	nan
			0.005	0.008	0	0	0.002	0	0.005	0.007	0.003	0.005	0.007	0.013	0.01	0.012	0.015	0.015	0.01	0.007	0.005	0.003	0.003	0.012	0.008	0.008	0.01	0.01	0.003	0.008	0.012	0.003	0.01	0.003	0.002	nan	nan	nan	nan	nan	nan	nan	nan	nan	nan	nan	nan	nan	nan
			0.004	0.002	0	0	0.004	0.002	0.008	0.02	0.018	0.014	0.022	0.014	0.012	0.014	nan	nan	nan	nan	nan	nan	nan	nan	nan	nan	nan	nan	nan	nan	nan	nan	nan	nan	nan	nan	nan	nan	nan	nan	nan	nan	nan	nan	nan	nan	nan	nan	nan
			0	0	0	0	0.002	0	0	0.01	0.005	0.01	0.01	0.008	0.01	0.012	0.025	0.02	0.023	nan	nan	nan	nan	nan	nan	nan	nan	nan	nan	nan	nan	nan	nan	nan	nan	nan	nan	nan	nan	nan	nan	nan	nan	nan	nan	nan	nan	nan	nan
			0	0	0.002	0.002	0	0.007	0.013	0.015	0.013	0.011	0.004	0.007	0.004	0.005	0.004	0.004	0.002	nan	nan	nan	nan	nan	nan	nan	nan	nan	nan	nan	nan	nan	nan	nan	nan	nan	nan	nan	nan	nan	nan	nan	nan	nan	nan	nan	nan	nan	nan
			0.003	0.003	0	0.002	0.003	0	0.008	0.007	0.007	0.015	0.005	0.005	0.003	0.01	0.012	0.012	0.012	0.022	0.023	nan	nan	nan	nan	nan	nan	nan	nan	nan	nan	nan	nan	nan	nan	nan	nan	nan	nan	nan	nan	nan	nan	nan	nan	nan	nan	nan	nan
			0.002	0	0	0	0	0	0	0	0.003	0.002	0.003	0.003	0.006	0.005	0.009	nan	nan	nan	nan	nan	nan	nan	nan	nan	nan	nan	nan	nan	nan	nan	nan	nan	nan	nan	nan	nan	nan	nan	nan	nan	nan	nan	nan	nan	nan	nan	nan
			0.006	0	0	0	0	0.006	0.009	0.003	0.011	0.011	0.009	0.011	0	0.009	0.006	0	0.003	0.003	0	0	0.003	0.003	0	0	0	0.003	0	0	0.003	0.003	0	nan	nan	nan	nan	nan	nan	nan	nan	nan	nan	nan	nan	nan	nan	nan	nan
			0.003	0	0	0	0.003	0	0.011	0.009	0.006	0.009	0.006	0.003	0.003	0	0.006	0	0.003	0.003	0.009	0.006	0.003	0.006	0.011	0.006	0.003	nan	nan	nan	nan	nan	nan	nan	nan	nan	nan	nan	nan	nan	nan	nan	nan	nan	nan	nan	nan	nan	nan
			0.002	0	0	0.005	0.003	0.006	0.015	0.012	0.005	0.003	0.002	0.005	0.005	0.005	0.005	0.003	0.002	0.002	0.003	0.005	0.006	0	0.003	0.009	0.005	0.005	nan	nan	nan	nan	nan	nan	nan	nan	nan	nan	nan	nan	nan	nan	nan	nan	nan	nan	nan	nan	nan
			0.003	0	0	0	0	0.004	0.01	0.016	0.013	0.009	0.007	0.01	0.009	0.011	0.014	0.017	0.023	0.024	nan	nan	nan	nan	nan	nan	nan	nan	nan	nan	nan	nan	nan	nan	nan	nan	nan	nan	nan	nan	nan	nan	nan	nan	nan	nan	nan	nan	nan
occluded		time
	conditions		0.47	0.451	0.505	0.463	0.505	0.469	0.549	0.531	0.588	0.637	0.715	0.765	0.8	0.796	0.901	0.885	nan	nan	nan	nan	nan	nan	nan	nan	nan	nan	nan	nan	nan	nan	nan	nan	nan	nan	nan	nan	nan	nan	nan	nan	nan	nan	nan	nan	nan	nan	nan
			0.37	0.346	0.381	0.401	0.425	0.461	0.472	0.495	0.546	0.598	0.653	0.679	0.772	0.804	0.88	0.928	nan	nan	nan	nan	nan	nan	nan	nan	nan	nan	nan	nan	nan	nan	nan	nan	nan	nan	nan	nan	nan	nan	nan	nan	nan	nan	nan	nan	nan	nan	nan
			0.369	0.388	0.393	0.384	0.409	0.399	0.411	0.447	0.445	0.456	0.557	0.609	0.683	0.795	0.861	0.958	nan	nan	nan	nan	nan	nan	nan	nan	nan	nan	nan	nan	nan	nan	nan	nan	nan	nan	nan	nan	nan	nan	nan	nan	nan	nan	nan	nan	nan	nan	nan
			0.472	0.531	0.508	0.643	0.531	0.629	0.563	0.656	0.741	0.773	0.772	0.815	0.917	0.925	nan	nan	nan	nan	nan	nan	nan	nan	nan	nan	nan	nan	nan	nan	nan	nan	nan	nan	nan	nan	nan	nan	nan	nan	nan	nan	nan	nan	nan	nan	nan	nan	nan
			0.342	0.326	0.396	0.431	0.406	0.415	0.436	0.474	0.465	0.499	0.554	0.668	0.632	0.662	0.719	0.81	0.857	nan	nan	nan	nan	nan	nan	nan	nan	nan	nan	nan	nan	nan	nan	nan	nan	nan	nan	nan	nan	nan	nan	nan	nan	nan	nan	nan	nan	nan	nan
			0.44	0.422	0.394	0.421	0.464	0.473	0.534	0.583	0.576	0.589	0.617	0.666	0.647	0.728	0.802	0.841	0.921	nan	nan	nan	nan	nan	nan	nan	nan	nan	nan	nan	nan	nan	nan	nan	nan	nan	nan	nan	nan	nan	nan	nan	nan	nan	nan	nan	nan	nan	nan
			0.351	0.39	0.39	0.43	0.44	0.449	0.466	0.449	0.462	0.544	0.566	0.619	0.752	0.768	0.782	0.882	nan	nan	nan	nan	nan	nan	nan	nan	nan	nan	nan	nan	nan	nan	nan	nan	nan	nan	nan	nan	nan	nan	nan	nan	nan	nan	nan	nan	nan	nan	nan
			0.357	0.402	0.415	0.49	0.501	0.516	0.504	0.58	0.55	0.565	0.581	0.669	0.73	0.847	0.923	nan	nan	nan	nan	nan	nan	nan	nan	nan	nan	nan	nan	nan	nan	nan	nan	nan	nan	nan	nan	nan	nan	nan	nan	nan	nan	nan	nan	nan	nan	nan	nan
			0.35	0.354	0.372	0.412	0.431	0.385	0.417	0.422	0.407	0.461	0.501	0.534	0.619	0.663	0.653	0.732	0.791	0.866	nan	nan	nan	nan	nan	nan	nan	nan	nan	nan	nan	nan	nan	nan	nan	nan	nan	nan	nan	nan	nan	nan	nan	nan	nan	nan	nan	nan	nan
			0.309	0.337	0.326	0.407	0.41	0.404	0.424	0.426	0.447	0.493	0.499	0.536	0.603	0.617	0.612	0.708	0.714	0.841	nan	nan	nan	nan	nan	nan	nan	nan	nan	nan	nan	nan	nan	nan	nan	nan	nan	nan	nan	nan	nan	nan	nan	nan	nan	nan	nan	nan	nan
			0.37	0.414	0.42	0.375	0.402	0.428	0.487	0.516	0.564	0.611	0.659	0.685	0.742	0.805	0.822	0.936	0.971	1.071	nan	nan	nan	nan	nan	nan	nan	nan	nan	nan	nan	nan	nan	nan	nan	nan	nan	nan	nan	nan	nan	nan	nan	nan	nan	nan	nan	nan	nan
			0.375	0.446	0.439	0.467	0.492	0.478	0.52	0.534	0.508	0.591	0.654	0.64	0.693	0.759	0.886	0.924	nan	nan	nan	nan	nan	nan	nan	nan	nan	nan	nan	nan	nan	nan	nan	nan	nan	nan	nan	nan	nan	nan	nan	nan	nan	nan	nan	nan	nan	nan	nan
			0.471	0.452	0.434	0.468	0.502	0.526	0.528	0.556	0.573	0.595	0.676	0.692	0.826	0.828	0.9	nan	nan	nan	nan	nan	nan	nan	nan	nan	nan	nan	nan	nan	nan	nan	nan	nan	nan	nan	nan	nan	nan	nan	nan	nan	nan	nan	nan	nan	nan	nan	nan
			0.366	0.434	0.429	0.474	0.498	0.481	0.486	0.528	0.553	0.553	0.653	0.739	0.746	0.776	0.846	0.923	nan	nan	nan	nan	nan	nan	nan	nan	nan	nan	nan	nan	nan	nan	nan	nan	nan	nan	nan	nan	nan	nan	nan	nan	nan	nan	nan	nan	nan	nan	nan
			0.363	0.41	0.409	0.41	0.461	0.478	0.516	0.557	0.583	0.598	0.61	0.648	0.754	0.789	0.843	0.846	0.956	nan	nan	nan	nan	nan	nan	nan	nan	nan	nan	nan	nan	nan	nan	nan	nan	nan	nan	nan	nan	nan	nan	nan	nan	nan	nan	nan	nan	nan	nan
			0.419	0.463	0.468	0.449	0.463	0.463	0.476	0.486	0.517	0.562	0.615	0.688	0.713	0.758	0.772	0.791	0.826	0.855	nan	nan	nan	nan	nan	nan	nan	nan	nan	nan	nan	nan	nan	nan	nan	nan	nan	nan	nan	nan	nan	nan	nan	nan	nan	nan	nan	nan	nan
			0.343	0.361	0.373	0.394	0.429	0.411	0.42	0.444	0.443	0.431	0.497	0.544	0.601	0.564	0.674	0.667	0.697	0.7	0.77	0.861	nan	nan	nan	nan	nan	nan	nan	nan	nan	nan	nan	nan	nan	nan	nan	nan	nan	nan	nan	nan	nan	nan	nan	nan	nan	nan	nan
			0.371	0.375	0.423	0.446	0.501	0.499	0.484	0.55	0.599	0.636	0.656	0.711	0.76	0.864	0.878	nan	nan	nan	nan	nan	nan	nan	nan	nan	nan	nan	nan	nan	nan	nan	nan	nan	nan	nan	nan	nan	nan	nan	nan	nan	nan	nan	nan	nan	nan	nan	nan
			0.444	0.448	0.476	0.513	0.576	0.58	0.58	0.559	0.624	0.611	0.653	0.711	0.793	0.776	0.849	0.911	0.96	0.96	nan	nan	nan	nan	nan	nan	nan	nan	nan	nan	nan	nan	nan	nan	nan	nan	nan	nan	nan	nan	nan	nan	nan	nan	nan	nan	nan	nan	nan
			0.386	0.416	0.449	0.496	0.513	0.55	0.552	0.552	0.565	0.633	0.696	0.755	0.798	0.798	0.876	0.906	nan	nan	nan	nan	nan	nan	nan	nan	nan	nan	nan	nan	nan	nan	nan	nan	nan	nan	nan	nan	nan	nan	nan	nan	nan	nan	nan	nan	nan	nan	nan
			0.354	0.398	0.402	0.408	0.477	0.455	0.493	0.491	0.453	0.514	0.519	0.537	0.601	0.662	0.682	0.754	0.823	0.94	0.953	nan	nan	nan	nan	nan	nan	nan	nan	nan	nan	nan	nan	nan	nan	nan	nan	nan	nan	nan	nan	nan	nan	nan	nan	nan	nan	nan	nan
			0.369	0.364	0.433	0.422	0.433	0.481	0.444	0.479	0.513	0.495	0.573	0.633	0.737	0.751	0.827	0.932	0.98	nan	nan	nan	nan	nan	nan	nan	nan	nan	nan	nan	nan	nan	nan	nan	nan	nan	nan	nan	nan	nan	nan	nan	nan	nan	nan	nan	nan	nan	nan
			0.357	0.398	0.417	0.465	0.43	0.443	0.445	0.463	0.47	0.445	0.46	0.533	0.637	0.661	0.736	0.83	0.965	1.001	nan	nan	nan	nan	nan	nan	nan	nan	nan	nan	nan	nan	nan	nan	nan	nan	nan	nan	nan	nan	nan	nan	nan	nan	nan	nan	nan	nan	nan
			0.351	0.401	0.458	0.444	0.484	0.53	0.506	0.574	0.568	0.589	0.631	0.693	0.78	0.804	0.897	0.983	nan	nan	nan	nan	nan	nan	nan	nan	nan	nan	nan	nan	nan	nan	nan	nan	nan	nan	nan	nan	nan	nan	nan	nan	nan	nan	nan	nan	nan	nan	nan
			0.346	0.42	0.457	0.45	0.39	0.433	0.406	0.39	0.432	0.451	0.499	0.56	0.598	0.61	0.691	0.699	0.73	0.838	0.9	nan	nan	nan	nan	nan	nan	nan	nan	nan	nan	nan	nan	nan	nan	nan	nan	nan	nan	nan	nan	nan	nan	nan	nan	nan	nan	nan	nan
			0.393	0.373	0.424	0.473	0.483	0.499	0.48	0.6	0.488	0.561	0.568	0.655	0.661	0.783	0.921	0.904	0.893	nan	nan	nan	nan	nan	nan	nan	nan	nan	nan	nan	nan	nan	nan	nan	nan	nan	nan	nan	nan	nan	nan	nan	nan	nan	nan	nan	nan	nan	nan
			0.444	0.374	0.388	0.445	0.444	0.446	0.456	0.429	0.492	0.502	0.472	0.554	0.589	0.664	0.767	0.795	0.847	0.933	1.018	nan	nan	nan	nan	nan	nan	nan	nan	nan	nan	nan	nan	nan	nan	nan	nan	nan	nan	nan	nan	nan	nan	nan	nan	nan	nan	nan	nan
			0.37	0.421	0.477	0.504	0.441	0.477	0.491	0.497	0.509	0.494	0.501	0.564	0.603	0.665	0.693	0.776	0.848	nan	nan	nan	nan	nan	nan	nan	nan	nan	nan	nan	nan	nan	nan	nan	nan	nan	nan	nan	nan	nan	nan	nan	nan	nan	nan	nan	nan	nan	nan
			0.484	0.471	0.462	0.549	0.54	0.582	0.565	0.607	0.681	0.701	0.788	0.813	0.914	0.985	nan	nan	nan	nan	nan	nan	nan	nan	nan	nan	nan	nan	nan	nan	nan	nan	nan	nan	nan	nan	nan	nan	nan	nan	nan	nan	nan	nan	nan	nan	nan	nan	nan
			0.362	0.395	0.383	0.426	0.448	0.506	0.483	0.54	0.57	0.575	0.638	0.687	0.748	0.767	0.826	0.901	0.958	nan	nan	nan	nan	nan	nan	nan	nan	nan	nan	nan	nan	nan	nan	nan	nan	nan	nan	nan	nan	nan	nan	nan	nan	nan	nan	nan	nan	nan	nan
			0.353	0.387	0.443	0.417	0.4	0.462	0.494	0.535	0.503	0.528	0.574	0.614	0.65	0.728	0.809	0.868	0.954	0.965	0.922	nan	nan	nan	nan	nan	nan	nan	nan	nan	nan	nan	nan	nan	nan	nan	nan	nan	nan	nan	nan	nan	nan	nan	nan	nan	nan	nan	nan
			0.41	0.436	0.446	0.499	0.467	0.492	0.509	0.519	0.582	0.657	0.639	0.73	0.806	0.789	0.897	nan	nan	nan	nan	nan	nan	nan	nan	nan	nan	nan	nan	nan	nan	nan	nan	nan	nan	nan	nan	nan	nan	nan	nan	nan	nan	nan	nan	nan	nan	nan	nan
			0.344	0.379	0.361	0.43	0.409	0.439	0.462	0.492	0.57	0.602	0.63	0.654	0.734	0.846	0.872	0.935	nan	nan	nan	nan	nan	nan	nan	nan	nan	nan	nan	nan	nan	nan	nan	nan	nan	nan	nan	nan	nan	nan	nan	nan	nan	nan	nan	nan	nan	nan	nan
			0.309	0.331	0.386	0.391	0.448	0.427	0.452	0.449	0.422	0.424	0.437	0.42	0.476	0.501	0.545	0.561	0.615	0.624	0.697	0.721	nan	nan	nan	nan	nan	nan	nan	nan	nan	nan	nan	nan	nan	nan	nan	nan	nan	nan	nan	nan	nan	nan	nan	nan	nan	nan	nan
			0.388	0.37	0.418	0.441	0.444	0.506	0.518	0.494	0.491	0.5	0.513	0.523	0.562	0.648	0.644	0.71	0.838	0.918	0.934	1.008	nan	nan	nan	nan	nan	nan	nan	nan	nan	nan	nan	nan	nan	nan	nan	nan	nan	nan	nan	nan	nan	nan	nan	nan	nan	nan	nan
			0.375	0.453	0.48	0.525	0.471	0.557	0.5	0.536	0.575	0.667	0.665	0.699	0.709	0.851	0.912	0.999	nan	nan	nan	nan	nan	nan	nan	nan	nan	nan	nan	nan	nan	nan	nan	nan	nan	nan	nan	nan	nan	nan	nan	nan	nan	nan	nan	nan	nan	nan	nan
			0.415	0.418	0.428	0.46	0.483	0.506	0.503	0.457	0.504	0.482	0.479	0.566	0.569	0.599	0.628	0.671	0.737	0.693	0.75	0.784	0.806	nan	nan	nan	nan	nan	nan	nan	nan	nan	nan	nan	nan	nan	nan	nan	nan	nan	nan	nan	nan	nan	nan	nan	nan	nan	nan
			0.417	0.423	0.49	0.531	0.565	0.552	0.582	0.646	0.628	0.657	0.652	0.72	0.761	0.84	nan	nan	nan	nan	nan	nan	nan	nan	nan	nan	nan	nan	nan	nan	nan	nan	nan	nan	nan	nan	nan	nan	nan	nan	nan	nan	nan	nan	nan	nan	nan	nan	nan
			0.365	0.357	0.366	0.364	0.416	0.431	0.439	0.438	0.453	0.47	0.496	0.543	0.513	0.521	0.616	0.648	0.705	0.729	0.814	0.81	0.798	0.757	nan	nan	nan	nan	nan	nan	nan	nan	nan	nan	nan	nan	nan	nan	nan	nan	nan	nan	nan	nan	nan	nan	nan	nan	nan
			0.407	0.394	0.407	0.423	0.4	0.422	0.436	0.437	0.412	0.461	0.484	0.543	0.592	0.656	0.669	0.701	0.858	0.851	0.954	0.87	nan	nan	nan	nan	nan	nan	nan	nan	nan	nan	nan	nan	nan	nan	nan	nan	nan	nan	nan	nan	nan	nan	nan	nan	nan	nan	nan
			0.369	0.404	0.407	0.392	0.449	0.416	0.46	0.468	0.503	0.484	0.551	0.631	0.605	0.831	0.953	1.009	nan	nan	nan	nan	nan	nan	nan	nan	nan	nan	nan	nan	nan	nan	nan	nan	nan	nan	nan	nan	nan	nan	nan	nan	nan	nan	nan	nan	nan	nan	nan
			0.341	0.37	0.376	0.411	0.374	0.405	0.397	0.405	0.4	0.379	0.404	0.403	0.421	0.456	0.536	0.576	0.616	0.647	0.724	0.77	0.802	0.747	nan	nan	nan	nan	nan	nan	nan	nan	nan	nan	nan	nan	nan	nan	nan	nan	nan	nan	nan	nan	nan	nan	nan	nan	nan
			0.394	0.471	0.442	0.421	0.494	0.519	0.488	0.524	0.551	0.572	0.629	0.653	0.706	0.759	0.887	0.941	nan	nan	nan	nan	nan	nan	nan	nan	nan	nan	nan	nan	nan	nan	nan	nan	nan	nan	nan	nan	nan	nan	nan	nan	nan	nan	nan	nan	nan	nan	nan
			0.389	0.447	0.498	0.496	0.525	0.516	0.493	0.553	0.53	0.577	0.589	0.662	0.739	0.76	0.855	0.922	nan	nan	nan	nan	nan	nan	nan	nan	nan	nan	nan	nan	nan	nan	nan	nan	nan	nan	nan	nan	nan	nan	nan	nan	nan	nan	nan	nan	nan	nan	nan
			0.404	0.421	0.427	0.386	0.404	0.391	0.407	0.435	0.501	0.535	0.561	0.689	0.726	0.761	0.819	0.922	0.961	nan	nan	nan	nan	nan	nan	nan	nan	nan	nan	nan	nan	nan	nan	nan	nan	nan	nan	nan	nan	nan	nan	nan	nan	nan	nan	nan	nan	nan	nan
			0.371	0.433	0.434	0.451	0.473	0.479	0.483	0.493	0.515	0.544	0.581	0.676	0.743	0.811	0.877	0.972	nan	nan	nan	nan	nan	nan	nan	nan	nan	nan	nan	nan	nan	nan	nan	nan	nan	nan	nan	nan	nan	nan	nan	nan	nan	nan	nan	nan	nan	nan	nan
			0.375	0.41	0.441	0.43	0.437	0.467	0.465	0.568	0.55	0.63	0.703	0.845	0.773	0.918	0.916	nan	nan	nan	nan	nan	nan	nan	nan	nan	nan	nan	nan	nan	nan	nan	nan	nan	nan	nan	nan	nan	nan	nan	nan	nan	nan	nan	nan	nan	nan	nan	nan
			0.401	0.444	0.416	0.459	0.493	0.556	0.538	0.531	0.542	0.579	0.608	0.673	0.748	0.762	0.898	0.921	nan	nan	nan	nan	nan	nan	nan	nan	nan	nan	nan	nan	nan	nan	nan	nan	nan	nan	nan	nan	nan	nan	nan	nan	nan	nan	nan	nan	nan	nan	nan
			0.258	0.282	0.308	0.34	0.394	0.437	0.432	0.488	0.46	0.562	0.658	0.655	0.74	0.714	0.782	0.82	0.898	0.909	nan	nan	nan	nan	nan	nan	nan	nan	nan	nan	nan	nan	nan	nan	nan	nan	nan	nan	nan	nan	nan	nan	nan	nan	nan	nan	nan	nan	nan
			0.348	0.363	0.374	0.368	0.399	0.449	0.458	0.526	0.578	0.625	0.677	0.773	0.834	0.92	0.962	nan	nan	nan	nan	nan	nan	nan	nan	nan	nan	nan	nan	nan	nan	nan	nan	nan	nan	nan	nan	nan	nan	nan	nan	nan	nan	nan	nan	nan	nan	nan	nan
			0.342	0.39	0.384	0.401	0.43	0.398	0.406	0.439	0.468	0.49	0.512	0.574	0.655	0.683	0.771	0.796	0.854	0.854	nan	nan	nan	nan	nan	nan	nan	nan	nan	nan	nan	nan	nan	nan	nan	nan	nan	nan	nan	nan	nan	nan	nan	nan	nan	nan	nan	nan	nan
			0.275	0.266	0.329	0.365	0.402	0.325	0.335	0.278	0.343	0.335	0.345	0.345	0.343	0.318	0.328	0.328	0.368	0.289	0.331	0.329	0.318	0.342	0.351	0.349	0.368	0.446	0.422	0.425	0.486	0.46	nan	nan	nan	nan	nan	nan	nan	nan	nan	nan	nan	nan	nan	nan	nan	nan	nan
			0.292	0.292	0.293	0.319	0.324	0.319	0.345	0.368	0.366	0.362	0.386	0.369	0.348	0.357	0.363	0.359	0.355	0.345	0.332	0.35	0.391	0.385	0.407	0.417	0.429	0.475	0.51	0.535	0.548	0.564	0.614	0.63	nan	nan	nan	nan	nan	nan	nan	nan	nan	nan	nan	nan	nan	nan	nan
			0.439	0.476	0.399	0.406	0.447	0.46	0.412	0.442	0.511	0.514	0.439	0.515	0.629	0.642	0.732	0.772	0.799	0.934	0.922	nan	nan	nan	nan	nan	nan	nan	nan	nan	nan	nan	nan	nan	nan	nan	nan	nan	nan	nan	nan	nan	nan	nan	nan	nan	nan	nan	nan
			0.36	0.385	0.406	0.408	0.449	0.508	0.448	0.532	0.58	0.595	0.657	0.783	0.892	0.852	0.927	1.015	nan	nan	nan	nan	nan	nan	nan	nan	nan	nan	nan	nan	nan	nan	nan	nan	nan	nan	nan	nan	nan	nan	nan	nan	nan	nan	nan	nan	nan	nan	nan
			0.358	0.393	0.39	0.447	0.456	0.447	0.484	0.496	0.539	0.588	0.648	0.674	0.742	0.78	0.868	0.89	nan	nan	nan	nan	nan	nan	nan	nan	nan	nan	nan	nan	nan	nan	nan	nan	nan	nan	nan	nan	nan	nan	nan	nan	nan	nan	nan	nan	nan	nan	nan
			0.488	0.484	0.482	0.478	0.473	0.526	0.486	0.531	0.598	0.704	0.674	0.724	0.806	0.882	0.917	nan	nan	nan	nan	nan	nan	nan	nan	nan	nan	nan	nan	nan	nan	nan	nan	nan	nan	nan	nan	nan	nan	nan	nan	nan	nan	nan	nan	nan	nan	nan	nan
			0.335	0.333	0.369	0.423	0.407	0.44	0.436	0.487	0.463	0.481	0.494	0.579	0.624	0.658	0.707	0.817	0.854	0.867	0.983	nan	nan	nan	nan	nan	nan	nan	nan	nan	nan	nan	nan	nan	nan	nan	nan	nan	nan	nan	nan	nan	nan	nan	nan	nan	nan	nan	nan
			0.308	0.36	0.396	0.408	0.425	0.463	0.415	0.373	0.365	0.392	0.38	0.351	0.337	0.357	0.349	0.351	0.355	0.34	0.377	0.375	0.344	0.404	0.373	0.425	0.393	0.404	0.4	0.413	0.409	0.429	0.483	0.48	0.52	0.517	0.533	nan	nan	nan	nan	nan	nan	nan	nan	nan	nan	nan	nan
			0.305	0.319	0.333	0.354	0.354	0.385	0.417	0.393	0.376	0.398	0.374	0.322	0.316	0.305	0.339	0.319	0.329	0.326	0.327	0.35	0.325	0.347	0.368	0.366	0.338	0.348	0.394	0.395	0.421	0.461	0.485	0.518	0.486	nan	nan	nan	nan	nan	nan	nan	nan	nan	nan	nan	nan	nan	nan
			0.349	0.372	0.347	0.336	0.325	0.346	0.311	0.328	0.313	0.314	0.337	0.321	0.33	0.322	0.332	0.32	0.366	0.35	0.333	0.343	0.38	0.375	0.401	0.395	0.414	0.434	0.465	0.49	0.522	0.6	0.581	0.589	0.605	0.603	0.621	nan	nan	nan	nan	nan	nan	nan	nan	nan	nan	nan	nan
			0.314	0.338	0.332	0.347	0.383	0.378	0.377	0.348	0.364	0.346	0.357	0.338	0.332	0.305	0.321	0.334	0.322	0.355	0.324	0.359	0.367	0.377	0.358	0.386	0.418	0.406	0.425	0.437	0.474	0.469	0.509	0.514	0.573	nan	nan	nan	nan	nan	nan	nan	nan	nan	nan	nan	nan	nan	nan
			0.364	0.356	0.406	0.391	0.452	0.407	0.47	0.486	0.514	0.572	0.566	0.62	0.708	0.77	0.793	0.884	0.91	nan	nan	nan	nan	nan	nan	nan	nan	nan	nan	nan	nan	nan	nan	nan	nan	nan	nan	nan	nan	nan	nan	nan	nan	nan	nan	nan	nan	nan	nan
			0.322	0.344	0.383	0.39	0.407	0.45	0.491	0.493	0.51	0.556	0.596	0.639	0.688	0.797	0.819	0.904	0.95	nan	nan	nan	nan	nan	nan	nan	nan	nan	nan	nan	nan	nan	nan	nan	nan	nan	nan	nan	nan	nan	nan	nan	nan	nan	nan	nan	nan	nan	nan
			0.356	0.417	0.399	0.451	0.47	0.444	0.501	0.474	0.524	0.613	0.622	0.72	0.843	0.863	0.898	0.927	1.011	nan	nan	nan	nan	nan	nan	nan	nan	nan	nan	nan	nan	nan	nan	nan	nan	nan	nan	nan	nan	nan	nan	nan	nan	nan	nan	nan	nan	nan	nan
			0.351	0.336	0.395	0.395	0.382	0.408	0.38	0.356	0.395	0.344	0.361	0.352	0.339	0.395	0.374	0.39	0.394	0.402	0.379	0.388	0.411	0.415	0.425	0.405	0.472	0.496	0.521	0.52	0.521	0.565	0.567	0.605	0.635	0.613	nan	nan	nan	nan	nan	nan	nan	nan	nan	nan	nan	nan	nan
			0.374	0.374	0.421	0.427	0.399	0.426	0.392	0.369	0.407	0.41	0.456	0.441	0.512	0.539	0.56	0.602	0.677	0.696	0.684	0.771	0.748	0.741	nan	nan	nan	nan	nan	nan	nan	nan	nan	nan	nan	nan	nan	nan	nan	nan	nan	nan	nan	nan	nan	nan	nan	nan	nan
			0.41	0.438	0.477	0.417	0.387	0.407	0.375	0.492	0.515	0.588	0.632	0.703	0.747	0.817	0.852	0.955	0.935	nan	nan	nan	nan	nan	nan	nan	nan	nan	nan	nan	nan	nan	nan	nan	nan	nan	nan	nan	nan	nan	nan	nan	nan	nan	nan	nan	nan	nan	nan
			0.381	0.377	0.38	0.391	0.416	0.422	0.476	0.501	0.48	0.551	0.617	0.695	0.802	0.814	0.913	nan	nan	nan	nan	nan	nan	nan	nan	nan	nan	nan	nan	nan	nan	nan	nan	nan	nan	nan	nan	nan	nan	nan	nan	nan	nan	nan	nan	nan	nan	nan	nan
			0.295	0.293	0.317	0.371	0.398	0.42	0.382	0.371	0.37	0.297	0.343	0.3	0.307	0.306	0.315	0.314	0.317	0.345	0.323	0.324	0.299	0.324	0.348	0.323	0.295	0.328	0.329	0.352	0.407	0.45	0.45	0.419	0.42	0.415	nan	nan	nan	nan	nan	nan	nan	nan	nan	nan	nan	nan	nan
			0.345	0.395	0.344	0.378	0.391	0.396	0.408	0.469	0.432	0.582	0.58	0.576	0.673	0.733	0.841	0.866	nan	nan	nan	nan	nan	nan	nan	nan	nan	nan	nan	nan	nan	nan	nan	nan	nan	nan	nan	nan	nan	nan	nan	nan	nan	nan	nan	nan	nan	nan	nan
			0.349	0.406	0.385	0.388	0.407	0.408	0.453	0.46	0.449	0.506	0.555	0.636	0.728	0.707	0.787	0.911	0.954	0.981	1.032	nan	nan	nan	nan	nan	nan	nan	nan	nan	nan	nan	nan	nan	nan	nan	nan	nan	nan	nan	nan	nan	nan	nan	nan	nan	nan	nan	nan
			0.456	0.465	0.417	0.459	0.436	0.448	0.453	0.494	0.452	0.462	0.499	0.577	0.67	0.754	0.766	0.874	0.934	0.992	1.011	0.951	nan	nan	nan	nan	nan	nan	nan	nan	nan	nan	nan	nan	nan	nan	nan	nan	nan	nan	nan	nan	nan	nan	nan	nan	nan	nan	nan
			0.343	0.34	0.393	0.382	0.391	0.425	0.43	0.411	0.435	0.483	0.487	0.529	0.549	0.573	0.611	0.637	0.683	0.719	0.755	0.768	0.775	nan	nan	nan	nan	nan	nan	nan	nan	nan	nan	nan	nan	nan	nan	nan	nan	nan	nan	nan	nan	nan	nan	nan	nan	nan	nan
			0.427	0.421	0.432	0.423	0.469	0.493	0.508	0.471	0.479	0.513	0.533	0.596	0.607	0.706	0.771	0.833	0.916	0.933	nan	nan	nan	nan	nan	nan	nan	nan	nan	nan	nan	nan	nan	nan	nan	nan	nan	nan	nan	nan	nan	nan	nan	nan	nan	nan	nan	nan	nan
			0.322	0.312	0.324	0.374	0.389	0.365	0.37	0.349	0.331	0.325	0.291	0.336	0.311	0.301	0.304	0.279	0.303	0.316	0.319	0.335	0.314	0.299	0.343	0.324	0.326	0.332	0.291	0.338	0.319	0.336	0.348	0.361	0.384	0.378	0.342	0.345	nan	nan	nan	nan	nan	nan	nan	nan	nan	nan	nan
			0.295	0.325	0.364	0.349	0.36	0.396	0.424	0.395	0.39	0.36	0.37	0.364	0.389	0.372	0.385	0.409	0.362	0.395	0.407	0.381	0.386	0.42	0.444	0.441	0.46	0.496	0.561	0.588	0.619	0.656	0.627	nan	nan	nan	nan	nan	nan	nan	nan	nan	nan	nan	nan	nan	nan	nan	nan
			0.33	0.336	0.371	0.368	0.384	0.446	0.419	0.398	0.392	0.373	0.397	0.368	0.376	0.382	0.4	0.381	0.406	0.387	0.444	0.432	0.427	0.41	0.445	0.538	0.54	0.575	0.546	0.618	0.668	0.647	0.706	nan	nan	nan	nan	nan	nan	nan	nan	nan	nan	nan	nan	nan	nan	nan	nan
			0.378	0.393	0.443	0.419	0.424	0.46	0.466	0.53	0.486	0.562	0.56	0.626	0.613	0.671	0.704	0.781	0.883	0.909	0.949	1.003	nan	nan	nan	nan	nan	nan	nan	nan	nan	nan	nan	nan	nan	nan	nan	nan	nan	nan	nan	nan	nan	nan	nan	nan	nan	nan	nan
[truncated: 53 more columns]

## Sheet: Figure 2E
Figure 2E
histogram (right panel)
visible	X (% variance explained)		-10.5826	-5.6009	-0.6191	4.3626	9.3443	14.326	19.3077	24.2894	29.2711	34.2528	39.2345	44.2163	49.198	54.1797	59.1614	64.1431	69.1248	74.1065	79.0882
	Y (# neurons)		3	90	613	381	138	65	44	18	13	8	5	2	4	0	0	1	0	0	0
	mean(% variance explained)		5.2449
occluded	X (% variance explained)		-8.0917	-3.11	1.8717	6.8534	11.8351	16.8168	21.7986	26.7803	31.762	36.7437	41.7254	46.7071	51.6888	56.6705	61.6522	66.634	71.6157	76.5974	81.5791
	Y (# neurons)		11	191	749	596	332	202		88	69	48	39	38	25	14	13	6	8	6	2
	mean(% variance explained)		10.145
example neuron (left panel)
visible			occluded
true spike rate	predicted spike rate		true spike rate	predicted spike rate
11.6176	10.8725		13.7778	14.2787
12	11.0902		15.1429	11.0321
9.9	10.2636		13.0833	12.9533
10.5862	10.1618		10.3846	9.65
8.9714	10.062		11.6667	10.6584
12.0588	10.8585		10.7	9.9817
10.6923	10.3981		14.6	9.9526
9.7419	10.3839		9.9231	9.7012
13.2333	10.2874		10.1667	9.8405
10.8205	10.3401		8.3636	9.9639
11.7647	10.4067		10.6667	10.5445
11.1667	10.0976		16	10.2085
12.2973	10.6152		10	12.6485
12.6	10.2599		10.1	9.8685
8.0541	9.6564		7.5	9.5458
11.5	10.0945		3.875	9.7752
13.4706	10.8211		9.2857	9.4937
10.3939	10.0589		8.875	10.0631
8.5844	9.4428		17	14.2181
11.8857	10.0366		8.375	9.8557
8.2571	8.5855		10.6667	10.3076
11.1212	9.4511		10.3333	9.9222
9.9412	9.8347		9.6667	10.4596
9.6098	10.1453		8.9	10.3266
11.8158	10.8137		11.6	9.4601
12.8108	11.0113		14.5833	12.4473
12.4412	10.8087		8.5	9.2413
8	8.2463		6.6364	9.0825
8.3143	9.0493		7.5	9.7955
8.3421	9.6534		8.6	9.0657
9.9756	10.1573		8.75	9.6303
10.4615	10.6403		11.25	9.2865
10.4	10.054		9.4	9.1769
8.4483	9.0411		4.8333	8.1013
10	9.8185		6	7.5809
10	10.0936		6.375	10.7131
9.8182	10.7443		7	7.1987
10.3514	11.2012		8.4	8.3408
9.5556	10.3982		14.3636	11.0967
8.381	8.9993		10.75	10.0033
11.75	11.451		10.1	9.0632
9.2069	9.848		7.125	9.2112
9.1282	9.6224		9.5	8.8243
10.9143	11.0219		8.6	8.761
9.6944	9.548		5.3333	7.0887
10.2778	10.069		9.8333	9.0391
10.6923	10.6229		6.5	10.2354
7.8108	8.7684		12.25	10.7987
9.1795	10.3209		13.2727	10.2138
9.4118	10.1831		5.75	8.8988
9.2222	9.6969		18.375	14.6761
10.3333	10.2722		6.3636	7.9487
10.8378	11.3112		6.9	6.7946
8.6176	8.9877		9	7.1973
10.2571	10.3392		7.8333	10.9594
8.4865	8.5908		9	8.3176
10.5484	10.0994		8.3333	6.6096
10.6667	9.6331		6	7.9677
9.7143	9.7285		4.8889	5.6978
10.7	9.9685		14.25	12.5046
10.7895	10.0763		9.4	8.8258
7.8947	9.9412		9.6667	9.0927
9.0938	9.824		5	8.3878
7.8571	9.2981		12.5	11.1492
10.5	11.6878		10.3333	9.5944
11.0909	11.0942		5.1667	5.5639
11.7097	11.2993		9.8571	12.7921
10.9474	10.9613		6.5	7.0389
7	8.6726		13.5	12.7142
9.5	8.9864		7.3	7.0655
9.1282	9.9359		6.375	9.1016
10.9737	10.1195		7.6667	7.9558
10.1176	10.5283		9	9.648
8.6842	9.1277		8	13.4885
9.3636	10.4496		10.8889	10.0868
10.2647	10.348		10	11.1649
10.697	10.9389		8.1818	10.0628
10.5385	10.956		7.125	6.3927
10.8684	11.0242		13.25	10.9434
11.0286	11.3073		7.125	13.4362
7.8065	8.2417		6.2308	5.6054
11.5294	11.2453		10	10.834
10.1471	9.9697		9.4444	11.1634
8.5143	9.7196		11.5	11.4275
9.6486	9.02		11.2222	8.1632
10.2059	10.6106		7.3333	9.2141
11.8611	11.2615		8.25	11.625
8.7941	8.5146		11.5714	11.9179
9.7143	9.6338		12.6	9.8383
10.3143	9.9796		9.6667	9.9448
8.9429	9.9365		9.125	9.0661
11.3056	11.4686		8.8889	7.7792
10.8333	11.7367		5.625	7.9614
11.8108	11.1764		13.8	11.8363
11.3636	11.3107		15	10.1793
9.7429	9.6982		13	10.1599
11.697	9.873		8.5	11.3279
10	9.6555		8.5556	9.2832
9.9118	10.7518		11.375	10.017
9.1795	10.358		11.8571	10.9737
9.55	10.1811		14.2	9.4943
10.6667	10.8026		6.9167	5.6979
10.0588	9.064		8.875	8.6766
12	10.302		7.8889	10.1215
9.2941	10.2559		6.8571	9.9518
10.75	9.7047		12.1111	10.5545
9.4865	9.5616		8.6667	10.4738
9.5854	10.7387		6.875	7.5922
11.7333	11.7342		13.1667	10.85
11.7273	11.8117		8.75	8.7276
9	9.1124		12.2	8.2184
9.2381	8.9461		10.5	7.6565
14.4412	11.388		9	8.0949
10.3871	11.0464		6.4444	9.3484
10.2121	10.9524		8	7.0616
8.625	10.3832		12.5	10.7916
11	11.0535		11.7857	9.5741
10.0513	10.4745		6.7778	8.6777
10.1351	10.2105		10	9.7387
11.5	11.805		9.75	8.5658
9.6154	11.0128		5.5556	8.9607
10.4737	10.948		7.5	6.7818
9.8485	11.6703		9.1667	7.5759
11.2812	10.244		8.5	8.296
9.6774	10.8848		6.7778	8.1754
11.2414	10.5947		9.625	10.8475
10	10.2314		6.7778	7.9129
9.0769	10.3669		8.4	6.7357
10.8974	10.5836		5.875	6.0898
11.7895	10.7552		11	9.5991
7.8947	10.3108		13.5	10.494
9.8286	9.5579		8.8	10.2756
10.3514	10.1947		11.5714	9.96
8.6111	10.2219		9.7143	10.2468
10.5676	12.2694		7.25	9.1729
11.8286	11.6307		7.75	8.9606
11	10.1693		9.1111	7.3057
10.5882	10.5313		8.125	9.5437
11.7222	11.3443		13	9.9735
11.2308	10.6064		9.1	9.2481
12.1515	12.6785		6	7.9137
8.6452	8.4289		8.6429	8.5687
10.3235	10.6088		9.0833	9.2556
10.9167	11.3544		9.5	8.8152
10.5455	9.9448		7.5	7.7416
10.3667	10.564		8	8.8621
11.1316	11.069		7.3333	9.2537
12.7188	13.3153		11.4286	8.0937
8.3846	10.9639		8.3	8.0351
12.0526	11.1394		10.4286	7.9454
9.6	10.0693		10.5714	6.6637
11.9189	10.5125		11	7.9893
14.2353	12.8662		5.5	7.4678
8.5128	10.9108		8.8333	6.3424
11.3529	11.5544
12.7105	11.9882		11.7	13.8909
11.8	11.6418		14.7	12.3236
9.8649	10.4276		12.2	13.6419
13.1765	10.8984		6.25	10.2311
12.1176	11.2419		10.6154	9.3768
10.9167	10.7837		10.0714	13.6602
11.1818	10.588		15.7778	11.8892
9.2414	10.9945		9.2857	12.339
11.3235	10.8007		10.4167	9.904
11.5294	11.645		14.2	10.5628
10.5938	11.0482		7.8571	11.0328
11.7647	10.8353		6	9.1793
10.5143	10.9723		4.75	8.9762
10.973	10.259		14.3333	10.7806
11.8649	10.9131		9.8333	10.5032
8.3529	8.9154		14.2	10.3061
12.9429	10.9807		7.5	9.4708
11.6471	11.6521		10.25	9.4215
10.0294	11.1157		9.25	11.003
10.561	10.9629		14.8889	10.154
11.2105	10.4576		11.5	9.2182
9.5	9.4523		12.2222	10.145
9.8571	9.0601		15.2	11.9604
10.4286	9.834		15.5833	13.0598
11.4375	11.5549		7.6	9.464
10.6364	10.3552		8.6364	9.3906
11.5862	11.1496		12.25	9.8261
12.1429	11.433		6.875	10.1636
11.8378	10.5271		7	8.4181
11.8718	11.1189		7.7778	9.4985
11.6111	10.5654		13.6667	10.1069
8.7895	10.6498		11.875	10.237
9.5	9.5677		9.8	9.6526
10.1724	11.0645		6.9286	9.4182
10.4706	10.0772		12.75	9.615
10.5195	9.7461		9	9.6938
10.0256	11.0809		11.25	11.2713
9.8108	10.0099		7.3333	11.6153
12.1034	11.1479		9.9	9.2557
12.1429	12.1029		6.9	9.055
9.1935	9.2001		7.5556	7.1888
10.7273	11.2485		6.6667	10.058
12.1875	11.9979		7.5	9.0445
9.1579	10.9964		7.4167	9.277
14.6571	13.19		9.9	10.4747
11.7838	11.1236		8.75	8.9389
9.8421	11.1546		9	9.0168
9.5294	9.7662		7.3636	7.5576
11.3243	12.1028		7.6667	6.768
			6.8333	7.0161
8.878	10.0198		7.6	11.1822
8.4688	10.35		7	8.5369
10.1282	10.1304		11.875	9.2773
11.2286	10.482		15.375	13.7697
10.4242	9.8869		7.8333	8.6817
11.7532	9.6018		15.6667	11.0901
9	9.1127		9.1667	11.0249
10.1143	9.5726		14.6	8.8672
7.6	10.204		5.7778	6.4514
8.9062	10.1983		7.25	7.5991
11.0571	10.4235		10.4286	14.8073
11.925	9.9549		14.2	8.9759
13.3333	10.6057		9.75	9.7723
11.1039	9.5914		8	8.5853
7.5484	8.9605		12.8889	10.0053
9.1892	8.4798		9.3	11.617
10.1795	10.0217		12	11.1648
11.4167	10.1246		9.8889	11.695
14	10.5314		12.3333	9.4068
9.5946	8.4624		8	9.5891
9.3611	10.1884		12.7778	9.4664
9.75	9.5174		8.8	11.2339
9.1316	10.1527		10.75	10.8344
9.1143	9.9279		8.4444	11.3597
13.5294	10.2496		7.8333	7.1669
11.325	10.0884		8.25	9.2932
11.4848	10.9103		14.375	11.4564
13.85	11.0872		8.25	9.9839
8.4474	9.5652		6.2222	7.4848
12.0571	10.3105		9.6	9.2045
9.0938	9.737		10.25	10.6603
9.8235	9.9616		11.8571	14.4189
12.1944	10.7391		16.25	10.9234
10.9444	9.8342		9.7857	12.7157
11.0303	10.5822		8	9.1394
12.1795	10.7353		7.7	7.3723
10.425	9.3453		6.4444	8.071
8.2727	9.1853		4.5	6.0774
13.6571	10.9962		8.6	6.8976
10.75	10.2151		6.5625	7.9495
7.1935	8.6064		11.375	10.3275
9.0857	9.7139		5.4	9.4135
10.5	8.9247		8.2857	10.3679
13.0588	11.2351		6.5	4.3474
9.027	8.8394		10.25	11.9083
10.5588	10.2997		11.5	13.4007
10.75	9.845		10.1111	9.8703
11.4194	11.343		11.0833	9.1051
10.7037	10.5291		12.8	9.6686
11.2162	11.1898		12.2	9.8949
8.2143	9.1327		11.5556	11.2247
11.0303	9.6558		13.1429	12.0997
7.5758	8.7248		12	11.1253
8.4324	8.3386		9.5556	10.4221
9.6923	9.8338		4.75	7.8319
10.1471	10.0164		10.4	9.0101
9.7949	11.0021		11.25	8.9185
9.575	9.4634		13.5	11.3778
10.2105	10.9771		11.5556	10.3
9.4706	10.1917		10.375	10.6359
10.8889	10.5043		10	7.4225
8.0294	8.4821		11.125	10.1939
9.0476	8.9939		13.7143	11.1717
9.7647	9.9078		14.125	9.4853
9.5833	10.5768		9.1111	9.1054
8.5143	9.3445		7.5455	6.8269
10.4706	10.4657		6.5	7.382
11.5588	10.6916		9.5	12.2301
9.5455	10.8162		10.7143	10.977
11.7	11.1528		7.2222	9.6458
8.7568	9.1315		12.2143	10.4776
10.7895	11.0864		6	8.824
9.5152	10.318		7.875	7.4671
10.1111	10.512		8.2	7.1244
8.1795	10.201		6.1667	5.8695
11.4444	11.1965		9	10.9527
10.8182	10.9255		8.4	11.0437
8.8571	8.879		10	10.9347
10.9333	10.6993		6.5556	7.0068
10.5429	9.718		10	7.7721
9.2051	10.422		14	11.0426
10.8182	11.1331		9.1429	10.9133
11.5128	10.8143		7.2143	8.2356
9.7	9.0722		4.1111	8.7849
8.8095	8.8829		5.3333	9.6397
9.9394	11.3214		6.6	6.8476
11.725	11.0972		7.5	7.5811
9.8286	10.2279		7.8889	8.649
8.3784	8.5759		9.75	8.188
11.7273	11.1361		13.5	10.2137
10.4872	11.0455		10.5	9.9216
10.8182	11.1773		11.5714	9.722
10.3824	11.352		11.2857	9.8557
11.3333	11.6675		13.5	10.2326
9.6571	10.8613		5.5	6.9666
9.7105	9.2366		8.25	8.7622
9.4375	11.3665		8.25	8.4122
10.15	8.9302		9	9.6107
8.9259	10.7222		5.875	8.4746
11.2188	10.6951		11.1429	8.47
10.2333	10.957		8	8.7192
11.7419	10.0925		7.8	8.2186
9.069	10.1318		14	9.1461
9.6757	9.3915		9.2	7.7826
10.4737	10.5301		9.1667	8.0877
8.9062	10.1427
9.5405	9.9493		15.7778	13.5403
11.1842	11.1367		23.8889	13.5981
7.8621	8.626		9.875	13.5434
11.7273	10.0207		14.5	10.344
9.5758	9.7435		13.8	12.9333
9.6364	11.026		14.6	11.4611
10.3125	11.1994		9.25	9.8329
12.0882	11.6122		10.2	11.7244
9.45	9.067		13	9.838
10.7778	10.7304		14.4444	10.8016
8.8824	10.471		10.2	9.9399
10.7353	10.8989		10.6	10.9108
13.7647	11.6684		12.375	10.0437
9	9.6674		9.0909	9.9166
12.3143	11.6758		9.1	9.2118
12.9706	11.5226		8.1667	9.605
7.8286	8.7078		6.8571	9.4755
10.8056	10.8498		9.4	9.599
9.3	10.3668		19	13.4165
9.5143	9.6824		7.7	9.4722
11.5758	12.3431		7.25	10.1436
11.5312	12.2373		6.6154	8.318
8.3824	8.6472		9.5	10.0232
9.8571	10.5347		5.7778	7.5169
10.8235	11.1421		18.4	13.8744
10.3235	10.7145		10.625	8.6652
10.4324	10.3602		6.2143	9.1164
11.6389	11.0822		7.9091	8.4474
9.8276	10.5453		9.75	9.3115
12.6765	10.9414		9.3333	9.5968
10.9231	10.5834		7.6	8.5423
12.5556	11.0011		16.8889	12.636
9.9	10.6613		12.8	10.5041
12.1562	11.5969		10.8333	10.5814
9.55	9.2333		5	8.4232
8.5714	9.0633		9.8125	9.4275
9.7714	9.7323		13.2222	7.8743
12.1714	10.7378		10.5714	12.5967
10.6176	10.6452		9.5	11.9439
11.5278	10.9049		7.8333	8.1834
12.5	11.436		8.5	8.4272
12.4412	11.0674		6.2	7.6381
9.3429	10.2242		12.5	13.4901
11.25	10.7506		12.0909	10.1844
9.7143	9.3927		10.1	8.4555
10.9697	10.3009		5.25	8.7876
9.8649	10.2597		5.4444	9.4826
9.625	10.853		6.125	10.2565
11.3143	10.9123		7	8.0807
14.1667	11.3421		8.3333	7.0636
9.2424	10.4225		13.8889	12.2395
11.5882	11.6276		7.875	9.9479
11.9412	11.1128		9.5	10.2478
11.8571	10.1192		9.6	8.5285
11.125	11.2755		8.6	11.2759
11.7059	11.3554		9.4286	10.4616
11.1389	10.1453		4.5556	4.5609
10.2963	10.1815		5.8889	8.7374
9.8571	8.9994		13	11.8243
11.4242	10.407		7	7.7874
9.1935	8.6629		7.75	6.9382
9.3235	9.4277		14.5	10.6677
10.1667	11.0848		9.8333	10.0235
11.2571	11.9712		12.4	9.0756
11.7436	10.6889		7.5	9.512
11.8333	10.0655		15.8	10.7832
9.6471	9.0668		6.5	7.6018
11.9474	10.8843		12.5	12.2866
11.2857	10.9807		12.2857	10.4473
10	9.6574		11.25	11.459
9.9143	9.2408		11.4	9.5228
9.6154	11.0752		8.7	9.2859
10.3333	11.063		3.5	7.0025
12.0541	10.8246		6.375	7.4895
13.4865	11.868		7.625	8.2366
11.2	11.1166		6	5.227
9.2903	8.8914		13.3333	10.3738
15.1053	12.7825		9.7778	10.24
9.0732	11.2635		11.6	9.3034
13.1538	10.912		7	5.7336
11.7222	10.4396		11.5714	10.569
8.6	9.8826		9.6667	9.6364
9.4286	9.3239		5.5	7.8475
12.0857	11.7537		7.125	8.8871
14.9737	13.1725		7.1	7.1642
10.0882	10.7164		11.5	9.0539
11.0556	10.4619		3.8333	9.0486
10.6765	9.0419		13.375	10.9402
11.6857	11.5251		13.25	11.9256
12.7647	11.1268		10.4	11.3282
11.7812	11.5796		7.2	8.0645
11.7143	12.2689		6.75	6.8348
10.3158	11.8702		11.875	10.5571
9.0645	9.2246		6.5	6.1135
9.125	10.1759		7.6	8.7527
11.5588	10.8275		11	10.6251
9.9481	10.1391		10.9286	11.6142
10.4483	11.37		5.5	5.987
			7	8.0547
11.4286	10.4491		6	7.7674
9.1579	10.2482		10.5	10.968
12.4375	10.8337		12.5714	11.4805
9.6765	9.9875		9.3333	9.4197
10.5	10.823		8.1667	10.5363
9.4706	10.5361		9.5556	10.3806
9.3529	9.1584		6.6667	7.8687
12.2941	10.9462		9.5	8.2978
8.6667	10.0403		6.9	7.7509
8.4324	9.9219		8.75	12.0907
11.4872	10.4689		9.1667	10.2998
9.8158	10.2578		6.4444	5.261
11.5	10.798		8.6	8.0964
11.3235	10.3601		7.2222	8.7178
8.4474	9.3394		3.625	5.9714
8.8158	9.6454		6.4	7.1431
13.375	10.801		9.125	11.433
10.1081	10.2958		13.2143	11.0908
10.2121	10.5778		10.6429	10.0909
9.9062	10.205		8.25	8.8147
10.6667	10.0671		9.3333	6.9528
9.7241	9.1549		7.6	7.0145
10.0645	9.5338		9	10.3693
11.1026	10.5123		10.7778	9.6736
9.0312	10.2309		6.125	6.1272
13.1429	11.0188		5.8333	5.2601
12.0606	10.9838		5.7143	7.0628
13.5333	10.37		6.5	6.3567
11.2821	10.6487		7.2	6.1411
8.4	9.899		8.6	10.855
10.7	9.6266		10	10.648
8.7632	9.4508		9.8	10.2992
7.7632	9.509		6.5	8.7436
11.1212	10.6269		7.5	6.9513
10.9412	9.4592		8.6	10.3999
10.3077	9.2118		6	5.938
10.9688	10.012		6.1429	6.2589
10.1714	10.728		6.25	5.7437
12.2812	11.1814		7.875	8.3565
13.25	10.7182		11.3333	10.5261
9.125	8.9032		7.8	10.0715
11.65	10.0985		8.8	9.9055
11.3611	10.9105		11.1429	9.9113
10.2821	10.9672		10.4286	9.6627
12.3421	10.9176		8.2143	9.2216
9.4545	11.3121		8.1429	9.5082
9.5714	9.7021		4.1111	7.0851
10.5882	10.2864		9.1111	7.2777
9.7188	10.3885		4.3333	6.9148
10.7742	11.4739		6.25	7.7915
10.8421	11.0813		7.125	8.4614
7.2414	8.9731		10.7143	8.3072
11.9375	11.3526		7.25	7.152
9.2647	9.8201		8.625	8.2825
7.9091	9.1298		13	8.9496
9.2571	9.3278
8.5135	8.7116		14	13.4185
11.2778	11.3179		10.1538	9.5126
9.0571	9.1256		15.1	13.1574
10.4333	11.5419		14.2222	13.5102
10.4062	11.3754		17.2222	13.0575
8.8701	8.8179		7.9167	9.6623
9.5556	10.5534		13.6	11.1427
8.7241	8.769		14.7143	10.0767
9.0345	10.0235		8.8	9.85
8.8	9.5311		9.4545	9.633
9.1795	9.8109		13.8889	11.2917
8.4062	9.9483		7	9.3555
11.6176	10.3092		11.0833	10.245
11	11.5288		8.6667	9.8288
10.3333	10.2613		8.4444	7.3102
10.6154	11.115		10.25	9.9459
11.1875	11.4153		9.6364	9.4942
9.2647	8.4358		9.5625	9.2565
12.0588	11.1299		9.5385	9.5178
9.6774	10.9401		9.9	9.3161
9.7949	10.3435		10.6	9.7283
9.0286	9.2521		11.3	10.2833
9.3158	9.0568		8.7778	8.8233
8.4595	9.5369		11.0833	10.5214
10.0556	11.487		5.3333	7.9985
10.6176	10.0113		10.6364	9.7453
10.4667	9.9934		9.1667	9.2274
8.0263	10.0277		8.3333	8.6072
11.2647	10.8416		9.8	10.8211
10.2571	9.3593		6.1667	8.5349
9.1212	10.533		3.75	8.5812
11.9429	11.4486		10.3	8.4761
10.9459	11.2443		10.6	10.121
9.5806	10.8924		9.3	10.0223
9.9	10.263		9.9167	9.8856
9.2821	10.2934		7.2	8.5905
10.7667	11.852		7.6	12.6117
8.5833	9.7985		19.7778	13.3498
10.6944	11.3219		14	9.757
11.5405	10.93		13.7	11.2447
10	10.6931		12.4444	11.4859
9.6765	9.2258		7	9.4088
10.2432	9.3059		6.5	8.4007
10.5333	10.0981		8.1	6.619
10.0256	10.155		7.75	9.5208
12.0294	11.7432		9.3333	9.3329
9.6216	9.8728		11.25	10.165
8.6	9.5008		12	12.1231
11.3056	11.278		7.25	10.657
10.303	11.4783		10.3333	10.8342
11.3529	11.4508		8.5	10.3161
8.4865	8.403		8.125	9.7726
11.0938	9.5801		5.3333	7.0114
9.7179	10.1454		13.8333	10.1481
11.1	10.1277		6	8.4211
10.4333	11.629		8.5	9.1599
8.25	9.9317		5.8333	7.5529
10.4103	11.1024		14.3333	12.7476
9.3143	9.709		10.375	10.1896
9.1724	10.2541		10.8571	12.0383
10.6667	11.1959		8.1667	7.785
10.5714	11.2036		6.7778	4.1875
9.225	10.3078		6.8	5.5873
10.1562	11.3927		9.1111	11.2336
11.625	11.7992		11.1111	12.8755
10.9355	11.0432		6	9.2155
9.0882	8.3966		13	12.23
10.0571	10.4392		8.3333	7.4643
11.3871	10.3946		5	8.8232
9.3077	11.347		6.2222	6.6399
8.75	10.1389		9.6667	10.5359
10.3939	12.0108		9.1	9.7671
11.0938	11.169		4.75	7.8199
11.5312	12.0047		7.6667	6.8605
8.9744	10.9905		10.6429	12.2127
9.8	10.5205		9.8889	10.2814
10.7941	11.0849		8.6667	11.6484
10.7576	11.1908		13	12.0608
10.9375	11.1565		6.4	10.2209
9.775	9.34		11.1667	9.3626
9.9118	9.3187		6.3333	8.2188
8.4211	10.3768		6.75	7.0967
9.5455	11.3748		5.125	7.9945
10.9118	11.0852		8.7	6.1885
10.4444	11.2817		11.0714	14.6766
11.2821	10.9259		11.3571	13.2236
10.7941	9.3325		7	6.9691
10.5556	11.3541		7.8	8.8733
12.9394	13.2525		7.4	6.49
9.1515	10.2791		5	6.9108
10.1429	10.2298		4.75	8.4598
12.0556	10.8169		9.1111	10.138
10.8611	10.1436		10.8333	12.5324
12.0286	11.0546		12	11.4913
9	10.9604		11.7143	11.3938
11.3143	10.8432		9.4444	9.5322
10.8529	10.7505		9.125	9.8388
11.0811	10.6762		7.4286	10.3261
9.8	10.4603		8.75	8.7997
11.0278	10.6557		7.3333	6.8594
9.825	9.5335		8.1667	8.6927
10.6296	10.1751		5.5833	5.9499
8.6129	8.6597		8.9167	9.3687
10.7429	9.94		11.25	10.3658
11	10.7533		5.1667	8.7377
9.641	10.9274		8.4286	10.0631
11.1	10.85		6.3	5.9099
9.3171	10.9193		4.75	5.9228
9.0882	10.7314		15.3	10.5896
12	12.4143		5.5	8.2379
10.9429	11.791		13.6	9.2329
8.7	9.4404		8.2	8.431
9	9.1698		9.6	6.3489
14.0833	11.3466		6.1	7.7957
11.7297	10.4362		7.375	11.9497
12.2051	11.0238		16.4167	10.8907
9.175	10.8841		7.75	9.7251
10.0857	10.7879		6.1111	6.583
10.1429	9.9641		16	10.3611
11.3529	10.7572		11.0714	10.8621
13.6111	11.2438		12.2	10.4094
11.4865	10.6159		9.6667	7.2748
9.7692	10.9729		4.75	7.5373
11.7179	11.1066		10.1111	9.1355
10.8649	10.9422		7.1667	8.9161
9.9	11.1848		8.7	10.7173
9.8824	9.5827		8.3333	8.9166
10.7143	9.8904		6	10.3945
14.1667	10.9923		8.5	10.8987
9.2069	9.2281		11.8571	10.728
9.6667	10.8979		7.1111	9.8002
10.8438	11.4423		7.5	7.2681
12.4103	11.3067		10.25	10.3232
11.1944	10.2679		12.8333	10.9895
9.675	11.1509		8	9.6114
12.4706	10.9618		5.8333	9.9119
12.8571	12.5957		6.5556	8.7987
12.4359	11.4077		6.3333	7.6349
13.5	11.0068		7.8	4.6122
8.5517	9.3859		10.9167	10.589
9.9412	9.7433		7.5	8.1267
10.7931	11.1558		9.5	10.7021
11.7879	11.3218		4.7778	7.9916
11.9667	11.1684		14	10.3777
13.2821	11.4494		9.4444	7.1906
12.8649	11.3763		10.75	7.9938
10.6207	11.3449		8.8	9.1414
11.3333	11.8115		11.2857	8.9627
			10.5	9.5747
9.5556	10.1956		8.8	8.7602
10.1765	10.332		6.875	6.5079
11.1667	10.502		7.7	7.2943
11.6053	10.8577		9.5	6.6401
9.7073	9.9803		7.5	6.6135
11.027	10.1096
12.2778	10.657		16.3	12.6171
10.6765	10.3845		22.2222	14.0092
10.1	11.2352		14.2	12.9925
11.3056	9.9033		6.3333	10.1529
12.1667	10.4915		14.1	10.9605
14.7714	10.8826		15	12.2159
12.25	10.9506		16.7778	12.557
12.2571	10.3213		9.375	13.3974
10.8276	10.1739		8.375	14.1575
9.0857	9.9664		11.4	10.0942
11.2647	10.3847		13.5	10.9765
11.6571	10.5988		12.1429	10.0389
8.9189	9.9476		13.3333	10.5546
12.6765	10.6112		10.25	10.1354
12.4688	10.7532		6.8333	9.1164
16.2286	10.7069		9.25	12.9719
11.25	10.2977		13.1429	10.0099
13.4848	10.8315		9.4	8.723
10.6452	10.302		12.2727	9.4199
10.0857	9.6859		10.25	9.2722
10.9394	9.1783		11.25	10.5706
10.1176	9.4553		11.8333	9.4657
9.7949	9.9915		6	9.009
14.6579	10.8963		8.75	10.81
9.3529	9.8237		10.25	10.4983
10.5588	10.0851		7	8.7211
8.5143	9.1303		8.7692	9.4212
12.3333	10.6729		10	9.9923
11.7838	10.3697		11.875	9.9724
12.7188	10.3029		10.25	9.2076
10.8205	10.4569		9.8	8.9958
9.6571	9.6543		10.125	12.1794
9.7778	10.2808		6.2222	7.3674
9.4595	9.5954		8.5	9.4073
10.8462	10.9239		12.5	9.3702
10.9259	10.4231		14.2222	9.4539
8	8.788		8.2	8.7415
9.0345	9.0815		12.6667	11.6282
8.4857	8.5809		9.125	9.6764
8.7143	9.6928		7	7.9984
9.5641	9.385		12.9167	11.8087
10.7222	10.1576		8.6	8.9882
10.5588	9.9643		3.75	7.6039
9.7879	10.6202		10.5714	12.9919
12.2286	10.8806		8	7.6569
8.4324	8.7997		8.6	8.1021
10.2667	11.0104		6.4	7.9293
10.2667	9.1123		17.6	12.3367
7.5789	8.8205		7.6667	6.814
9.3077	9.8546		6.5833	8.9397
11.3889	11.08		15.4444	11.6029
8.6571	9.1089		10	9.1184
9.7037	10.6001		12.3333	9.2821
11.4857	11.1407		10	11.4196
11.0571	10.8625		8.25	9.8367
10	10.5185		10.125	9.7464
9	9.9393		7.5	7.92
8.625	9.8095		7.8889	5.9505
10.6471	10.1992		8.5714	10.9234
9.3429	9.5513		6.9	7.558
8.5405	8.9212		7.125	9.8329
9.7941	10.3433		10.4286	11.5259
9.0513	10.2691		6.25	8.5044
8.974	9.0253		8	7.6614
10.9429	11.2479		18	12.403
9.8182	11.3693		10.8182	9.9257
9.8276	9.9126		11	9.4635
10.4688	10.8931		7.7	6.9624
9.3333	10.9666		6.8	7.512
8.6494	9.1486		7.9	6.6666
11.2	11.3657		12.25	10.5914
11.0571	11.1459		8.6	9.3622
12.45	11.0782		8	4.5508
10.3939	9.5006		6.8	9.9344
10.7895	11.2535		14.4	9.1562
9.3846	10.4125		9	11.4719
9.6111	10.2122		9	9.9506
10.8125	10.9149		6.8	8.8193
10.1389	10.6604		9	9.1176
10.1389	11.5084		8.4	10.9022
10.9355	9.9884		6.75	6.5371
10.0571	10.154		13.9286	13.3418
9.1515	9.5362		8.5	11.0131
10.5278	10.6443		15.2	10.3981
9.8235	10.4093		11.875	9.556
12.4118	10.8747		10.4	8.3116
10.871	11.4047		13.5	11.4392
11.7	10.9969		12.7857	12.635
8.0811	8.6441		10	11.2727
10.4062	10.7744		10.2857	11.4931
8.6111	9.9441		8	10.7133
11.5429	11.6551		8	8.9461
8.1034	8.8136		10.6	8.8707
10.2703	9.8473		7.5	11.4836
9.2	9.422		12.625	10.1505
11.8286	11.6331		12.25	10.611
8.2381	8.9849		7.8125	6.938
11.4062	10.658		10.6667	9.6245
12.1176	11.4031		12.5	10.096
8.7297	8.6676		10.5556	9.634
9.9355	10.9263		5.6875	5.685
10.2308	10.4099		4.8333	5.6721
9.359	10.2534		13.625	9.4085
11.1944	11.3649		4.2	7.8612
8.8108	9.9365		13.4	8.4756
7.3226	8.3926		7.5	8.4681
11	12.0458		7.5	9.4998
10.4615	10.5674		8.8571	9.9782
9.5588	11.0172		7.2857	9.3621
10.1429	11.1876		6.75	7.8817
9.7143	11.0956		8.875	7.8536
10.6389	11.3372		10.5	9.723
13.5152	11.9853		8.75	10.808
10.3226	10.8386		8.3	11.0355
10.3333	10.7397		8.8889	8.7707
11.3143	11.5489		8.6667	10.2909
8.2581	8.3625		11.25	9.1816
8.8857	9.7345		5.8	7.6995
10.1176	10.4532		11.625	9.4128
11.6857	11.4481		7.7778	9.5917
11.7188	11.2551		8.9	10.0358
11.0294	11.0578		4.8333	5.3998
11.5882	11.0935		9.5	9.0109
10.5143	9.7387		6.3333	10.2387
10.3667	10.653		9.8	10.9409
10.0732	10.8903		8.4	10.3027
10.2286	10.8948		6.5556	9.4068
11.9189	12.6255		8.2	9.3852
8.5128	10.9307		7	7.3211
8.8966	8.9712		5.125	5.8811
10.3143	10.5309		8.7	10.3815
8.9231	10.6266		5.1111	7.6745
9.0789	10.331		10.375	8.3643
11.4167	10.9647		8.5	10.5323
12.6364	12.9337		8.875	6.757
7.4483	9.0026		9.3333	8.1994
9.4571	8.8637		5.6	7.3066
8.8205	10.7194		11.8571	9.5546
12.0294	11.2992		6.875	6.0171
11.3056	10.9252		7.7	9.2517
9.225	10.7834		8.2143	8.9428
10.3143	9.8703		8.5714	9.2225
10.1667	10.0636		12.5	9.8407
12.3333	10.6622		7.75	8.7338
10.2821	11.0771		9.6	8.8714
9.225	9.4601		7.9	8.6336
9.2468	9.3926		8.3333	6.5858
8.3235	8.7306		11	9.3818
8.9714	9.8332		9.1111	5.9609
9.1282	10.8566		8.8571	7.8764
11	10.2805		8.6667	8.7587
9.8235	9.4388		14	8.435
9.1429	10.1579		10	8.2824
9.1176	8.8505		9.25	6.5649
10.0526	10.3911
11.1282	10.6488		13.9	13.0159
9.2208	9.6599		13.4286	12.8049
8.9189	9.5962		16.4286	11.5353
10.7714	9.914		7.6364	10.5394
9.7931	11.0066		8	9.5975
9.7576	10.4427		11.9167	11.1578
10	11.0483		7.9167	9.4193
10.9697	10.7203		10.8	9.3019
10.5938	11.0202		7.25	10.7974
8.2105	10.427		9.5	9.437
11.0571	10.531		14	9.9961
14.0606	12.9407		10.625	11.6318
11.25	11.7121		11.25	10.7741
11.9167	10.2565		13.2	11.3793
8.525	9.7989		9.875	10.5442
9.931	9.0036		10.9	10.6277
11.4857	11.2274		12.1111	9.2666
9.9394	10.8186		11.25	11.577
12.7188	11.1133		11.4	10.9815
11.1471	10.881		12.6667	10.4359
10.0519	9.683		13	10.6987
10.2647	9.2072		14	12.7994
9.9286	9.4586		10.2	10.7273
12.3333	11.1945		15.1111	10.464
11.4167	10.1917		7.3333	9.1928
11.2121	10.1899		10.7	9.0753
10.0571	9.3387		8.6	11.0848
11.9118	10.9035		6	9.7547
11.0811	11.0106		8.7	10.5241
12.9333	10.9086		9.6	9.743
12.3846	11.2975		8	10.1585
9.8974	11.1511		6.75	10.201
12.0286	11.0891		9.1	10.2959
9.825	10.2316		7.6	9.5668
13.8	12.7973		7.75	10.3174
12.4062	12.126		5.2222	7.1272
9.381	9.5977		20.8	14.2541
10.6471	9.5109		11.125	10.7739
8.973	10.0734		8	9.4189
11.9	11.1232		8.375	9.2611
11.3333	11.6799		11.6667	8.5798
9.7419	9.3725		7.125	9.9585
9.825	10.4187		6.8462	8.2733
			7.2222	11.5464
9.5	9.7596		13.7778	10.7227
9.0294	10.8416		7.2857	8.5615
10.6316	11.0885		18.75	14.9814
10.3056	10.2022		7.5	9.0931
8.7059	10.3683		8.6667	7.4199
11.7	10.2225		7.4	7.6964
9.8333	11.4361		3	7.3748
11.5526	10.5753		6.4444	7.7941
8.3125	9.5792		10.125	11.6203
8.8108	9.8732		15	9.5011
10.2727	9.8992		14.25	8.6118
11.2812	10.63		7	8.41
13.8065	10.7318		5.2222	6.3427
13.0526	10.4646		5	6.6704
12.2424	11.0415		7.75	8.3609
10.8857	9.5107		5	5.9196
8.6757	9.9931		5.7778	5.4983
9.7105	10.3418		8.8	6.6187
8.4737	9.4374		11.8333	10.3151
9.1714	9.9865		8.3	9.7856
11.5333	11.1874		9.75	7.973
9.5	9.145		11	11.4804
11.7143	10.1656		9.1667	9.9716
9.6857	9.6521		11.2222	12.2151
9.1724	10.1287		7.4	8.2185
9.0303	9.7478		9	10.9353
9.9024	10.1532		9	9.6461
11.7667	11.0682		11.75	9.749
11.75	10.8997		9.6	9.6391
13.8387	11.1189		7.75	7.9707
10.95	9.264		6.9231	6.7498
14.6571	11.1508		14.3333	10.5565
7.9677	8.8945		6.625	9.309
8.0882	9.0062		2.75	7.4583
12.8667	10.4906		9.375	10.0151
7.5714	9.0696		10	11.4039
11.0882	10.0558		8.1667	5.7835
11.0882	9.943		10.2222	10.1918
10.8611	9.6466		13.8889	10.8204
10.6364	11.1486		12.2222	10.4094
11.7143	10.1452		9.2222	10.7756
9.4054	9.6314		16.6	10.6564
10.2059	10.0153		11.1429	10.9532
9.8974	9.6378		6.1667	6.411
10.1389	9.1143		7.75	11.1188
12.0571	11.133		11	10.8751
7.0588	8.7455		11.4	11.5271
10.8205	10.9462		10.4444	9.3947
9.8158	9.3786		5.5	5.9845
9.7941	10.1931		4	6.9121
10.4211	10.8416		8.6	8.1775
8.2812	9.6725		7.875	13.0815
9.5143	11.0461		13	8.1012
10.1667	10.9701		6.8333	8.5594
10.8125	11.3982		10.25	10.4916
10.9394	11.1699		8.625	12.568
8.7714	8.5292		14.75	11.517
10.6061	9.7146		9	11.005
11.0333	9.5213		11	9.3835
9.1538	10.0468		11.5	9.971
11.3824	10.2966		9.2727	8.0852
9.1951	10.3802		11.8	8.694
9.6	10.4594		11.5	10.9542
9.3514	9.6381		8	11.4938
11.2222	11.0942		9.5	9.0748
10.9355	11.3666		4	7.1314
10.5526	11.2236		14.8	8.3685
11.5	10.9173		12.5	11.5627
9.2571	9.5332		8.5	10.4577
10.1053	9.8958		7.8889	9.7735
10.6111	10.427		14	5.9414
9.0811	9.5954		9.625	8.6826
11.5484	11.3369		10.3333	8.0816
10.037	10.6688		9.1429	9.1632
9.6061	11.7838		6	8.3943
8.3714	9.6949		6	5.393
10.0588	10.4888		4.7	5.7238
11.6765	10.2985		8.2	4.3906
10.9062	10.6571		6.6	6.8786
11.7647	11.6025		10.875	9.071
10	11.063		9.7778	7.9558
11.2162	10.9414		5.8	6.5681
9.5938	11.2757		6	7.3142
10.1622	11.2943		8.75	10.264
10.3939	11.3359		10.8333	11.132
8.9744	11.0897		8.5714	10.5793
10.7188	9.2432		8.6429	8.5856
9.7838	9.1548		7.6429	7.7502
11.1667	11.7184		8.2	6.8056
9.2051	11.0812		7.8889	8.4544
10.1667	10.9382		8.875	8.8588
9.5758	10.3824		6.9	8.933
8.9688	10.0839		7.4167	6.8118
9.725	10.0586		6.8	5.2554
8.8831	9.0121		5.5556	8.8674
10.3514	11.3873		7.8333	8.3258
10.4194	10.1698		5.7778	8.6758
7.5143	8.5718		7.7	9.9104
11.0526	10.2279		9.5714	9.4044
9.9268	10.6977		8.5	8.1215
10.2941	10.6665		9	9.2751
8.7143	11.1676		9.9167	10.1101
10.1212	10.632		7.3	9.0406
9.6111	10.3479		10.2857	8.7393
10.1026	11.0123		8.5	9.2494
8.9744	11.2007		6.6	8.5355
7.5	10.1833		7.25	6.5642
11	11.5987		9.2	7.7773
10.0732	10.7699		9.5714	7.3471
11.1111	10.7978		10.8571	6.5269
10.4706	10.7134
11.4848	11.525		13.6	14.1493
10.25	11.4591		15.6667	14.0506
11.7188	11.6243		10.6667	10.7087
9.7419	11.3562		9	10.5099
10.2222	10.8985		10.2	11.0638
9.3939	11.9069		12.0714	14.3157
11.2333	11.0171		10.5455	9.9419
10.4	9.6546		13.8571	10.579
10.0571	9.9421		10.1	10.2273
10.2	10.1034		6.75	10.4965
9.9667	9.9802		8.6667	9.6246
9.7059	10.8703		11.25	12.6191
10.2895	9.3701		10.6667	10.2122
12.1622	11.57		9.25	10.7811
11.1143	10.4716		13	10.8705
9.3636	9.5337		9.25	10.2153
9.6286	9.5081		16.5556	14.3429
9.697	10.5398		9.9167	9.2277
9.25	10.3996		11	9.9578
8.2759	8.8802		9.8333	10.2096
10.7143	10.5906		9	11.1787
12.4167	11.2167		15.8889	13.8775
9.1143	10.3939		10.6667	9.6314
10.0513	10.5391		10.125	10.2
12.0333	11.9216		9.3333	10.4764
10.6667	11.224		9.25	9.6873
10.4444	10.3903		9.9091	9.444
9.8649	9.7338		9	10.2535
10.1471	11.1111		5.5	8.6573
9.1351	9.9772		8.7692	9.124
10.3889	10.511		10.125	9.3351
12.1562	11.4005		13.3333	11.7441
10.4722	11.2872		6.6	9.7127
10.9737	9.8874		8.25	10.1837
12.6875	11.4684		11.5	11.8802
9.8919	10.4322		12.3	11.6414
9.0286	9.9916		12.8889	9.0418
10.4839	10.3791		6.5	7.6407
9.7647	8.6971		10	11.0693
10.7241	10.5882		9.2	9.03
11.5588	10.6983		13	11.0469
12.1282	10.8046		9.6667	10.1245
10.9143	11.6312		9	8.9083
9.6905	9.082		9.3	8.5883
7.6207	8.6184		7.3333	8.3607
10.9655	10.5975		9.2	12.2051
10.5714	10.8078		7.25	9.2604
8.4865	9.465		13.25	8.9307
13.0833	11.4142		5.5	9.2329
10	10.9209		6.8889	6.9709
11.8684	12.0465		5	7.034
9.8537	10.9218		8.5	8.8538
11.7353	12.0379		18.4	11.7136
9.5882	9.4341		12.5	8.2809
12.1429	10.9758		5	9.3008
11.6579	11.7357		8.8889	11.7846
9.225	10.8999		6.9	7.4062
10.7429	10.7298		7.625	9.7613
12.3529	10.8046		13.3636	10.0494
10.7812	10.8685		9.4	9.459
10.1714	11.1735		9	7.771
13.4545	12.6498		8.6	7.63
10.3235	10.587		12.1111	10.5819
10.8205	10.8973		8.3333	10.5683
9.6765	8.8562		13.2	11.07
13	12.1226		5.9091	5.988
12.4412	13.0618		4.875	8.4103
11.359	10.8786		10.5	11.9767
12.3889	11.016		8.5	9.6751
12.4857	11.5188		5.75	9.0487
10.8378	10.7459		6.1667	7.7479
13.9737	12.8293		9.1667	8.8715
9.6585	10.892		13.8571	11.7854
11.6579	11.0271		13.2	12.7825
12.2857	11.6739		12.8889	9.8989
8.6552	9.2849		5.4	8.4335
10.1212	10.9541		9.125	9.8362
11.1351	10.8701		5.5	8.4663
12.4286	10.9137		5.4	5.1305
9.8571	9.6178		7.8889	10.1078
9.8684	10.7238		13.3	12.3459
9.8529	9.2055		16.6667	8.9259
12.7429	11.2836		8.6	8.9768
12.2353	11.0016		4.3333	6.4484
13.0571	12.5561		9.4444	10.3193
12.3714	11.4977		6.125	8.3524
11.0312	12.3411		9.5	9.06
12.0571	11.4042		12.375	9.198
9.7647	9.6952		9.2	8.799
11.9143	11.6056		15.6667	11.8389
11.6176	10.6719		10.4	10.8678
9.5325	9.952		11.4286	11.4146
12	12.0851		8.2222	10.5593
			9.4444	9.7371
8.8158	9.5231		10.7778	9.9121
11.4	10.8088		9	11.1546
10.5556	10.63		6	6.3547
9.4545	10.3647		8	11.3709
11.2051	10.4162		10.625	9.92
10.7188	10.7995		12.1667	10.5429
8.2581	9.1537		10.75	9.922
10.85	10.9581		5.125	7.644
10.2424	9.2911		10	8.4592
11.3429	10.1787		8.1	10.9694
8.5152	10.2968		4	6.3334
8.2286	9.3592		9.8889	9.3646
9.6667	8.9394		12.25	9.7464
8.8	8.856		5.8571	9.652
10.4545	9.1339		8.375	7.8475
9.8056	10.2048		9.2	10.4932
13.3056	10.8813		12.4286	10.7903
10.303	9.8888		10.25	9.5626
11.2432	10.2325		10.3	10.4198
11.4872	10.4644		12.4167	10.3968
9.4762	8.9275		3.75	5.2122
8.5714	10.0873		4.5	7.0994
10.2564	10.1337		9	10.8485
11.8857	10.5279		13	11.1173
11.7222	9.7712		7.6667	8.5566
10.3846	10.7189		8.3333	7.8478
14.0263	10.7099		8.25	8.4807
9.0952	9.0893		9.6429	8.8996
14.1875	11.0891		8	9.2103
12.7647	10.7877		9.6429	9.2588
9.5517	9.623		10.125	7.683
9.8235	9.9733		3.5	5.3703
9.359	9.3448		10.125	11.015
11.1176	10.4407		12.125	8.9186
14.0857	11.0131		7	8.289
8.9412	9.2306		16	10.8035
11.1429	9.91		6	6.9335
10.6667	10.7326		9.8571	10.376
10.8205	10.5982		6.6667	8.8129
11.697	9.4782		5.5	8.7987
10.6571	8.515		6.5	7.2254
10.0833	10.3234		9.7143	10.2465
9.8235	9.8739		5.1111	5.4945
9.1818	9.6902		8.4	10.5372
10	10.3691		10.1429	10.0441
8.3438	9.3937		7.3	7.6796
10.4444	10.4991		7.375	10.1026
11.425	11.4247		8.375	9.6977
10.3429	9.1253		8.1111	7.6818
10.8333	10.3266		7.8	9.8362
10.7297	10.8148		9.6	9.4129
9.5897	11.0477		7.75	9.9016
9.9429	9.7461		8.2143	8.8882
9.8857	9.3901		8	6.7145
8.4286	9.34		10.2857	8.4415
10	10.1592		6.75	7.4756
10.3714	10.9688		8.2143	8.2359
10.2432	11.4076		11.1429	6.9559
10.2424	11.3027		6.8889	5.0934
11.05	11.3841		11	8.1441
9.4571	9.7743
10	8.9711		6	10.4517
9.7667	9.8082		15.5	13.2607
9.3171	10.3476		13.2	10.2758
10.6216	10.8417		10.5714	13.9761
10.7273	10.9415		11.25	10.5057
8.2069	8.7735		12.6	10.5044
9.0769	11.2016		17.2222	12.1674
8.5455	9.4189		15.2222	11.8474
10.8056	11.0126		15.8	10.044
9.3333	10.2189		7.5	10.0407
10.4359	11.0328		15	12.569
9.3548	10.7703		8.7273	9.9408
10.9677	10.0674		18.1111	10.8073
7.5714	8.5811		13.1	10.6279
8.9714	10.0759		11.5556	9.1385
10.0294	10.4366		13.8	10.3675
11.5	10.5607		9.2	11.578
9.2647	10.3769		9.75	9.9069
10.0588	10.6138		6.5	9.515
9.3117	9.1264		9.6667	8.8373
10.4375	10.884		10	9.5161
9.8333	10.9261		9.125	13.2985
10.7812	9.3767		8.4	9.4563
10.6579	10.0708		8.6364	9.4107
10.6571	10.8258		8.4167	9.0699
9.5938	11.4019		6.625	10.0242
11.5938	11.0816		10.2222	10.9725
11.25	11.0739		8.5	9.9261
9.0256	11.1477		14.7778	9.7928
9.7143	9.4576		6	9.0201
8.6552	9.9959		9.2	8.8204
8.5429	9.5228		9	9.5663
10.2647	10.5454		7.3333	9.0401
12.6765	11.2432		10.5	9.5374
10.375	11.384		7.25	10.6267
10.1351	11.3557		7.6667	11.5261
8.9118	9.1402		8.75	11.5498
10.8889	11.8026		14.3636	12.4133
10.2581	10.8856		14.7778	11.9265
10.7429	10.1826		9.25	9.1491
10.7179	10.4163		7.1	9.4961
12.8788	11.6035		9.9091	8.7951
7.7419	8.3402		9.2	9.518
9.6471	8.4675		10.6	9.0099
10.9167	11.9651		8.125	10.3701
11.4474	10.5566		14.3636	11.9787
12.4706	11.5132		6.4545	8.864
10.0278	10.0396		8.8125	9.6241
9.2727	10.5707		10.4444	8.1186
9.4103	10.905		5.5	10.0696
11.7429	11.7375		20.8	13.0256
11.7429	11.6513		6.8333	8.8455
10.6757	11.2081		7.1667	7.6347
10.5	10.5479		6.75	9.1153
9.1429	9.7601		9.75	9.3185
11.9697	10.2267		6.875	10.1852
9.1667	10.5522		12.7778	10.6234
10	10.9326		10.3333	9.6357
10.5429	10.5182		7.4545	6.8655
9.8529	10.7397		8.25	8.6767
11.9412	11.6635		11.75	11.4718
9.9677	10.6482		11.6429	14.664
10.8947	10.6107		10.8	11.0358
7.9677	8.4452		8.875	7.8935
9.0952	9.0314		5.9091	6.0813
8.2414	8.8709		4.75	5.8444
8.5333	10.4196		7.6154	7.67
12.9667	12.054		8.1111	11.5137
9.6111	10.1897		11	9.4014
11.0938	12.8901		6.0833	8.0985
12.0789	10.5266		11.4286	9.9187
9.1765	8.6766		9.2727	10.1875
10.2	10.6739		9.5	9.3993
12.7419	11.223		6.1	6.7948
10.4857	9.9977		6.5	7.4139
10.3333	11.54		8.2	7.4004
11.6111	10.997		7.8333	9.3879
10.2286	10.9367		7	8.9226
9.3056	10.3309		12.2857	10.2064
10.3333	10.4316		10.625	9.5395
9.3704	10.5885		7.5	7.8031
8.3226	8.514		5.125	8.6388
10.9143	10.6955		9.25	9.7754
10.8529	11.517		10	9.2711
12.7632	11.962		10.1429	10.0794
10.2121	11.4533		9.5455	9.7716
11.6944	11.0024		10.375	9.3396
9.2286	9.6345		11.5	9.609
10.8919	10.1795		5.5	6.839
11.8974	10.9		13.75	12.3197
10.4848	11.9218		14.5714	11.3911
10.1176	10.5925		8.8889	10.9298
13.2647	13.2517		7.9	8.463
8.9231	10.9538		7.75	7.5748
9.25	9.5115		9.4	9.0197
8.3871	8.6154		13.1429	10.922
10.119	9.202		8.1111	10.8236
8.6571	8.7981		12.2222	11.7532
9.1429	9.8355		10.3333	9.1058
8.8421	10.4442		7.875	7.5932
11.303	12.2342		4.6	8.8738
12.2812	11.6047		10.4444	8.4491
10.7436	10.7131		7.4545	8.4584
11.6389	10.6894		7.25	8.1279
13.4412	13.5906		9.6	8.1469
9.9429	9.9712		10.4	11.5931
12.1212	12.4548		7.8889	9.7083
11.3056	10.9191		9.8571	10.5717
12	11.5054		6.1667	8.161
12.4412	12.6353		11.6429	11.3198
12.5946	11.2301		7.5556	9.876
10.5556	10.2898		10.1429	10.2616
8.8621	9.1494		10.8	11.029
12	11.4429		8.5556	8.658
11.2353	10.4249		11.875	9.6985
13.027	11.4841		8.8889	10.0021
10.4286	9.9143		5.1667	4.9994
14.2632	12.5008		9.5556	10.1084
11.1143	10.2225		9.6	7.973
11.1765	10.783		7	7.2811
12.8	11.752		4.5	4.2048
12.6765	11.7872		9.125	9.2228
10.25	10.5266		8.6667	9.9004
11.8235	10.1129		8.0833	8.8898
11.3333	10.8927		12.2	7.9331
10.4444	9.7931		10.625	9.2903
10.2059	9.5462		6.6	7.1721
9.65	10.0144		6.1429	8.2684
9.5882	9.6459		5	5.3766
10	11.0213		6.6667	9.4317
8.7297	9.9165		7.25	5.4775
11.1714	9.6016		13.5	10.5524
13.1379	11.1957		12.5	10.403
9.5	9.4069		9	7.8275
9.1795	11.2689		9.75	9.9092
9.6753	10.0228		10.75	10.7092
11.6857	12.9123		8.5714	8.0651
9.525	10.3386		6.1667	9.2038
9.8182	10.0191		7.875	10.5153
12.4865	11.4786		8.4	10.7647
8.7179	11.2278		12.4286	10.3448
9.3548	9.5351		7.1667	6.6432
10.3529	10.3979		8.6	5.6196
			11.5	10.7182
9.5172	10.1127		9.5556	8.3938
9.5758	10.0368		6.75	7.9598
12.2222	9.8741		6	7.126
9.9722	9.6249		8	8.9994
9.8148	9.882		7.8	9.3421
11.0571	11.2584		10.8889	6.8657
11.4375	10.7666		7.8889	5.7727
11	11.0717		8	7.4009
10.7949	10.9037		16	8.3735
10.9722	10.0194		5.7	6.7698
10.1	9.9777
9.7714	9.9631		16.2	13.8017
10.5429	10.7027		17.5	11.7856
11.1389	10.0405		16.4	12.1318
11.359	10.3062		12.4167	10.5058
9.9394	10.9463		22.8889	13.2578
12.3684	10.9384		13.9167	12.1428
10.1463	9.8557		10.5455	9.7024
12.7188	10.7964		19.7778	12.4844
12.2353	10.6597		4.1667	9.7216
11.1714	10.4235		17.3333	11.8411
12.8333	10.5391		11.9231	9.3593
14.6154	10.781		8.1111	7.8735
10.825	9.1924		12.875	10.8987
7.6774	8.9296		13.3333	9.8754
15.3438	10.9422		10.5	9.8732
11.8125	10.3152		8.7273	9.809
8.8108	9.7767		6.75	10.5439
13.9444	10.9068		17	11.2358
13.5641	10.8432		5.5	10.0655
11.4444	10.2327		9.1429	9.9467
14.1351	10.7512		9.8	9.1253
8.6897	9.1709		11.1111	10.6693
9.7838	8.7291		7.1429	9.6482
11.2581	10.2921		5.375	9.8244
10.4857	9.6664		10	9.3236
8.1081	8.7115		7.4286	9.274
9.1538	9.6759		11.25	11.9577
11.1765	10.9659		9.375	12.7592
10.9091	9.9919		17.1667	13.5769
12.3939	11.0034		15.1111	13.3861
10.5161	10.4342		6	9.3138
8.973	8.0933		8	10.0212
9.6667	9.3748		7.125	9.5411
11.8857	10.8084		8.4444	10.339
10.9091	10.1415		8.8182	9.1608
10.4062	11.2351		8.8462	8.7979
10.125	9.3236		8.9167	9.869
9.0625	8.7916		9.5	11.267
7.5641	9.4315		8.5714	8.0191
8.2632	9.6305		11.25	11.789
9.2	9.0567		7.7	9.394
9.0976	10.2144		7.4	9.5189
10.5714	10.4506		13.1667	11.0219
9.8824	10.0405		7.4	9.0334
11.1333	11.2404		6.375	9.632
9.3243	8.6946		8.8	11.8057
12	10.4801		15.5556	12.2844
9.697	10.8404		10.6	8.5169
10.9375	10.9082		7.4444	9.7591
8.85	9.3678		9.875	8.8714
7.7742	8.3002		5.8333	7.3818
9.1471	9.2178		9	12.3261
10.4286	10.2819		13.2	9.1897
7.8947	9.8077		10.3	10.3172
9.2812	10.7027		14.25	10.5477
10.4722	11.1506		10	11.7431
10.0541	9.4291		5.4286	7.3492
10.8438	10.8277		9	9.4989
11.4474	11.0767		4.25	6.1013
9.5238	8.961		13.25	13.5319
11.5	10.8943		7	10.5477
9.8	9.9083		12.2222	10.2317
9.1714	9.5333		7.625	7.9034
10.225	9.9495		12.75	9.5065
9.6667	9.6416		6.8182	6.6664
11.1111	10.6774		5.25	8.3027
9.3143	10.3492		9.25	8.4514
8.8108	8.5082		9.25	11.0147
8.0606	9.4295		8.25	8.1836
8.8857	9.702		9.2857	11.2932
10.6	10.8307		12.8571	14.0498
10.4062	10.8438		10	12.193
9.7778	9.837		9.8	10.0313
9.8519	10.5348		5	5.7166
8.2069	8.7723		8.6	9.1135
9.7714	9.477		8.8125	8.1253
9.931	10.0686		9.1	12.2099
8.9429	9.4885		10.1111	13.3145
12.4211	11.351		12.6667	9.5428
11.6176	10.7781		7.5	9.4192
8.8205	10.8779		6.75	7.2743
11.8947	11.1385		10.2222	12.8249
9.0714	8.8989		9.6667	12.5539
9.9429	10.3772		4	6.4552
9.7576	11.6966		8.7	8.6074
10.6774	10.7861		5.25	5.2067
9.9	10.9399		8.125	13.4047
12.4545	9.8239		12	11.6394
10.1944	11.0141		10.6667	12.5281
9	9.4788		5.5	6.5703
10.1026	10.1151		14	10.5122
8.5641	10.4845		14.3333	10.1415
9.5	10.176		8	8.9503
11.0303	11.1948		6.3125	7.8252
7.1935	8.2212		10.6667	11.6677
10.0588	10.4801		5.25	7.5133
13.9118	11.2675		7.3	8.1031
11.2286	11.5542		12.3571	11.2463
11.95	10.8628		11.5714	11.6075
11.0286	10.2732		4.4	8.4891
11.2903	10.3186		8.6667	7.9632
9.3333	11.2171		12	7.6893
9.3235	10.81		6.3	5.2995
11.5	11.6933		5.5	8.5087
10.027	9.8221		13	11.3851
10.5	10.9827		8.4	11.3336
9.6389	10.3081		8	9.1875
8.8	10.5591		13.2	10.2072
10.1724	10.448		7.75	9.8879
10.1714	10.1081		7.6	8.336
9.2432	9.624		5.625	7.6192
10.3684	10.7172		9.4545	7.5961
10.2195	10.7217		11.2857	11.1363
10.5556	11.3897		8.1667	9.2762
8.8824	8.5551		4.1667	7.0152
8.5952	8.8862		6.3333	6.8315
10.325	10.5207		7.75	7.6406
8.9189	8.8734		12.5	11.2928
9.5	10.6564		9.3333	8.928
10.6842	9.6272		5.3333	4.6723
10.7879	10.6397		9.5	8.603
9.2432	11.0945		6.9	6.6505
11.4	10.6172		7.5	11.2312
10.5625	10.1206		9.3	11.0045
11.4571	11.5277		11.6429	10.5383
11.5278	10.933		9.4	7.3366
9.6562	10.693		8.25	8.3686
11.3333	10.8733		8	8.5707
11.4375	10.108		6.2857	5.9636
11.3077	10.7362		8.4444	9.2358
10.0571	11.5444		6.125	7.6288
10.125	10.8168		8.2	5.8641
11.6471	11.4193		11.4167	10.9242
9.6494	9.3566		7.7143	7.6443
9.9118	9.2241		6.3333	6.9255
8.5676	9.2893		4.3571	5.9311
12.2258	11.6396		12.5	9.5652
10.4595	10.0399		8.75	10.3037
11.3667	10.6943		7.5	8.0368
8.2105	10.2482		9.6667	7.833
10.7778	10.3761		11.25	10.3962
8.3243	9.4199		9.8333	10.1415
9.1714	10.584		6.875	6.5323
9.878	10.8425		13	9.7006
12	11.5016		15	9.7438
9.725	10.7291		8	8.7941
10.5185	10.2378		9.1111	5.8806
11.7353	11.1075		6.875	8.4137
11.0857	11.7293		10.5	8.3705
10.7105	10.1503		7	4.8977
11.0556	10.211		8	7.1207
9.6429	9.2056		8.5556	4.8008
9.069	8.9456		4.75	6.4021
8.7568	9.4569		10.5	7.3349
10.3611	10.2106
9.7429	9.9709		15.4444	14.4616
9.2821	10.8578		15.7143	12.338
13.7895	11.8703		6.75	10.794
11.8889	10.7979		8.4545	10.043
10.8235	11.316		10	10.5976
8.8649	9.665		9.625	13.6438
9.4878	10.9169		11.1	10.1828
11.9429	11.1822		8.9	9.1415
12.1176	11.715		9.5	9.9037
8.5	10.5446		12.1	11.9855
9.1707	10.9308		12.3333	11.1539
11.1176	10.2139		11.2308	9.5917
10.6364	10.2162		11.5556	12.1231
11.3611	9.8886		12.8333	9.9103
8.3548	8.7777		9	9.3338
10.0345	11.1901		9.3077	9.3698
11.0938	11.3392		6.5556	7.5382
9.8824	10.8566		11.1111	11.8688
11.9429	10.6315		10.1	9.582
9.5238	9.3836		10.75	9.3911
8.6897	9.2977		10.3636	9.3739
12.9444	10.7777		10.6364	9.6174
12.4286	12.0128		9.5	10.8112
10.2051	11.0439		10.4	10.4439
11.2286	11.2758		12.8	10.1388
12.3611	10.7068		7.8889	7.7738
10.9211	11.3252		9.2222	11.3658
10.5143	11.5741		16.1	12.5526
10.1169	9.8871		9.5	10.9132
10.7143	9.5145		12.4	9.793
12.2973	11.0501		8.5714	8.9137
9.961	9.8675		9	9.7642
11.3429	9.6224		11.125	12.1209
9.5294	9.4939		7.1111	12.418
9.871	9.3339		17.0909	13.0496
9.1429	9.4398		15.5556	12.7499
9.0476	9.2958		12.2222	9.4907
8.9032	9.6532		9.5714	8.5223
			10.3333	10.0686
9.5882	9.7387		7.3333	9.347
9	10.2163		9.3333	8.3593
11.1026	10.4909		14.2222	9.1975
9.1316	9.6955		7.3333	7.7741
9.5938	10.2784		5	8.047
9.15	9.3167		6.875	10.5803
9.881	9.1429		8.6667	8.8568
10.069	9.443		9.8	9.5656
9.6364	11.1033		9.875	11.7873
12.1429	10.3979		9.6667	11.0891
8.5143	9.0546		8.8	9.3951
8.7941	9.8168		10.2	8.9423
8.6765	10.1712		7.7273	8.0039
9.9394	10.2435		7.3077	8.2819
11.5	9.252		8.3333	11.9209
12.6571	11.0601		10	7.4226
12.2432	10.6578		10.4	9.3723
10.6111	10.4025		12.6667	10.7663
11.8857	10.1694		7.7	9.4183
10.0588	9.6843		8.9	8.9393
8.303	9.9403		5.625	9.5443
8.9688	9.4898		7.6154	8.1803
11.4118	10.6538		10.625	11.5313
9.1429	9.5766		7.1111	11.4193
13.9706	10.7646		9	12.9898
11.2564	9.9055		9	9.2778
11.8235	10.3831		7.5455	7.6707
9.8182	10.2442		8.6875	8.9492
9	10.1003		9.7143	13.0645
9.1351	9.6215		8.75	8.2487
10.2222	10.0009		9.625	9.5449
12.0556	10.0305		13.4	11.3848
13.0278	10.9702		15.7778	11.7083
7.8788	8.8933		7	10.4118
9.5	9.2268		6.25	9.5734
8	9.4721		10.4	10.3852
8.6571	9.3149		8	9.8191
9.0541	9.5734		12.0833	9.9229
8.6571	9.2669		4.25	8.073
11.3333	10.6653		6.5	7.6005
13.8	11.1739		11.375	11.3796
9.2703	8.7519		6.6	7.8744
9.5862	8.841		8.1	8.1861
10.2353	10.1277		8.125	7.3129
11.3421	10.7916		8.75	10.6056
11.75	10.809		6.6154	5.7217
10.6364	10.9652		6.875	9.4047
11.75	11.4984		12.3333	8.825
9.5882	9.6202		11.125	10.0974
11.697	10.8897		4.5	6.4511
8.5714	8.9058		9.8	12.3031
8.0645	8.1461		6.5	7.1853
10.5429	9.6301		10.3333	10.1743
10.3158	9.8145		6	9.6334
8.8857	9.0687		14.4	9.1315
10.6389	10.3553		7	9.1228
11.2059	11.4837		9.8333	8.1422
10.0588	10.254		13.2	10.5017
10.6389	11.6282		5	6.7284
12.1935	10.093		6.6364	9.2178
7.9091	9.3271		10.8	11.2506
10.1176	10.3489		2.2	8.9636
9.9737	11.1078		13.6667	8.6528
9.5	9.0405		7.0909	8.9959
9.6857	11.1827		9.5	6.6376
10.4167	11.049		16	11.7151
9.7949	10.5655		13.1429	11.2543
12.0286	10.9311		5.875	5.2913
7.4194	7.9336		10	6.9498
10.4444	11.4036		13.625	9.8254
9.4878	10.5308		11.6429	10.9823
9.9412	10.6025		8.8333	7.4162
8.9697	10.4476		13.2	8.2856
10.025	9.1379		6.6	7.6174
9.6667	11.5619		9.1111	9.2951
9.5714	9.6672		10.1	11.0121
9.9143	9.5044		11.75	9.0667
8.5143	9.4308		10.2857	9.5621
8.4688	10.1039		6.8333	5.5153
11.8611	11.3252		6.2	6.2991
8.9118	8.5548		6.25	6.8076
9.4118	9.3109		9.25	7.2014
7.5143	8.6555		7.875	11.6157
9.7714	9.5404		10.1429	10.9927
9.4286	9.9061		10.3	10.2818
7.5526	10.0861		10.2222	8.4366
9.5263	9.2181		7	7.5943
10.6875	10.9723		9.125	6.7505
7.7143	9.4319		12.2857	10.2874
10.2222	10.8048		5.4444	6.8135
7.8966	8.992		5.3333	6.8461
10.5455	11.538		6	6.0854
9.8	9.8208		10	9.3656
8.697	10.5212		9.5	10.2333
10.3947	11.2304		12	10.2995
8.974	9.1514		4.4444	8.501
11.3429	11.4752		4.8889	8.3661
8.2647	8.5734		8.875	9.5395
9.5	9.0765		10.5	10.3749
10.7429	10.3633		10.5	10.0952
8.5714	8.59		6.875	5.9796
11.5833	11.1348		7.9	9.0919
9.2	9.9373		8.8	9.2615
9.9706	10.8063		7.8571	9.1007
10.9429	11.0077		5.75	8.5166
10.5938	10.9746		8.5714	8.2565
11.0588	10.8128		8.3	8.4978
11.2778	11.4268		12.5	9.1754
9.5152	10.586		9.4286	7.408
10.6944	11.2911		7.4444	5.6487
9.1538	10.7324		7.25	6.1001
10.697	11.481		7.75	7.5773
7.8571	8.5486		8.6667	8.3783
9.5128	10.1859		10.1667	8.3946
8.0263	10.2746		10.1667	8.3218
10.4444	10.758
8.4138	8.903
11.0303	11.6025
9.1622	8.7631
8.9143	8.595
12.5526	11.7053
11.0278	10.9181
10.4375	11.2375
9.3506	9.1648
10.5135	11.09
9.8235	9.0288
11.3871	10.4227
11.1562	9.9707
11.7647	10.6636
8.6562	10.6395
10.8286	10.9894
11.8889	11.1391
9.4545	9.3105
11.7143	11.558
11.2222	11.0566
11.7143	10.5552
11.6452	10.9003
11.2424	10.7004
9.2564	10.42
11.6562	11.3541
14.0588	11.4324
13.303	12.6199
10	10.3135
9.4054	11.149
9.2286	9.7746
11.8857	10.7518
9.8049	10.9558
9.8649	10.2326
10.6176	10.8251
13.2	12.2423
10.6857	9.723
9.6667	10.1398
10.7143	10.5497
11.1429	10.4898
11.0244	11.0027
12.9688	11.416
12.2059	11.6034
12.4412	10.9813
10.4444	10.484
10.1471	9.2618
8.7429	8.8845
8.2895	10.3935
12.1538	11.3437
12.1795	11.0366
11.9474	11.6035
9.5676	10.6412
9.5455	9.515
12.0769	11.0775
10.7297	10.7681
7.9355	8.6704
9.2381	9.3222
10.1333	11.0371
8.0526	10.4779
11.0571	11.8805
10.0571	11.1942
11.6765	11.7701
10.7647	11.0462
10.4737	10.8635
9.7838	9.684
9.3077	10.7703
11.4444	10.4091
9.5	9.6702
11.8286	11.1446
8.15	9.811
10.1892	10.8392
13.4706	11.9016
9.1892	9.8404
12.0312	11.671
11.2973	11.1499
12.1944	9.5585
9.6429	9.4769
10.7297	10.8229
13.2	10.7475
8.931	9.4544
10.8824	9.6675
12.3333	10.3478
9.6765	9.513
12.5714	11.3935
9.4839	9.3191
13.1714	11.5122
11.3824	10.6809
8.825	10.1859
9.4524	9.4668
9.4516	9.4297
10.2286	10.1304
11.4054	10.2322
10.0294	10.7158
9.3243	10.0077
8.3429	9.3487
10.2973	10.265
10.2703	8.4885
9.8462	10.0284
11.9412	10.7436
9.1471	8.9072
10	10.7495
10.5	10.0441
8.3421	9.5666
9.3333	10.3356
10.2059	10.1238
11.4444	9.7302
12.0938	10.1458
8.8824	8.96
9.0345	9.1418
8.7429	8.7121
11.4706	10.3155
11.3429	10.5781
10.303	10.2214
10.871	9.7227
11.3714	9.3147
10.8333	8.9378
9.3636	9.9151
11.3	11.0849
11.6757	10.4969
12.8065	11.3769
8.8235	9.4163
8.0909	8.1535
10.4211	9.3346
7.3684	8.5054
11.4595	10.7656
11.1515	10.72
8.2727	9.0774
7.8571	8.5826
9.8056	10.4265
7.1143	8.9261
8.8857	9.2634
8.973	9.5215
10.2059	9.9056
8.7222	9.5187
10.1667	9.8809
10.4103	10.5734
9	9.1593
10.1515	11.5567
9.5806	10.872
10.3667	11.1619
9.5312	8.925
9.4412	10.3323
8.8684	9.7835
8.9487	10.0501
10.1081	10.8717
10.5152	10.9001
9.7436	11.0935
11.0286	11.2293
11.7188	11.4956
9.1818	11.5572
9.5806	10.8301
9.641	11.1342
11.2286	10.5732
10.5152	10.1745
9.375	9.9955
9.3429	9.2291
10.7333	11.6197
10.5625	11.1783
9.3438	9.2101
9.2564	9.9223
9.7143	10.7143
10.6471	10.3476
9.2703	9.5557
11.9118	10.8393
7.8387	8.1064
11.1875	10.8782
11.5882	11.1786
10.3793	9.9366
9.5	10.8978
12.2059	11.558
9.975	10.04
8.4595	9.6613
11.3514	10.8236
9.8438	11.3491
11.5161	11.4914
8.7273	11.6371
10.0513	10.23
9.1351	9.6398
10.2353	10.3698
12.2059	11.697
8.8462	10.4595
10.4571	11.0792
10.1111	10.3419
11.7429	11.611
9.0882	10.0711
9.5938	9.3301
9.5882	10.7777
10.1176	10.6917
8.8919	9.6887
10.2821	10.907
8.6	9.445
8.8235	10.0738
10.0909	10.5949
7.9429	9.4578
10.6757	11.3294
9.5946	11.3045
10.5556	10.8702
9.3438	10.2788
10.0882	10.4949
9.7714	11.2626
9.4286	9.4623
10.3611	11.2988
8.5897	11.0044
13.0909	11.7006
9.6176	8.9722
10.4	9.4721
10.4211	9.5015
9.0294	10.8507
13.2353	11.7088
10.8	9.3468
9.7714	9.5987
9.8919	10.0898
13.2647	11.8363
10.7097	11.4545
8.8857	8.6739
10.5517	10.5742
10.0303	9.7408
9.5429	10.2283
10.4286	9.8121
11.7647	11.1994
8.9	10.5181
13.1765	12.1425
10	9.3016
9.9351	9.2791
10.3333	10.6481
9.5	9.0882
8.8649	9.1339
8.6	8.6833
10.1714	9.6466
9.8529	11.4736
11.6765	11.0335
12.8947	11.9138
13.9412	12.5351
10.6486	13.0957
10.6154	10.9891
12.2424	13.2283
11	11.3743
11.0938	10.2507
10.6316	9.9671
10	10.4799
9.1935	8.5106
11.0588	10.8141
11.2812	10.4132
10.3667	10.8699
11.0526	11.3466
9.7188	11.0446
12.1765	11.8533
10.7179	10.6068
10.5714	11.3954
9.3889	10.441
9.8286	9.8951
11.5312	10.4041
9.8462	10.8824
12.1944	10.9279
11.5429	11.6079
11.0833	10.1877
10.7879	10.7314
8.4857	8.8175
10.8621	11.0076
7.9474	10.4847
9.4706	9.415
11.8	11.2248
10.6571	10.47
11.0625	11.565
12	10.2105
8.85	9.6857
11.7714	11.2293
9.5325	9.675
8.4194	8.7535
10.2619	9.3729
9.4571	9.1274
10.2333	11.1412
11.125	11.9035
13.5676	11.6292
12.1944	9.8929
10.2941	9.21
9.1081	9.8011
11.7429	11.5435
9.8824	10.7609
8.1842	10.4672
12.1429	10.7877
10.6053	11.1001
12.2286	11.5845
11.1034	11.1552
8.3793	9.3486
10.4286	9.4279
8.6923	11.1588
11.8286	11.3079
7.7	10.2621
10.2432	9.9851
7.8974	11.1325
10.5882	9.5881
9.8919	10.209
9.7143	9.4592
8.9714	10.2666
8.7027	10.0439
9.4103	10.062
10.9	10.072
8.3333	10.5039
8.697	10.6935
11.8718	10.7807
11.7097	10.9956
10.5405	10.6581
9.3333	11.195
8.7097	10.7082
10.4839	9.6857
10.2	9.6439
10.0588	9.5325
10.6667	9.7375
13.1562	10.7302
14.45	10.8159
9.1765	9.0128
12.8529	10.8417
11.0571	9.5203
8.2	10.1
9.9412	9.8389
11.075	10.1273
9.5946	9.7889
8.9143	9.328
10	10.2224
9.9091	10.5315
12.9677	11.0629
12.3704	10.089
14.4	11.0171
12.25	11.0203
11.3226	9.6392
11.3824	10.2917
13.2	10.8329
9.4706	9.2116
11.9091	10.9682
8.9737	9.8285
12.5	10.8438
7.5263	9.1165
10.5278	10.1936
12.3056	11.0357
10.825	10.3176
8.2857	9.1309
11.5625	11.2857
11.3889	11.0974
11.4839	9.942
8.3714	9.178
10.8824	10.0632
11.1944	11.2636
8.6286	9.1944
10.7	11.0194
6.871	8.2667
9.2414	9.0505
8.1471	9.1539
13.5588	10.8827
11.2778	11.3215
10.3226	10.5389
10.5806	9.9328
9.6286	9.6788
11.5882	11.3709
8.8919	9.2668
10.8824	10.2923
10.2727	10.2558
11.7812	10.7771
8.3824	8.4663
9.9714	10.2
11.7353	11.0068
11.5278	11.4111
10.7097	10.0372
8.2105	8.9034
10.4062	10.6117
9.925	9.9883
8.9189	9.3418
10.7333	11.0571
8.1429	8.5315
9.8571	9.7077
11.9394	9.4654
10.1	9.1472
9.8611	10.6868
8.4	8.6574
9.4286	9.5672
9.6176	9.9546
10.1389	10.7517
10.1765	10.2998
10.8148	10.5162
8.5294	8.5293
9.1707	10.5411
9.1081	9.6404
10.7429	11.0597
11	11.0874
12.0606	9.6874
9.9706	10.6448
9.2439	10.611
10	9.7915
9.4545	10.4371
10.475	9.0129
10.9143	11.6647
7.7742	8.3161
8.1053	10.1434
10.8684	11.4775
11.0278	10.6375
9.25	10.1594
9.4118	10.3272
10.5484	11.2033
11.4722	10.8489
11.3	10.9746
10.8485	11.7022
8.5143	10.127
9.0286	9.4865
9.8421	9.5091
11.0882	11.7208
9.7714	11.2235
9.9444	10.1914
9.1169	9.1135
9.4571	9.6019
11.5294	10.7549
10.0263	11.144
10.675	10.6785
12.0833	11.3225
11.5938	9.8857
9.6286	10.3133
8.359	10.4069
8.4211	10.242
10.0541	9.7369
10.15	10.3672
12.0541	11.8734
11.2778	10.991
11.8788	10.3743
9.8485	10.0027
10.1081	9.7424
11.8947	11.6633
9.7561	10.7711
9.6154	10.7895
12.4848	12.262
9.2308	10.9974
10.2593	10.7274
10.15	10.1573
9.2973	8.9765
10.0286	9.8189
10.7895	10.8359
12.0263	11.9034
10.3421	9.7755
10.8205	10.5124
8.9714	9.9297
10.9697	10.6807
9.5429	10.3765
[truncated: 58 more rows]

## Sheet: Figure 2F
Figure 2F
visible epoch (left)
ball	mean	2.19
	SEM	0.1
	individual data for swarmplot	6.85395	0.171469	9.26473	-2.5548	-1.02064	-1.0892	3.70439	7.02404	1.0279	2.29277	2.82928	21.5046	8.61205	-1.10996	4.7215	5.44007	3.58306	1.59653	-1.1566	5.96151	0.608227	4.80485	1.03287	8.37732	4.74449	-0.111068	3.68079	1.66282	1.25509	0.269971	0.341034	8.80427	0.137743	-3.23969	2.34046	0.646096	2.56274	0.641058	7.63241	3.06983	1.77942	-1.30021	0.493858	4.11132	1.76802	1.39186	1.59879	-5.90889
eye	mean	1.06
	SEM	0.08
	individual data for swarmplot	0.281157	0.403964	1.27658	0.0454367	1.74724	1.99221	0.688492	1.07339	4.11335	-0.827066	1.4293	1.77029	-3.43189	1.12019	-0.0645087	0.101027	0.316293	0.263065	0.748471	1.69907	0.246583	0.770681	-0.934843	1.70322	0.0201266	1.3928	1.98381	-0.154934	-2.11117	0.160575	2.52746	2.04684	2.36265	-0.193495	-0.401305	1.83003	0.140053	5.73586	4.76024	-0.016612	3.39532	1.91698	1.70516	0.583034	1.1601	-0.34344	0.916227	-1.32057
hand	mean	0.31
	SEM	0.03
	individual data for swarmplot	-0.450485	-0.238061	-0.065776	-0.872718	-0.947722	2.17446	0.9201	1.78235	2.32098	1.66923	-0.0571354	0.258221	0.0229667	0.196891	0.225134	0.85118	-0.159238	0.455575	-0.0786388	-0.156409	-0.0268176	0.335348	2.39962	-1.17654	-0.40349	0.634157	0.040327	-1.01692	0.208479	0.111522	0.133339	0.559745	1.84778	-0.025664	-0.0427128	-0.10573	1.00922	-0.0877026	0.947322	4.23247	0.459007	0.752039	0.0476089	0.0116827	-0.0838708	0.356879	0.987027	1.17536
ball & eye	mean	1.3
	SEM	0.09
	individual data for swarmplot	-1.11765	2.55857	-0.873515	4.24905	2.80508	1.20642	-0.730445	1.25679	-1.18503	0.616743	-0.638176	14.5087	1.94387	0.648889	1.28296	2.93388	-1.10437	0.0110507	0.329149	-1.5641	-0.054718	-0.226137	12.5415	3.87651	1.92161	0.110401	0.0254477	-3.04363	0.865016	1.47659	0.514776	-1.92374	-0.83836	3.42584	3.31561	-0.1952	-0.254876	0.302802	-1.82371	0.814953	-1.03973	-0.709424	1.1209	1.71666	0.898033	0.764493	0.591967	-0.672428
ball & hand	mean	0.5
	SEM	0.04
	individual data for swarmplot	-0.114221	0.0500333	-0.0370179	2.17365	3.71885	3.19656	0.353914	0.366327	-0.112682	0.609497	0.324279	0.37324	0.460659	-0.902089	-0.642992	1.33946	0.278562	-0.162954	0.412357	0.00425461	-0.17344	0.735266	1.492	1.38796	0.137689	0.174971	0.848505	0.460023	-0.661937	0.108501	0.404588	-1.29617	0.402302	1.05315	-0.33153	-0.672621	0.878993	1.25193	-0.601439	-1.26963	-0.217006	-0.176342	1.15762	0.564207	0.644872	0.559445	-0.692697	-1.14322
eye & hand	mean	0.34
	SEM	0.03
	individual data for swarmplot	0.292728	0.281494	-0.191566	0.825847	3.78664	2.45894	-0.281963	0.401127	-1.42564	-0.522322	-0.166418	-1.29349	-0.0125674	-0.0686811	-0.22497	0.892516	-0.0131044	0.174042	0.821258	0.0525788	-0.165209	0.746135	0.085729	0.480374	-0.019945	-0.716263	-0.174924	-0.461827	-0.169397	-0.067563	1.17962	-0.00852547	-1.29696	1.08152	-0.158739	-0.922733	0.612335	0.718487	-0.771052	-0.31575	0.387414	-0.787417	1.52617	0.666072	0.0138498	1.03505	-0.892195	-1.01747
ball & eye & hand	mean	-0.44
	SEM	0.06
	individual data for swarmplot	-0.382485	1.38123	0.20655	-2.20102	-6.23627	-6.72548	-1.53307	-2.59681	-0.236267	-0.308721	0.468745	2.14973	-1.09151	2.59676	0.418551	-0.656274	1.11316	-0.436745	-1.27666	0.0280457	0.0687312	-1.17866	-6.24618	0.243996	-0.440116	0.310718	-1.23744	0.718684	0.541917	-1.26381	-1.322	0.325752	-0.0352864	-1.31092	0.795786	1.83277	-1.24032	-2.14265	0.29799	0.690695	-0.0505708	-0.312783	-1.36013	-1.14127	0.453589	-1.40633	0.161904	1.53445
occluded epoch (right)
ball	mean	2.4599
	SEM	0.0857
	individual data for swarmplot	0.286355	9.70083	2.14443	0.249874	-0.850876	14.5646	-2.33886	-4.46505	4.45615	0.533196	1.81723	4.72823	1.97173	4.19651	1.78623	0.394267	-1.08551	-0.216943	1.63917	5.16215	0.809949	2.99936	3.53979	1.26594	-2.49529	-1.67499	1.5151	0.217992	0.576004	-0.913925	0.262707	-0.288107	4.20431	-3.16545	3.9833	-3.26102	0.943249	4.58528	0.701034	-1.50034	0.287577	0.757127	-5.43252	3.0276	-1.08629	2.3023	4.73557	-1.87458
eye	mean	1.1682
	SEM	0.0622
	individual data for swarmplot	-0.672429	5.3382	2.85425	0.161025	-1.03855	-2.62955	-2.22001	-1.94486	2.13956	0.205926	-0.848033	2.91758	1.39135	2.43208	3.19457	-1.79837	1.13723	1.75518	0.976116	1.96095	-1.23639	2.16854	5.04466	-0.583138	-0.184905	1.49076	0.0328144	-1.10469	0.0451117	-0.998495	-0.134472	-3.98167	2.4575	-2.86043	-1.01464	-1.1183	0.825049	-1.35375	0.952927	0.524265	-0.280501	-0.375282	-1.74478	1.83704	-0.900356	4.3998	-2.93248	0.979703
hand	mean	0.9134
	SEM	0.0516
	individual data for swarmplot	2.9761	6.94259	0.624389	-0.409475	0.711618	0.335643	-0.524257	4.54088	2.2746	0.643831	-0.152001	0.474303	0.447938	4.23577	0.388737	-0.0768033	-0.264324	-0.405508	1.15106	1.18825	-0.267319	2.27417	-1.11861	0.0694586	0.724635	-0.292019	0.898696	0.285404	-0.125905	-0.0144001	-0.349822	2.59903	2.80818	0.00967205	0.331299	3.8592	0.85912	-0.589922	0.21829	0.857935	0.0232536	-0.290807	1.27204	-0.178747	-0.390203	-0.348565	-0.156284	2.5036
ball & eye	mean	4.507
	SEM	0.1717
	individual data for swarmplot	8.60525	10.4677	3.72156	-0.710828	2.78107	2.52174	-0.97706	10.2785	2.2622	0.0157591	-0.471688	0.239673	0.08102	9.53814	-2.14705	-0.920077	0.674085	-0.291364	0.910776	-0.642777	1.68155	0.888111	-6.23746	0.263808	-0.337482	0.85028	-2.04154	-0.79557	-0.305474	3.38151	0.325924	2.78528	1.40798	7.99739	-0.110358	5.65387	5.22724	0.691135	1.02106	1.98363	4.12187	-6.37037	-1.19292	0.281777	6.49015	-2.26003	2.11486	0.134763
ball & hand	mean	0.8648
	SEM	0.0441
	individual data for swarmplot	4.30901	-1.64322	1.22185	0.978587	0.656346	4.34945	-0.258657	-1.50176	-0.296741	0.362743	-0.061518	2.38613	0.587199	1.91002	0.430421	-0.259017	0.828157	-0.00949157	0.474022	1.20476	0.95156	0.527048	0.696301	-0.00774714	-1.58004	0.163297	-1.00268	-0.936957	-0.609285	0.9018	1.72005	2.68386	-0.153723	-0.218517	0.82764	2.29323	0.914957	0.184763	-1.18338	0.481829	-0.115724	-1.29651	-0.32981	2.00886	1.02789	0.10727	0.492156	-0.472479
eye & hand	mean	0.5403
	SEM	0.0397
	individual data for swarmplot	0.119213	-1.16571	1.69208	-0.104212	-0.601997	0.12821	-0.455955	-0.926895	-0.37988	0.339675	0.72668	1.6325	2.69496	4.79398	0.94651	0.00832723	-0.418339	0.631094	0.03163	2.08922	1.64575	0.456658	-0.0962486	0.563048	-0.311223	1.02529	-0.277839	0.788309	-0.165279	0.769647	0.414789	0.590212	-3.79303	0.0132651	-0.218541	3.28424	-0.635481	-0.23706	-1.35255	0.52624	-0.80932	0.629048	-0.504218	-1.68244	-0.252014	0.318051	0.563075	-1.02271
ball & eye & hand	mean	-0.3085
	SEM	0.0814
	individual data for swarmplot	-1.52068	2.32666	7.56453	-0.0936026	0.689473	-3.77959	2.04028	-2.54703	-0.00780478	-0.863402	-0.360011	-4.16365	-2.64024	-2.74394	-2.29402	1.15389	-0.867886	-0.576782	-0.163039	-3.92494	-2.07069	-1.5964	-0.878345	-1.02637	2.12738	0.118297	8.3651	-0.583697	0.351054	-1.73969	-0.903978	-4.75234	0.317214	-0.452594	-1.56269	-2.9481	-0.364522	-0.142106	2.26508	-1.6242	0.695413	0.420618	3.837	-0.443871	-0.351218	-0.447292	1.43631	1.35303
[truncated: 1,341 more columns]

## Sheet: Figure 3A
Figure 3A
	time	0	50	100	150	200	250	300	350	400	450	500	550	600	650	700	750	800	850	900	950	1000	1050	1100	1150	1200	1250	1300	1350	1400	1450	1500	1550	1600	1650	1700	1750	1800	1850	1900	1950	2000	2050	2100	2150	2200	2250	2300	2350
factor 1
		time
	conditions	nan	nan	nan	nan	nan	nan	-1.053	-1.089	-1.252	-1.265	-1.095	-1.174	-0.986	-0.987	-1.066	-0.939	-1.011	-1.06	-1.033	-1.077	-1.017	-1.034	-1.067	-1.018	-1.011	-0.981	-0.888	-0.86	-0.875	-0.823	-0.745	-0.62	-0.626	-0.522	-0.523	-0.379	-0.339	-0.17	-0.084	0.13	0.156	0.236	0.401	0.604	0.671	0.956	1.023	1.173
		nan	nan	nan	nan	nan	nan	-1.07	-1.102	-1.157	-1.164	-1.028	-1.025	-1.049	-0.999	-0.898	-1.023	-0.944	-1.053	-1.027	-0.972	-1.041	-1.012	-0.955	-0.93	-0.906	-0.896	-0.936	-0.827	-0.818	-0.733	-0.716	-0.695	-0.747	-0.614	-0.706	-0.507	-0.526	-0.309	-0.284	-0.119	-0.018	0.095	0.165	0.318	0.375	0.516	0.897	0.989
		nan	nan	nan	nan	nan	nan	-1.115	-1.138	-1.139	-1.254	-1.215	-1.109	-1.198	-1.142	-1.086	-1.081	-1.131	-1.061	-1.111	-1.038	-1.045	-1.03	-0.957	-0.947	-0.89	-0.902	-0.826	-0.928	-0.884	-0.834	-0.824	-0.724	-0.497	-0.44	-0.369	-0.291	-0.162	-0.104	-0.128	-0.036	0.034	0.17	0.262	0.299	0.485	0.567	0.741	0.91
		nan	nan	nan	nan	nan	nan	-1.083	-1.129	-1.188	-1.145	-1.052	-1.113	-1.083	-0.94	-1.058	-1.033	-1.119	-1.087	-1.106	-1.116	-1.089	-1.054	-1.035	-1.007	-0.886	-0.823	-0.701	-0.511	-0.494	-0.349	-0.209	-0.258	-0.226	-0.163	0.028	0.127	0.148	0.221	0.387	0.576	0.641	0.742	0.966	1.196	1.352	1.469	1.468	1.685
		nan	nan	nan	nan	nan	nan	-1.232	-1.194	-1.241	-1.205	-1.133	-1.093	-1.018	-1.053	-1.148	-1.049	-1.144	-1.078	-1.162	-1.051	-1.023	-1.109	-1.055	-1.015	-0.976	-0.976	-0.926	-0.975	-0.919	-0.885	-0.775	-0.758	-0.727	-0.634	-0.679	-0.625	-0.675	-0.453	-0.384	-0.326	-0.115	-0.012	0.045	0.168	0.454	0.623	0.886	0.982
		nan	nan	nan	nan	nan	nan	-0.935	-1.201	-1.122	-1.162	-1.07	-1.133	-0.967	-0.876	-0.959	-1.017	-0.986	-0.856	-0.892	-0.883	-0.855	-0.94	-0.838	-0.812	-0.848	-0.77	-0.766	-0.746	-0.656	-0.672	-0.612	-0.583	-0.446	-0.381	-0.266	-0.313	-0.033	0.027	0.02	0.077	0.2	0.334	0.533	0.762	0.859	0.96	1.182	1.373
		nan	nan	nan	nan	nan	nan	-0.959	-1.136	-1.131	-1.227	-0.931	-0.917	-0.97	-1.057	-1.074	-1.102	-1.008	-1.01	-0.985	-0.968	-0.984	-0.962	-0.93	-0.95	-0.843	-0.81	-0.855	-0.853	-0.64	-0.666	-0.691	-0.738	-0.599	-0.414	-0.392	-0.219	-0.124	0.002	0.107	0.276	0.334	0.634	0.753	0.953	1.069	1.243	1.36	1.511
		nan	nan	nan	nan	nan	nan	-1.082	-1.168	-1.148	-1.212	-1.06	-0.974	-1.08	-1.022	-1.053	-0.885	-0.997	-0.911	-0.831	-0.818	-0.803	-0.822	-0.865	-0.789	-0.808	-0.811	-0.769	-0.721	-0.675	-0.674	-0.477	-0.413	-0.379	-0.301	-0.16	-0.047	0.032	0.24	0.483	0.603	0.697	0.884	1.007	1.227	1.404	1.556	1.596	1.594
		nan	nan	nan	nan	nan	nan	-1.089	-1.122	-1.236	-1.14	-1.095	-1.001	-0.985	-0.99	-1.074	-1.081	-1.186	-1.058	-1.081	-0.959	-1.021	-1.015	-1.015	-1.004	-0.943	-0.907	-0.933	-0.961	-0.919	-0.912	-0.835	-0.801	-0.847	-0.719	-0.723	-0.563	-0.567	-0.425	-0.42	-0.324	-0.198	-0.092	0.043	0.199	0.386	0.493	0.732	0.819
		nan	nan	nan	nan	nan	nan	-0.983	-1.095	-1.156	-1.106	-1.012	-1.032	-0.983	-0.921	-0.965	-0.847	-0.943	-0.898	-0.808	-0.923	-0.867	-0.883	-0.909	-0.874	-0.86	-0.841	-0.85	-0.775	-0.771	-0.793	-0.804	-0.691	-0.67	-0.64	-0.412	-0.462	-0.448	-0.349	-0.228	-0.14	-0.07	0.145	0.141	0.306	0.449	0.58	0.757	0.913
		nan	nan	nan	nan	nan	nan	-1.019	-1.097	-1.113	-1.082	-1.1	-0.977	-0.948	-1.022	-0.952	-0.977	-0.894	-0.961	-0.882	-0.904	-0.969	-0.945	-0.964	-1.049	-0.862	-0.878	-0.877	-0.814	-0.764	-0.674	-0.676	-0.623	-0.547	-0.42	-0.45	-0.398	-0.313	-0.109	0.102	0.24	0.256	0.326	0.481	0.567	0.755	0.958	1.104	1.121
		nan	nan	nan	nan	nan	nan	-1.023	-1.158	-1.15	-1.251	-1.013	-1.084	-0.948	-0.817	-0.868	-0.757	-0.865	-0.891	-0.793	-0.8	-0.868	-0.754	-0.709	-0.677	-0.703	-0.611	-0.613	-0.558	-0.424	-0.394	-0.391	-0.275	-0.315	-0.174	-0.128	0.008	0.217	0.222	0.359	0.53	0.752	0.807	1.077	1.204	1.465	1.479	1.606	1.696
		nan	nan	nan	nan	nan	nan	-1.082	-1.159	-1.146	-1.168	-0.951	-1.022	-0.919	-0.885	-0.865	-0.975	-0.897	-0.851	-0.848	-0.811	-0.865	-0.847	-0.74	-0.734	-0.713	-0.562	-0.539	-0.511	-0.436	-0.418	-0.301	-0.157	-0.132	0.013	0.192	0.359	0.566	0.729	0.809	1.069	1.206	1.414	1.42	1.451	1.524	1.679	1.759	2.106
		nan	nan	nan	nan	nan	nan	-0.999	-1.14	-1.206	-1.14	-1.073	-0.993	-0.938	-0.911	-1.012	-0.803	-0.831	-0.862	-0.845	-0.801	-0.792	-0.784	-0.717	-0.714	-0.694	-0.571	-0.426	-0.432	-0.311	-0.35	-0.17	-0.122	0.031	0.189	0.254	0.529	0.582	0.7	0.876	1.151	1.43	1.496	1.549	1.654	1.839	1.92	2.011	2.051
		nan	nan	nan	nan	nan	nan	-1.062	-1.141	-1.131	-1.157	-1.149	-1.001	-1.032	-1.091	-0.992	-1.048	-0.914	-1.017	-0.957	-0.889	-0.895	-0.895	-0.901	-0.924	-0.74	-0.789	-0.656	-0.605	-0.604	-0.459	-0.353	-0.243	-0.268	-0.167	-0.017	0.032	0.129	0.337	0.395	0.555	0.628	0.916	1.14	1.336	1.361	1.534	1.57	1.724
		nan	nan	nan	nan	nan	nan	-1.116	-1.125	-1.197	-1.277	-0.813	-1.094	-1.01	-0.918	-1.003	-0.895	-0.944	-0.913	-0.904	-0.924	-0.827	-0.92	-0.818	-0.883	-0.844	-0.843	-0.797	-0.728	-0.641	-0.612	-0.582	-0.447	-0.413	-0.276	-0.29	-0.185	-0.116	-0.007	0.05	0.185	0.342	0.544	0.747	0.895	1.076	1.268	1.425	1.506
		nan	nan	nan	nan	nan	nan	-0.993	-1.099	-1.158	-1.091	-1.01	-0.74	-0.821	-0.79	-0.892	-0.863	-0.998	-0.995	-1.076	-0.944	-0.933	-0.877	-0.879	-0.741	-0.867	-0.844	-0.867	-0.781	-0.757	-0.752	-0.641	-0.614	-0.6	-0.539	-0.459	-0.338	-0.197	-0.149	-0.058	0.103	0.32	0.444	0.616	0.712	0.872	1.083	1.13	1.19
		nan	nan	nan	nan	nan	nan	-1.051	-1.102	-1.211	-1.157	-1.085	-0.971	-0.868	-0.898	-0.802	-0.737	-0.756	-0.71	-0.715	-0.62	-0.647	-0.458	-0.421	-0.263	-0.198	-0.033	0.029	0.251	0.403	0.578	0.632	0.751	0.849	1.016	1.24	1.578	1.617	1.748	1.715	1.823	2.011	2.134	2.077	nan	nan	nan	nan	nan
		nan	nan	nan	nan	nan	nan	-1.049	-1.12	-1.097	-1.161	-1.082	-1.018	-1.023	-0.941	-0.938	-0.985	-0.989	-1	-1.04	-0.958	-0.985	-0.947	-0.934	-0.924	-0.807	-0.72	-0.632	-0.628	-0.53	-0.456	-0.383	-0.189	-0.017	0.129	0.216	0.416	0.542	0.678	0.832	0.99	1.249	1.449	1.46	1.579	1.647	1.838	1.901	2.113
		nan	nan	nan	nan	nan	nan	-1.083	-1.189	-1.184	-1.277	-1.127	-0.989	-1.015	-0.982	-0.927	-0.855	-0.861	-0.842	-0.771	-0.704	-0.654	-0.531	-0.53	-0.512	-0.446	-0.31	-0.316	-0.191	-0.114	-0.076	0.055	0.168	0.414	0.537	0.781	0.918	1.211	1.401	1.452	1.538	1.576	1.701	1.898	1.914	2.038	2.066	nan	nan
		nan	nan	nan	nan	nan	nan	-1.078	-1.084	-1.039	-1.158	-0.959	-0.894	-0.77	-0.802	-0.874	-0.932	-0.956	-0.951	-0.979	-1.004	-0.92	-0.895	-0.793	-0.912	-0.82	-0.947	-0.789	-0.75	-0.711	-0.565	-0.573	-0.491	-0.447	-0.399	-0.418	-0.241	-0.151	-0.134	0.151	0.151	0.311	0.506	0.586	0.78	0.9	1.08	1.104	1.355
		nan	nan	nan	nan	nan	nan	-1.072	-1.14	-1.143	-1.159	-0.972	-0.881	-0.821	-0.82	-0.844	-0.831	-0.804	-0.859	-0.734	-0.817	-0.775	-0.669	-0.636	-0.548	-0.539	-0.37	-0.409	-0.248	-0.081	0.065	0.086	0.303	0.449	0.557	0.729	0.973	1.092	1.198	1.308	1.332	1.504	1.548	1.681	1.92	2.061	2.163	2.251	nan
		nan	nan	nan	nan	nan	nan	-1.077	-1.039	-1.176	-1.139	-1.144	-0.928	-1.112	-1.008	-1.094	-1.064	-1.057	-1.016	-0.981	-0.95	-1.045	-0.898	-0.839	-0.86	-0.788	-0.647	-0.647	-0.534	-0.472	-0.322	-0.277	-0.261	-0.178	-0.001	0.119	0.18	0.349	0.386	0.651	0.666	0.785	1.014	1.025	1.101	1.324	1.417	1.582	1.648
		nan	nan	nan	nan	nan	nan	-1.056	-1.142	-1.238	-1.275	-1.111	-1.229	-0.958	-0.847	-0.786	-0.74	-0.652	-0.659	-0.669	-0.721	-0.655	-0.584	-0.53	-0.576	-0.478	-0.453	-0.369	-0.248	-0.099	-0.04	0.105	0.111	0.229	0.367	0.705	0.86	0.988	1.211	1.353	1.492	1.69	1.788	1.858	1.935	2.08	2.117	nan	nan
		nan	nan	nan	nan	nan	nan	-1.027	-1.056	-1.147	-1.081	-0.957	-0.818	-0.83	-0.778	-0.932	-0.891	-0.981	-0.922	-0.96	-0.856	-0.911	-0.854	-0.88	-0.916	-0.765	-0.807	-0.783	-0.681	-0.731	-0.573	-0.649	-0.511	-0.399	-0.244	-0.219	-0.069	0.014	0.137	0.311	0.395	0.634	0.748	0.841	1.034	1.143	1.105	1.241	1.48
		nan	nan	nan	nan	nan	nan	-1.072	-1.142	-1.208	-1.16	-1.054	-0.859	-0.842	-0.941	-0.939	-0.927	-0.909	-0.857	-0.86	-0.796	-0.829	-0.8	-0.745	-0.677	-0.651	-0.631	-0.582	-0.551	-0.46	-0.349	-0.261	-0.108	-0.001	0.207	0.349	0.504	0.759	0.824	1.021	1.148	1.289	1.353	1.428	1.536	1.687	1.796	2.049	2.023
		nan	nan	nan	nan	nan	nan	-0.973	-1.068	-1.239	-1.133	-1.007	-1.025	-0.933	-1.05	-0.988	-1.036	-1.04	-1.007	-0.951	-0.962	-0.869	-0.883	-0.854	-0.769	-0.739	-0.678	-0.587	-0.552	-0.493	-0.383	-0.279	-0.233	-0.175	-0.058	-0.006	0.131	0.213	0.333	0.499	0.601	0.825	0.912	1.133	0.973	1.069	1.255	1.342	1.604
		nan	nan	nan	nan	nan	nan	-1.214	-1.306	-1.178	-1.225	-1.035	-1.051	-1.078	-0.837	-0.947	-0.996	-1.004	-0.854	-0.924	-0.912	-0.809	-0.815	-0.72	-0.68	-0.64	-0.551	-0.506	-0.424	-0.22	-0.179	0.008	0.087	0.256	0.475	0.551	0.676	0.832	1.094	1.242	1.383	1.428	1.412	1.548	1.721	1.811	1.952	2.207	nan
		nan	nan	nan	nan	nan	nan	-1.191	-1.132	-1.209	-1.216	-1.01	-1.046	-0.937	-0.869	-0.883	-0.863	-0.721	-0.68	-0.711	-0.608	-0.551	-0.423	-0.294	-0.156	0.004	0.055	0.199	0.357	0.37	0.46	0.621	0.754	0.913	1.016	1.301	1.403	1.574	1.618	1.792	2.007	2.136	nan	nan	nan	nan	nan	nan	nan
		nan	nan	nan	nan	nan	nan	-1.054	-1.123	-1.138	-1.211	-0.916	-1.067	-0.931	-0.846	-0.88	-0.754	-0.753	-0.772	-0.725	-0.719	-0.608	-0.614	-0.616	-0.465	-0.428	-0.401	-0.37	-0.213	-0.105	-0.094	0.038	0.047	0.304	0.483	0.628	0.853	1.012	1.235	1.305	1.432	1.669	1.824	1.939	1.983	2.032	2.184	nan	nan
		nan	nan	nan	nan	nan	nan	-0.951	-1.062	-1.066	-1.203	-1.119	-0.996	-0.983	-0.897	-0.831	-0.863	-0.887	-0.863	-0.867	-0.816	-0.795	-0.79	-0.723	-0.736	-0.613	-0.515	-0.557	-0.445	-0.257	-0.352	-0.198	-0.093	-0.007	0.063	0.144	0.204	0.329	0.569	0.734	0.932	1.101	1.161	1.309	1.401	1.43	1.584	1.765	1.783
		nan	nan	nan	nan	nan	nan	-1.076	-1.123	-1.254	-1.296	-1.035	-1.066	-1.041	-0.946	-0.945	-0.901	-0.766	-0.792	-0.732	-0.741	-0.551	-0.564	-0.592	-0.389	-0.243	-0.159	0.023	0.164	0.253	0.473	0.547	0.663	0.895	1.068	1.293	1.492	1.525	1.574	1.781	1.774	1.809	1.958	2.076	nan	nan	nan	nan	nan
		nan	nan	nan	nan	nan	nan	-0.981	-1.179	-1.126	-1.203	-1.044	-0.936	-0.796	-0.809	-0.776	-0.681	-0.715	-0.674	-0.681	-0.669	-0.664	-0.452	-0.42	-0.277	-0.126	-0.084	-0.016	0.136	0.245	0.125	0.407	0.446	0.62	0.87	1.008	1.25	1.304	1.356	1.48	1.696	1.717	2.024	1.985	nan	nan	nan	nan	nan
		nan	nan	nan	nan	nan	nan	-1.07	-0.973	-1.264	-1.11	-0.914	-0.801	-0.785	-0.867	-0.823	-0.922	-0.746	-0.866	-0.884	-0.833	-0.861	-0.778	-0.841	-0.783	-0.642	-0.746	-0.728	-0.654	-0.526	-0.575	-0.545	-0.417	-0.375	-0.152	-0.103	0.105	0.11	0.26	0.441	0.558	0.67	0.868	0.859	0.89	0.954	0.971	1.085	1.224
		nan	nan	nan	nan	nan	nan	-1.008	-1.06	-1.076	-1.107	-0.874	-0.868	-0.707	-0.713	-0.873	-0.956	-0.908	-0.941	-0.885	-0.765	-0.828	-0.693	-0.731	-0.675	-0.673	-0.748	-0.723	-0.656	-0.599	-0.486	-0.324	-0.224	-0.049	0.011	0.294	0.415	0.582	0.697	0.897	1.089	1.151	1.271	1.428	1.546	1.632	1.721	1.892	1.986
		nan	nan	nan	nan	nan	nan	-1.166	-1.242	-1.206	-1.135	-0.979	-0.896	-0.76	-0.69	-0.747	-0.79	-0.723	-0.595	-0.647	-0.492	-0.519	-0.465	-0.394	-0.326	-0.241	-0.039	0.075	0.291	0.338	0.571	0.675	0.852	1.101	1.194	1.344	1.421	1.473	1.552	1.659	1.813	1.988	2.04	2.221	nan	nan	nan	nan	nan
		nan	nan	nan	nan	nan	nan	-1.114	-1.093	-1.112	-1.075	-0.927	-0.818	-0.765	-0.81	-0.845	-0.866	-0.904	-0.931	-0.902	-0.863	-0.883	-0.893	-0.852	-0.797	-0.869	-0.735	-0.733	-0.731	-0.708	-0.569	-0.512	-0.312	-0.315	-0.185	-0.078	-0.049	0.029	0.215	0.485	0.585	0.785	0.768	0.946	1.077	1.117	1.29	1.39	1.377
		nan	nan	nan	nan	nan	nan	-0.935	-1.164	-1.112	-1.154	-1.009	-0.611	-0.389	-0.386	-0.383	-0.437	-0.464	-0.425	-0.475	-0.378	-0.302	-0.347	-0.1	-0.093	0.033	0.201	0.382	0.481	0.582	0.837	0.973	1.329	1.481	1.402	1.472	1.586	1.752	1.887	nan	nan	nan	nan	nan	nan	nan	nan	nan	nan
		nan	nan	nan	nan	nan	nan	-1.047	-1.186	-1.183	-1.165	-1.024	-0.863	-0.862	-0.835	-0.921	-0.829	-0.848	-0.778	-0.865	-0.773	-0.89	-0.792	-0.836	-0.747	-0.746	-0.767	-0.773	-0.71	-0.655	-0.528	-0.47	-0.336	-0.185	-0.093	0.005	0.019	0.073	0.17	0.293	0.506	0.455	0.683	0.706	0.791	0.861	0.85	0.915	1.056
		nan	nan	nan	nan	nan	nan	-1.04	-1.089	-1.089	-1.03	-1.005	-0.862	-0.944	-1.032	-1.05	-1.022	-1.045	-1.049	-1.003	-1.052	-0.919	-0.902	-0.838	-0.729	-0.595	-0.513	-0.408	-0.375	-0.314	-0.172	-0.103	0.01	0.057	0.243	0.278	0.425	0.546	0.602	0.806	0.847	0.985	1.084	1.109	1.259	1.421	1.524	1.598	1.793
		nan	nan	nan	nan	nan	nan	-0.986	-1.14	-1.174	-1.279	-1.109	-0.975	-0.896	-0.791	-0.828	-0.737	-0.705	-0.756	-0.647	-0.625	-0.554	-0.472	-0.361	-0.333	-0.265	-0.194	-0.07	0.063	0.227	0.338	0.528	0.442	0.697	0.837	1.006	1.077	1.101	1.299	1.474	1.617	1.748	1.97	1.936	nan	nan	nan	nan	nan
		nan	nan	nan	nan	nan	nan	-1.014	-0.945	-1.117	-1.112	-0.972	-0.921	-0.936	-0.963	-0.991	-1.014	-1.024	-0.98	-1.013	-1.015	-0.978	-0.997	-0.924	-0.832	-0.762	-0.715	-0.66	-0.453	-0.548	-0.386	-0.337	-0.36	-0.297	-0.213	-0.09	-0.065	0.146	0.173	0.263	0.405	0.533	0.648	0.842	0.86	0.823	0.908	0.891	0.986
		nan	nan	nan	nan	nan	nan	-1.075	-1.083	-1.158	-1.023	-1.047	-0.921	-0.926	-0.814	-0.681	-0.709	-0.665	-0.528	-0.519	-0.469	-0.337	-0.329	-0.252	-0.088	-0.06	0.024	0.183	0.346	0.447	0.606	0.822	1.016	1.149	1.422	1.606	1.719	1.753	1.833	1.92	2.142	2.24	nan	nan	nan	nan	nan	nan	nan
		nan	nan	nan	nan	nan	nan	-1.098	-1.054	-1.241	-1.184	-0.976	-1.035	-0.978	-0.856	-0.806	-0.754	-0.734	-0.595	-0.581	-0.558	-0.406	-0.268	-0.283	-0.282	-0.217	0.001	0.172	0.285	0.51	0.726	0.823	1.049	1.362	1.457	1.615	1.67	1.689	1.764	1.933	2.071	2.108	nan	nan	nan	nan	nan	nan	nan
		nan	nan	nan	nan	nan	nan	-1.186	-1.161	-1.21	-1.182	-1.171	-1.077	-1.018	-0.981	-1.01	-0.853	-0.757	-0.775	-0.803	-0.751	-0.668	-0.637	-0.508	-0.355	-0.162	-0.067	0.046	0.222	0.371	0.493	0.678	0.863	1.134	1.252	1.251	1.517	1.52	1.603	1.624	1.794	1.87	1.932	1.84	nan	nan	nan	nan	nan
		nan	nan	nan	nan	nan	nan	-0.955	-1.099	-1.211	-1.167	-1.036	-0.678	-0.573	-0.552	-0.665	-0.575	-0.549	-0.509	-0.504	-0.429	-0.294	-0.318	-0.203	-0.025	0.076	0.308	0.47	0.604	0.843	0.992	1.102	1.357	1.37	1.463	1.465	1.591	1.808	1.89	2.014	2.135	nan	nan	nan	nan	nan	nan	nan	nan
		nan	nan	nan	nan	nan	nan	-1.011	-1.121	-1.249	-1.101	-1.069	-1.037	-0.931	-0.812	-0.695	-0.585	-0.605	-0.577	-0.599	-0.349	-0.325	-0.228	-0.085	-0.005	0.249	0.398	0.459	0.763	0.971	1.025	1.29	1.43	1.589	1.661	1.683	1.689	1.888	1.97	2.065	nan	nan	nan	nan	nan	nan	nan	nan	nan
		nan	nan	nan	nan	nan	nan	-1.073	-1.075	-1.194	-1.11	-0.879	-0.923	-0.841	-0.763	-0.707	-0.7	-0.643	-0.595	-0.552	-0.481	-0.356	-0.277	-0.308	-0.095	-0.109	0.173	0.221	0.355	0.537	0.864	1.053	1.233	1.333	1.454	1.562	1.585	1.771	1.805	1.954	1.95	nan	nan	nan	nan	nan	nan	nan	nan
		nan	nan	nan	nan	nan	nan	-1.031	-1.116	-1.204	-1.314	-1.116	-0.978	-0.853	-0.716	-0.672	-0.786	-0.696	-0.69	-0.59	-0.626	-0.576	-0.567	-0.524	-0.502	-0.404	-0.389	-0.304	-0.088	-0.006	0.125	0.253	0.459	0.718	0.921	1.047	1.255	1.386	1.485	1.641	1.704	1.798	1.924	2.03	1.979	nan	nan	nan	nan
		nan	nan	nan	nan	nan	nan	-1.064	-1.065	-1.091	-1.104	-1.026	-0.785	-0.569	-0.516	-0.518	-0.492	-0.539	-0.356	-0.38	-0.304	-0.288	-0.135	0.015	0.01	0.176	0.256	0.323	0.3	0.57	0.753	0.993	1.204	1.312	1.482	1.556	1.705	1.891	1.968	2.108	nan	nan	nan	nan	nan	nan	nan	nan	nan
		nan	nan	nan	nan	nan	nan	-1.116	-1.041	-1.156	-1.036	-0.888	-0.739	-0.672	-0.604	-0.627	-0.528	-0.545	-0.528	-0.558	-0.487	-0.362	-0.338	-0.254	-0.16	-0.138	0.041	0.08	0.184	0.391	0.461	0.654	0.716	0.946	1.112	1.199	1.327	1.39	1.514	1.697	1.862	1.94	1.974	2.063	nan	nan	nan	nan	nan
		nan	nan	nan	nan	nan	nan	-0.943	-1.033	-1.06	-1.027	-0.814	-0.729	-0.715	-0.77	-0.795	-0.731	-0.817	-0.742	-0.794	-0.821	-0.887	-0.893	-0.792	-0.87	-0.873	-0.818	-0.803	-0.781	-0.741	-0.782	-0.751	-0.814	-0.73	-0.662	-0.59	-0.556	-0.527	-0.435	-0.344	-0.379	-0.306	-0.366	-0.259	-0.143	-0.136	-0.077	-0.083	0.022
		nan	nan	nan	nan	nan	nan	-1.033	-1.02	-1.215	-1.23	-1.084	-1.032	-0.895	-0.932	-0.859	-0.844	-0.852	-0.79	-0.801	-0.874	-0.889	-0.959	-0.909	-0.933	-0.959	-0.91	-0.877	-0.914	-0.855	-0.826	-0.939	-0.81	-0.81	-0.753	-0.76	-0.673	-0.688	-0.647	-0.561	-0.55	-0.494	-0.481	-0.441	-0.365	-0.316	-0.21	-0.145	0.05
		nan	nan	nan	nan	nan	nan	-1.083	-1.173	-1.231	-1.208	-1.009	-0.982	-0.865	-0.783	-0.845	-0.819	-0.86	-0.756	-0.795	-0.778	-0.645	-0.665	-0.653	-0.446	-0.332	-0.221	-0.114	-0.016	0.101	0.166	0.22	0.378	0.502	0.553	0.736	0.906	1.078	1.109	1.146	1.274	1.336	1.44	1.59	1.74	1.969	2.019	2.002	nan
		nan	nan	nan	nan	nan	nan	-0.968	-1.158	-1.117	-1.182	-1.08	-0.858	-0.543	-0.365	-0.248	-0.312	-0.242	-0.286	-0.245	-0.167	-0.048	0.083	0.104	0.134	0.247	0.475	0.565	0.833	1.032	1.304	1.395	1.527	1.608	1.757	1.811	1.974	1.975	2.049	nan	nan	nan	nan	nan	nan	nan	nan	nan	nan
		nan	nan	nan	nan	nan	nan	-0.934	-1.121	-1.198	-1.142	-1.11	-0.817	-0.545	-0.401	-0.285	-0.25	-0.272	-0.192	-0.126	-0.094	0.029	-0.025	0.073	0.321	0.299	0.463	0.563	0.763	0.991	1.19	1.312	1.456	1.482	1.645	1.811	1.876	1.936	1.993	nan	nan	nan	nan	nan	nan	nan	nan	nan	nan
		nan	nan	nan	nan	nan	nan	-1.115	-1.147	-1.182	-1.173	-1.027	-0.861	-0.836	-0.7	-0.645	-0.641	-0.532	-0.44	-0.434	-0.335	-0.164	-0.113	0.018	0.198	0.472	0.641	0.764	0.982	1.079	1.356	1.445	1.529	1.541	1.648	1.734	1.942	1.984	1.977	nan	nan	nan	nan	nan	nan	nan	nan	nan	nan
		nan	nan	nan	nan	nan	nan	-1.013	-1.133	-1.171	-1.249	-1.047	-0.705	-0.537	-0.464	-0.563	-0.399	-0.524	-0.574	-0.497	-0.398	-0.316	-0.273	-0.222	-0.14	-0.14	0.011	0.102	0.275	0.319	0.495	0.791	0.856	1.063	1.136	1.271	1.378	1.468	1.582	1.831	1.939	1.947	1.984	2.051	nan	nan	nan	nan	nan
		nan	nan	nan	nan	nan	nan	-1.059	-1.207	-1.144	-1.235	-0.938	-0.843	-0.713	-0.849	-0.802	-0.868	-0.886	-0.86	-0.831	-0.902	-0.963	-0.995	-1.084	-1.073	-1.029	-1.113	-1.094	-1.051	-1.079	-1.01	-1.046	-1.009	-1.036	-0.921	-0.912	-0.999	-0.976	-0.932	-0.689	-0.692	-0.592	-0.514	-0.406	-0.296	-0.264	-0.135	-0.128	0.011
		nan	nan	nan	nan	nan	nan	-0.943	-1.112	-1.067	-1.278	-0.922	-0.772	-0.807	-0.732	-0.706	-0.693	-0.844	-0.847	-0.917	-0.876	-0.925	-0.989	-1.02	-0.919	-1.033	-1.046	-0.938	-0.908	-0.925	-0.888	-0.928	-0.819	-0.87	-0.817	-0.772	-0.756	-0.65	-0.675	-0.596	-0.533	-0.422	-0.384	-0.194	-0.171	-0.138	-0.002	0.169	0.161
		nan	nan	nan	nan	nan	nan	-1.172	-1.125	-1.307	-1.192	-1.124	-1.091	-1.014	-0.953	-0.975	-1.002	-1.063	-0.984	-1.172	-1.107	-1.15	-1.124	-1.147	-1.099	-1.094	-1.119	-1.028	-1.017	-1.13	-0.984	-0.932	-0.902	-0.886	-0.87	-0.708	-0.757	-0.7	-0.635	-0.52	-0.629	-0.586	-0.406	-0.441	-0.357	-0.324	-0.16	-0.055	-0.083
		nan	nan	nan	nan	nan	nan	-1.005	-1.164	-1.145	-1.281	-1.167	-0.949	-0.795	-0.804	-0.819	-0.759	-0.872	-0.823	-1.034	-0.97	-0.939	-1.002	-0.979	-0.917	-0.892	-0.937	-0.985	-0.899	-0.869	-0.876	-0.825	-0.796	-0.733	-0.703	-0.738	-0.725	-0.644	-0.635	-0.585	-0.566	-0.447	-0.367	-0.329	-0.187	-0.007	0.106	0.15	0.332
		nan	nan	nan	nan	nan	nan	-1.099	-1.105	-1.181	-1.143	-0.957	-0.789	-0.533	-0.374	-0.151	-0.209	-0.082	-0.04	0.033	0.089	0.202	0.271	0.389	0.462	0.641	0.756	0.88	0.998	1.236	1.342	1.422	1.52	1.57	1.699	1.787	1.841	2.004	2.038	nan	nan	nan	nan	nan	nan	nan	nan	nan	nan
		nan	nan	nan	nan	nan	nan	-1.097	-1.184	-1.062	-1.238	-0.906	-0.78	-0.479	-0.355	-0.375	-0.314	-0.257	-0.157	-0.222	-0.176	-0.077	-0.019	0.06	0.191	0.228	0.371	0.49	0.63	0.692	1.101	1.204	1.345	1.438	1.583	1.765	1.874	2.129	2.176	2.191	nan	nan	nan	nan	nan	nan	nan	nan	nan
		nan	nan	nan	nan	nan	nan	-1.028	-1.057	-1.071	-1.309	-1.013	-0.741	-0.495	-0.292	-0.391	-0.326	-0.303	-0.214	-0.163	-0.082	-0.071	-0.043	0.091	0.214	0.298	0.379	0.466	0.652	0.773	0.988	1.138	1.278	1.396	1.653	1.803	1.924	2.129	2.258	2.273	nan	nan	nan	nan	nan	nan	nan	nan	nan
		nan	nan	nan	nan	nan	nan	-1.039	-1.181	-1.308	-1.154	-1.057	-0.89	-0.903	-0.881	-0.908	-0.927	-0.949	-1.047	-0.984	-1.032	-1.032	-1.027	-1.027	-0.961	-0.995	-0.971	-0.966	-0.944	-0.968	-0.923	-0.842	-0.87	-0.788	-0.755	-0.685	-0.738	-0.551	-0.561	-0.429	-0.348	-0.283	-0.168	-0.195	-0.019	0.07	0.063	0.217	0.256
		nan	nan	nan	nan	nan	nan	-1.003	-1.054	-1.149	-1.162	-0.972	-0.678	-0.55	-0.53	-0.434	-0.536	-0.5	-0.599	-0.589	-0.476	-0.44	-0.348	-0.303	-0.302	-0.21	-0.143	-0.061	0.049	0.232	0.273	0.371	0.531	0.54	0.754	0.848	1.051	1.045	1.258	1.416	1.446	1.465	1.604	1.746	1.878	1.867	1.827	1.885	nan
		nan	nan	nan	nan	nan	nan	-0.986	-1.13	-1.083	-1.268	-1.028	-0.803	-0.595	-0.386	-0.267	-0.276	-0.167	-0.105	-0.073	0.086	0.132	0.144	0.23	0.326	0.383	0.459	0.71	0.903	1.169	1.231	1.385	1.454	1.553	1.643	1.74	1.769	1.942	1.888	nan	nan	nan	nan	nan	nan	nan	nan	nan	nan
		nan	nan	nan	nan	nan	nan	-1.097	-1.137	-1.203	-1.238	-1.019	-0.637	-0.477	-0.293	-0.251	-0.274	-0.237	-0.184	-0.111	-0.119	0.046	0.196	0.402	0.605	0.673	0.952	1.096	1.212	1.26	1.314	1.386	1.524	1.653	1.846	1.973	nan	nan	nan	nan	nan	nan	nan	nan	nan	nan	nan	nan	nan
		nan	nan	nan	nan	nan	nan	-1.129	-1.077	-1.176	-1.185	-1.034	-1.073	-0.975	-0.947	-0.908	-0.935	-0.947	-0.873	-0.914	-0.805	-0.949	-0.929	-0.935	-0.967	-0.967	-0.852	-0.828	-0.854	-0.838	-0.813	-0.83	-0.8	-0.761	-0.632	-0.573	-0.5	-0.467	-0.543	-0.481	-0.434	-0.361	-0.351	-0.349	-0.152	-0.132	-0.084	-0.017	0.098
		nan	nan	nan	nan	nan	nan	-0.998	-1.16	-1.219	-1.215	-0.97	-0.654	-0.29	-0.257	-0.162	-0.164	-0.13	-0.11	-0.096	0.068	0.263	0.29	0.519	0.553	0.69	0.967	1.191	1.28	1.468	1.444	1.507	1.66	1.756	1.781	2.019	nan	nan	nan	nan	nan	nan	nan	nan	nan	nan	nan	nan	nan
		nan	nan	nan	nan	nan	nan	-0.942	-1.147	-1.138	-1.157	-0.989	-0.709	-0.532	-0.339	-0.309	-0.366	-0.437	-0.403	-0.382	-0.324	-0.225	-0.119	0.05	0.075	0.138	0.326	0.484	0.659	0.856	0.998	1.125	1.137	1.246	1.375	1.545	1.659	1.769	1.975	1.992	2.106	2.106	nan	nan	nan	nan	nan	nan	nan
		nan	nan	nan	nan	nan	nan	-1.09	-1.095	-1.193	-1.344	-1.098	-0.932	-0.613	-0.496	-0.536	-0.433	-0.389	-0.364	-0.34	-0.3	-0.149	-0.102	-0.053	0.123	0.047	0.219	0.295	0.513	0.632	0.816	0.979	1.06	1.238	1.327	1.437	1.593	1.75	1.912	1.942	1.946	1.983	1.86	nan	nan	nan	nan	nan	nan
		nan	nan	nan	nan	nan	nan	-1.016	-1.136	-1.123	-1.258	-0.887	-0.775	-0.616	-0.684	-0.643	-0.689	-0.643	-0.695	-0.602	-0.528	-0.5	-0.445	-0.391	-0.341	-0.303	-0.25	-0.08	0.125	0.186	0.265	0.421	0.665	0.879	1.031	1.108	1.165	1.297	1.433	1.433	1.681	1.818	1.847	1.932	1.961	1.927	nan	nan	nan
		nan	nan	nan	nan	nan	nan	-1.175	-1.074	-1.202	-1.206	-0.96	-0.715	-0.535	-0.396	-0.266	-0.218	-0.138	-0.164	-0.063	-0.054	0.134	0.144	0.169	0.438	0.452	0.645	0.787	0.939	1.189	1.209	1.3	1.43	1.485	1.656	1.808	1.937	2.054	2.024	nan	nan	nan	nan	nan	nan	nan	nan	nan	nan
		nan	nan	nan	nan	nan	nan	-1.022	-0.973	-1.17	-1.104	-0.859	-0.456	-0.368	-0.478	-0.418	-0.639	-0.723	-0.855	-0.88	-0.808	-0.907	-0.875	-0.841	-0.92	-0.891	-0.874	-0.866	-0.878	-0.86	-0.878	-0.755	-0.757	-0.668	-0.506	-0.513	-0.571	-0.604	-0.532	-0.355	-0.389	-0.373	-0.284	-0.238	-0.016	-0.074	0.013	0.164	0.278
		nan	nan	nan	nan	nan	nan	-1.044	-1.056	-1.177	-1.133	-0.982	-0.858	-0.677	-0.729	-0.723	-0.738	-0.824	-0.801	-0.905	-0.924	-0.904	-0.833	-0.811	-0.74	-0.711	-0.681	-0.517	-0.585	-0.579	-0.558	-0.396	-0.407	-0.391	-0.296	-0.288	-0.058	0.072	0.165	0.31	0.365	0.342	0.393	0.405	0.483	0.515	0.622	0.591	0.686
		nan	nan	nan	nan	nan	nan	-0.99	-0.964	-1.178	-1.258	-0.984	-0.934	-0.713	-0.674	-0.699	-0.731	-0.708	-0.753	-0.832	-0.811	-0.756	-0.82	-0.771	-0.737	-0.607	-0.628	-0.58	-0.541	-0.58	-0.47	-0.489	-0.437	-0.412	-0.323	-0.182	-0.088	-0.083	0.009	0.155	0.3	0.37	0.351	0.391	0.374	0.419	0.412	0.533	0.614
		nan	nan	nan	nan	nan	nan	-1.072	-1.045	-1.179	-1.188	-0.988	-0.799	-0.564	-0.644	-0.652	-0.649	-0.694	-0.604	-0.682	-0.582	-0.452	-0.442	-0.337	-0.229	-0.126	-0.035	0.053	0.144	0.318	0.534	0.727	0.794	1.006	0.993	1.219	1.331	1.554	1.646	1.789	1.908	1.985	2.141	2.036	nan	nan	nan	nan	nan
factor 2		time
	conditions	nan	nan	nan	nan	nan	nan	1.374	1.558	1.838	2.362	2.011	1.71	1.061	0.418	0.098	-0.234	-0.284	-0.295	-0.408	-0.379	-0.518	-0.595	-0.724	-0.649	-0.716	-0.772	-0.69	-0.714	-0.808	-0.643	-0.698	-0.611	-0.567	-0.475	-0.515	-0.56	-0.443	-0.396	-0.539	-0.527	-0.353	-0.294	-0.402	-0.331	-0.316	-0.214	-0.212	-0.345
		nan	nan	nan	nan	nan	nan	1.14	1.538	1.638	2.232	2.107	0.904	0.373	-0.24	-0.455	-0.431	-0.488	-0.633	-0.578	-0.6	-0.614	-0.693	-0.754	-0.671	-0.707	-0.595	-0.626	-0.719	-0.704	-0.62	-0.657	-0.602	-0.586	-0.615	-0.534	-0.525	-0.486	-0.326	-0.225	-0.218	-0.493	-0.689	-0.701	-0.644	-0.556	-0.641	-0.765	-0.909
		nan	nan	nan	nan	nan	nan	1.213	1.703	2.027	2.168	1.884	1.035	0.593	0.238	-0.144	-0.343	-0.544	-0.515	-0.795	-0.665	-0.787	-0.773	-0.887	-0.879	-0.834	-0.889	-0.949	-0.792	-0.967	-0.954	-0.829	-0.928	-0.883	-0.881	-0.976	-1.104	-1.085	-1.155	-1.08	-1.185	-1.05	-1.115	-0.948	-0.994	-0.976	-0.928	-0.959	-0.896
		nan	nan	nan	nan	nan	nan	1.441	1.57	1.936	2.535	1.97	1.372	1.089	0.761	0.356	0.034	-0.083	-0.245	-0.191	-0.34	-0.418	-0.56	-0.341	-0.341	-0.409	-0.433	-0.595	-0.65	-0.553	-0.767	-0.658	-0.81	-0.735	-0.741	-0.678	-0.671	-0.826	-0.714	-0.598	-0.486	-0.345	-0.3	-0.157	-0.107	0.156	0.332	0.53	0.865
		nan	nan	nan	nan	nan	nan	1.219	1.445	1.787	2.373	2.202	1.613	0.894	0.389	0.087	-0.213	-0.473	-0.498	-0.578	-0.651	-0.649	-0.7	-0.893	-0.883	-0.947	-1.046	-0.885	-0.89	-0.915	-0.814	-0.858	-0.947	-0.816	-1.012	-0.941	-0.962	-0.89	-1.027	-0.995	-0.979	-0.992	-0.898	-0.962	-0.808	-0.77	-0.701	-0.68	-0.708
		nan	nan	nan	nan	nan	nan	1.269	1.566	2.028	2.514	1.9	0.875	0.638	0.084	-0.09	-0.367	-0.562	-0.504	-0.751	-0.641	-0.599	-0.779	-0.743	-0.766	-0.804	-0.898	-0.82	-0.851	-0.934	-0.852	-0.775	-0.787	-0.787	-0.785	-0.654	-0.611	-0.629	-0.695	-0.686	-0.637	-0.583	-0.568	-0.652	-0.652	-0.745	-0.676	-0.613	-0.566
		nan	nan	nan	nan	nan	nan	1.138	1.571	1.866	2.372	2.252	1.309	0.764	0.279	0.213	-0.158	-0.341	-0.552	-0.544	-0.723	-0.706	-0.772	-0.783	-0.877	-0.915	-0.907	-0.875	-0.812	-0.873	-0.988	-0.857	-0.805	-0.841	-0.775	-1.091	-0.913	-0.921	-0.919	-0.81	-0.76	-0.744	-0.78	-0.6	-0.428	-0.56	-0.387	-0.382	-0.253
		nan	nan	nan	nan	nan	nan	1.132	1.576	1.802	2.436	1.913	1.475	0.803	0.273	-0.154	-0.39	-0.427	-0.472	-0.68	-0.585	-0.68	-0.749	-0.745	-0.791	-0.859	-0.851	-1.084	-1.022	-1.092	-1.01	-0.951	-0.967	-1.038	-0.992	-0.907	-0.961	-0.871	-0.853	-0.814	-0.738	-0.583	-0.556	-0.714	-0.763	-0.659	-0.654	-0.497	-0.214
		nan	nan	nan	nan	nan	nan	1.278	1.641	1.812	2.321	2.25	1.529	0.928	0.336	0.072	-0.341	-0.362	-0.474	-0.44	-0.433	-0.417	-0.472	-0.457	-0.71	-0.693	-0.751	-0.533	-0.627	-0.768	-0.642	-0.721	-0.757	-0.768	-0.777	-0.901	-0.783	-0.747	-0.913	-0.958	-0.955	-0.987	-1.053	-0.922	-0.942	-0.891	-0.65	-0.639	-0.647
		nan	nan	nan	nan	nan	nan	0.867	1.483	1.789	2.407	2.305	1.461	0.723	0.152	-0.322	-0.459	-0.63	-0.718	-0.801	-0.755	-0.647	-0.734	-0.803	-0.922	-0.853	-0.988	-0.892	-0.894	-0.937	-0.862	-0.773	-0.909	-0.856	-0.916	-0.683	-0.652	-0.704	-0.568	-0.68	-0.636	-0.687	-0.705	-0.447	-0.605	-0.517	-0.689	-0.677	-0.811
		nan	nan	nan	nan	nan	nan	1.336	1.663	1.982	2.363	2.397	1.436	0.598	0.266	-0.126	-0.257	-0.541	-0.484	-0.488	-0.504	-0.648	-0.474	-0.707	-0.528	-0.67	-0.646	-0.641	-0.637	-0.526	-0.599	-0.535	-0.549	-0.464	-0.317	-0.304	-0.259	0.005	0.069	-0.004	-0.335	-0.359	-0.411	-0.473	-0.475	-0.494	-0.519	-0.779	-0.679
		nan	nan	nan	nan	nan	nan	1.239	1.581	1.877	2.514	2.327	1.528	0.741	0.413	0.068	-0.14	-0.416	-0.41	-0.7	-0.77	-0.7	-0.78	-0.777	-0.917	-0.834	-0.841	-0.818	-0.751	-0.853	-0.95	-0.714	-0.604	-0.544	-0.589	-0.625	-0.598	-0.562	-0.54	-0.526	-0.51	-0.423	-0.561	-0.645	-0.695	-0.522	-0.292	-0.09	0.272
		nan	nan	nan	nan	nan	nan	0.909	1.53	1.797	2.189	1.668	1.079	0.678	0.144	-0.19	-0.351	-0.472	-0.585	-0.814	-0.886	-0.885	-0.959	-0.946	-1.079	-1.206	-1.067	-1.122	-1.101	-0.943	-0.847	-0.842	-0.747	-0.798	-0.757	-0.586	-0.523	-0.437	-0.45	-0.346	-0.53	-0.54	-0.621	-0.565	-0.285	-0.059	0.134	0.449	0.744
		nan	nan	nan	nan	nan	nan	1.23	1.561	1.834	2.44	2.169	1.557	0.984	0.701	0.08	-0.028	-0.251	-0.378	-0.368	-0.564	-0.547	-0.58	-0.633	-0.739	-0.964	-0.834	-0.987	-0.677	-0.743	-0.713	-0.531	-0.57	-0.581	-0.527	-0.39	-0.517	-0.481	-0.408	-0.479	-0.561	-0.549	-0.511	-0.224	0.113	0.394	0.827	1.125	1.592
		nan	nan	nan	nan	nan	nan	1.369	1.665	1.964	2.47	2.327	1.515	0.767	0.4	-0.104	-0.442	-0.513	-0.753	-0.69	-0.767	-0.785	-0.944	-0.863	-0.792	-0.867	-0.971	-0.885	-0.942	-0.936	-0.851	-0.851	-0.722	-0.702	-0.747	-0.737	-0.58	-0.445	-0.264	-0.259	-0.352	-0.148	-0.212	-0.236	-0.026	0.133	0.489	0.655	0.962
		nan	nan	nan	nan	nan	nan	1.163	1.543	1.809	2.335	1.953	0.957	0.624	0.152	-0.025	-0.016	-0.038	-0.292	-0.321	-0.419	-0.548	-0.668	-0.751	-0.605	-0.606	-0.523	-0.524	-0.558	-0.592	-0.554	-0.559	-0.751	-0.753	-0.675	-0.592	-0.768	-0.727	-0.755	-0.708	-0.789	-0.599	-0.649	-0.56	-0.668	-0.471	-0.612	-0.306	-0.026
		nan	nan	nan	nan	nan	nan	1.123	1.717	1.891	2.409	2.426	1.803	1.374	0.841	0.293	-0.153	-0.2	-0.453	-0.656	-0.807	-0.588	-0.75	-0.709	-0.696	-0.847	-0.824	-0.754	-0.977	-1.001	-0.68	-0.817	-0.738	-0.719	-0.814	-0.755	-0.898	-0.993	-0.846	-0.841	-0.821	-0.691	-0.599	-0.714	-0.801	-0.701	-0.695	-0.599	-0.469
		nan	nan	nan	nan	nan	nan	1.243	1.721	1.843	2.321	1.97	1.359	0.918	0.505	0.126	-0.266	-0.462	-0.505	-0.582	-0.677	-0.836	-0.85	-0.861	-0.875	-0.991	-0.914	-0.846	-0.873	-0.794	-0.911	-0.759	-0.624	-0.477	-0.443	-0.378	-0.153	-0.136	-0.039	0.36	0.552	0.986	1.347	1.596	nan	nan	nan	nan	nan
		nan	nan	nan	nan	nan	nan	1.221	1.632	2.112	2.512	1.883	1.131	0.879	0.399	0.004	-0.091	-0.304	-0.513	-0.331	-0.398	-0.381	-0.51	-0.434	-0.558	-0.555	-0.647	-0.796	-0.724	-0.733	-0.836	-0.759	-0.755	-0.662	-0.787	-0.771	-0.846	-0.865	-0.623	-0.636	-0.55	-0.409	-0.432	-0.284	-0.05	0.126	0.461	0.787	1.193
		nan	nan	nan	nan	nan	nan	1.235	1.75	2.052	2.524	2.228	1.676	1.045	0.591	0.313	0.028	-0.051	-0.304	-0.387	-0.548	-0.716	-0.759	-0.724	-0.691	-0.729	-0.775	-0.737	-0.671	-0.548	-0.572	-0.481	-0.35	-0.306	-0.277	-0.365	-0.508	-0.486	-0.319	-0.205	0.023	0.239	0.567	0.905	1.251	1.654	1.934	nan	nan
		nan	nan	nan	nan	nan	nan	1.34	1.617	1.847	2.428	2.451	1.575	0.975	0.653	0.269	0.064	-0.105	-0.251	-0.586	-0.505	-0.655	-0.546	-0.583	-0.558	-0.712	-0.707	-0.892	-0.922	-0.902	-0.824	-0.853	-0.86	-0.753	-0.778	-0.737	-0.769	-0.591	-0.654	-0.685	-0.736	-0.616	-0.626	-0.622	-0.649	-0.654	-0.583	-0.496	-0.551
		nan	nan	nan	nan	nan	nan	1.186	1.652	1.781	2.457	2.166	1.335	0.981	0.445	0.2	-0.235	-0.387	-0.454	-0.601	-0.641	-0.672	-0.9	-0.975	-1.2	-0.936	-1.104	-0.969	-0.861	-0.925	-0.784	-0.747	-0.617	-0.377	-0.47	-0.313	-0.322	-0.574	-0.585	-0.545	-0.44	-0.223	0.012	0.22	0.601	0.94	1.262	1.588	nan
		nan	nan	nan	nan	nan	nan	1.26	1.501	1.892	2.384	2.016	1.334	0.875	0.257	-0.123	-0.446	-0.625	-0.791	-0.761	-1.004	-0.936	-1.066	-1.088	-1.027	-0.915	-0.877	-0.949	-0.899	-1.019	-0.87	-0.988	-0.989	-1.18	-1.097	-1.07	-1.066	-0.907	-1.029	-0.892	-0.779	-0.6	-0.417	-0.418	-0.343	-0.053	0.18	0.395	0.759
		nan	nan	nan	nan	nan	nan	1.362	1.386	1.927	2.371	2.566	1.352	0.78	0.471	0.097	-0.048	-0.299	-0.468	-0.631	-0.656	-0.771	-0.744	-0.828	-0.852	-0.911	-0.806	-0.836	-0.717	-0.781	-0.557	-0.717	-0.563	-0.552	-0.558	-0.556	-0.954	-0.731	-0.497	-0.406	-0.119	0.136	0.427	0.928	1.289	1.628	1.859	nan	nan
		nan	nan	nan	nan	nan	nan	1.245	1.796	1.996	2.598	2.523	2.227	1.503	1.173	0.7	0.28	-0.064	-0.209	-0.304	-0.444	-0.591	-0.507	-0.549	-0.706	-0.808	-0.812	-0.7	-0.564	-0.779	-0.774	-0.612	-0.629	-0.66	-0.715	-0.716	-1.01	-0.895	-0.842	-0.957	-0.954	-0.957	-1.036	-0.957	-0.699	-0.416	-0.266	-0.177	0.129
		nan	nan	nan	nan	nan	nan	1.183	1.556	1.689	2.279	2.263	1.618	1.044	0.565	0.265	-0.102	-0.242	-0.407	-0.628	-0.7	-1.096	-0.978	-1.068	-1.073	-1.074	-1.089	-0.908	-1.074	-1.174	-1.006	-0.899	-0.983	-1.041	-1.093	-0.97	-0.851	-0.742	-0.853	-0.762	-0.645	-0.626	-0.278	-0.235	-0.004	0.411	0.761	1.228	1.487
		nan	nan	nan	nan	nan	nan	1.35	1.854	2.044	2.483	2.105	1.516	1.086	0.552	0.068	-0.132	-0.292	-0.41	-0.517	-0.577	-0.727	-0.615	-0.77	-0.659	-0.729	-0.759	-0.786	-0.789	-0.845	-0.951	-0.996	-0.975	-0.945	-0.902	-0.946	-1.061	-0.815	-0.845	-0.666	-0.708	-0.675	-0.712	-0.528	-0.4	-0.252	0.107	0.232	0.506
		nan	nan	nan	nan	nan	nan	1.276	1.431	1.85	2.528	1.788	1.168	0.676	0.17	-0.25	-0.419	-0.58	-0.734	-0.755	-0.922	-1.003	-0.957	-0.966	-1.009	-0.955	-0.847	-0.788	-0.884	-0.759	-0.609	-0.533	-0.434	-0.384	-0.382	-0.403	-0.545	-0.489	-0.541	-0.386	-0.522	-0.524	-0.409	-0.205	-0.042	0.291	0.582	0.899	nan
		nan	nan	nan	nan	nan	nan	1.208	1.354	1.795	2.271	2.06	1.833	1.277	1.145	0.56	0.169	-0.097	-0.425	-0.633	-0.885	-1.026	-0.976	-0.956	-0.963	-1.012	-0.958	-1.003	-0.996	-0.945	-0.701	-0.682	-0.582	-0.573	-0.337	-0.213	0.022	0.242	0.537	0.904	1.3	1.772	nan	nan	nan	nan	nan	nan	nan
		nan	nan	nan	nan	nan	nan	1.274	1.839	1.888	2.573	2.449	1.638	0.867	0.318	0.104	-0.211	-0.365	-0.457	-0.441	-0.611	-0.64	-0.663	-0.849	-0.82	-0.768	-0.862	-0.727	-0.717	-0.773	-0.546	-0.577	-0.422	-0.473	-0.478	-0.616	-0.584	-0.681	-0.526	-0.317	0.07	0.33	0.602	1.089	1.364	1.636	1.874	nan	nan
		nan	nan	nan	nan	nan	nan	1.333	1.627	1.874	2.509	2.766	1.57	0.694	0.258	-0.083	-0.278	-0.425	-0.442	-0.414	-0.547	-0.476	-0.581	-0.514	-0.452	-0.407	-0.376	-0.564	-0.683	-0.64	-0.692	-0.64	-0.516	-0.522	-0.453	-0.426	-0.513	-0.508	-0.516	-0.734	-0.798	-0.644	-0.594	-0.401	-0.107	0.15	0.392	0.846	1.248
		nan	nan	nan	nan	nan	nan	1.297	1.575	1.778	2.374	1.719	0.988	0.599	0.249	-0.11	-0.138	-0.362	-0.521	-0.58	-0.649	-0.742	-0.845	-0.861	-0.895	-1.002	-1.089	-0.962	-1.001	-0.93	-0.868	-0.619	-0.602	-0.65	-0.444	-0.435	-0.232	-0.104	0.013	0.194	0.533	0.793	1.006	1.291	nan	nan	nan	nan	nan
		nan	nan	nan	nan	nan	nan	1.21	1.598	1.762	2.466	2.029	1.5	0.838	0.338	-0.36	-0.591	-0.991	-1.12	-1.161	-1.19	-1.228	-1.199	-1.053	-1.081	-1.14	-1.055	-1.158	-1.195	-1.142	-0.927	-0.973	-0.871	-0.742	-0.755	-0.46	-0.448	-0.345	0.058	0.256	0.617	0.889	1.339	1.506	nan	nan	nan	nan	nan
		nan	nan	nan	nan	nan	nan	1.096	1.674	1.815	2.653	2.571	1.958	0.972	0.207	-0.073	-0.255	-0.398	-0.434	-0.608	-0.764	-0.737	-0.68	-0.819	-0.735	-0.79	-0.781	-0.866	-0.881	-0.723	-0.936	-0.805	-0.699	-0.684	-0.542	-0.437	-0.233	-0.345	-0.295	-0.477	-0.558	-0.597	-0.706	-0.79	-0.785	-0.574	-0.429	-0.174	0.056
		nan	nan	nan	nan	nan	nan	1.077	1.474	1.744	2.464	2.459	1.796	1.012	0.481	0.094	-0.188	-0.43	-0.526	-0.636	-0.856	-0.72	-0.952	-1.054	-1.124	-1.268	-1.033	-1.141	-1.174	-0.949	-0.938	-0.875	-1.005	-0.887	-0.749	-0.686	-0.607	-0.596	-0.591	-0.677	-0.666	-0.777	-0.562	-0.42	-0.296	-0.246	0.111	0.39	0.733
		nan	nan	nan	nan	nan	nan	1.277	1.526	1.865	2.485	2.064	1.335	0.879	0.35	0.014	-0.247	-0.401	-0.618	-0.65	-0.873	-0.926	-0.986	-1.02	-0.991	-0.9	-1	-0.666	-0.576	-0.544	-0.423	-0.234	-0.212	-0.402	-0.485	-0.459	-0.426	-0.298	-0.171	0.042	0.412	0.697	1.024	1.391	nan	nan	nan	nan	nan
		nan	nan	nan	nan	nan	nan	1.176	1.49	2.019	2.375	2.104	1.482	0.809	0.448	0.16	-0.055	-0.14	-0.297	-0.518	-0.623	-0.813	-0.646	-0.797	-0.891	-0.825	-0.7	-0.643	-0.677	-0.543	-0.643	-0.356	-0.223	-0.249	-0.324	-0.521	-0.507	-0.431	-0.372	-0.502	-0.498	-0.644	-0.801	-0.742	-0.619	-0.422	-0.316	-0.197	-0.137
		nan	nan	nan	nan	nan	nan	1.151	1.551	1.755	2.291	2.623	2.471	2.324	1.836	1.209	0.507	0.041	-0.527	-0.619	-0.811	-0.777	-0.968	-0.917	-1.037	-0.921	-0.832	-0.736	-0.614	-0.515	-0.374	-0.543	-0.472	-0.468	-0.315	-0.137	0.1	0.327	0.635	nan	nan	nan	nan	nan	nan	nan	nan	nan	nan
		nan	nan	nan	nan	nan	nan	1.371	1.602	2.038	2.498	2.522	1.836	1.026	0.417	0.015	-0.167	-0.312	-0.483	-0.617	-0.638	-0.661	-0.644	-0.66	-0.623	-0.5	-0.446	-0.583	-0.583	-0.609	-0.438	-0.002	-0.165	-0.476	-0.493	-0.565	-0.622	-0.497	-0.476	-0.465	-0.457	-0.584	-0.789	-0.762	-0.74	-0.696	-0.559	-0.336	-0.23
		nan	nan	nan	nan	nan	nan	1.205	1.66	1.918	2.311	1.727	1.433	1.06	0.402	0.05	-0.254	-0.32	-0.59	-0.656	-0.733	-0.8	-0.873	-0.769	-0.755	-0.825	-0.788	-0.823	-0.782	-0.748	-0.926	-0.937	-0.953	-1.141	-1.03	-1.083	-1.024	-1.074	-0.946	-0.783	-0.677	-0.509	-0.312	-0.323	-0.093	0.1	0.419	0.496	0.958
		nan	nan	nan	nan	nan	nan	1.035	1.495	1.69	2.388	1.889	1.435	0.941	0.349	-0.06	-0.614	-0.811	-1.066	-1.288	-1.373	-1.326	-1.221	-1.217	-1.032	-1.176	-1.049	-1.132	-1.089	-1.082	-1.183	-1.172	-1.149	-1.097	-0.985	-0.725	-0.593	-0.386	-0.042	0.246	0.505	0.762	1.143	1.321	nan	nan	nan	nan	nan
		nan	nan	nan	nan	nan	nan	1.266	1.768	2.02	2.503	2.132	1.642	1.115	0.51	0.202	-0.293	-0.354	-0.412	-0.446	-0.609	-0.696	-0.709	-0.667	-0.608	-0.764	-0.631	-0.717	-0.78	-0.807	-0.913	-0.901	-0.884	-0.728	-0.896	-0.749	-0.796	-0.783	-0.755	-0.725	-0.745	-0.637	-0.723	-0.672	-0.736	-0.535	-0.396	-0.341	-0.16
		nan	nan	nan	nan	nan	nan	1.218	1.47	1.895	2.429	1.852	1.234	0.702	0.29	-0.154	-0.382	-0.537	-0.791	-0.904	-1.027	-0.99	-1.059	-0.887	-0.902	-0.783	-0.57	-0.398	-0.384	-0.356	-0.266	-0.405	-0.627	-0.616	-0.591	-0.495	-0.261	-0.094	0.195	0.604	0.922	1.205	nan	nan	nan	nan	nan	nan	nan
		nan	nan	nan	nan	nan	nan	1.264	1.73	2.024	2.464	1.783	1.199	0.613	0.333	-0.098	-0.536	-0.659	-0.712	-0.938	-0.896	-0.99	-0.826	-0.673	-0.533	-0.711	-0.56	-0.435	-0.299	-0.243	-0.198	-0.211	-0.369	-0.362	-0.39	-0.207	-0.107	0.112	0.41	0.653	1.122	1.423	nan	nan	nan	nan	nan	nan	nan
		nan	nan	nan	nan	nan	nan	1.151	1.503	1.71	2.35	1.841	1.312	0.822	0.227	0.03	-0.311	-0.442	-0.579	-0.678	-0.868	-0.714	-0.746	-0.845	-0.935	-0.984	-1.157	-1.074	-1.156	-0.895	-0.813	-0.763	-0.578	-0.364	-0.318	-0.314	-0.108	0.03	0.372	0.649	0.877	1.248	1.649	1.642	nan	nan	nan	nan	nan
		nan	nan	nan	nan	nan	nan	1.127	1.571	1.795	2.493	2.117	1.642	1.005	0.415	-0.025	-0.389	-0.615	-0.871	-1.136	-1.096	-1.168	-1.229	-1.338	-1.228	-1.02	-0.949	-0.798	-0.736	-0.59	-0.386	-0.48	-0.359	-0.334	-0.332	-0.114	0.07	0.422	0.621	0.915	1.396	nan	nan	nan	nan	nan	nan	nan	nan
		nan	nan	nan	nan	nan	nan	1.381	1.72	1.964	2.372	1.819	1.333	0.905	0.496	0.198	-0.119	-0.55	-0.43	-0.709	-0.763	-0.819	-0.887	-0.993	-0.929	-1.132	-1.151	-0.913	-0.957	-0.871	-0.841	-0.667	-0.284	-0.026	0.115	0.354	0.596	0.828	1.132	1.515	nan	nan	nan	nan	nan	nan	nan	nan	nan
		nan	nan	nan	nan	nan	nan	1.227	1.5	1.839	2.322	1.907	1.027	0.702	0.325	-0.152	-0.407	-0.662	-0.802	-0.845	-0.858	-0.794	-0.733	-0.753	-0.624	-0.618	-0.437	-0.462	-0.43	-0.436	-0.401	-0.543	-0.473	-0.505	-0.343	-0.244	-0.017	0.374	0.49	0.876	1.289	nan	nan	nan	nan	nan	nan	nan	nan
		nan	nan	nan	nan	nan	nan	1.177	1.605	1.739	2.738	2.389	1.774	0.944	0.351	-0.081	-0.419	-0.679	-0.832	-0.879	-0.962	-0.875	-0.807	-0.953	-0.865	-0.785	-0.607	-0.541	-0.559	-0.394	-0.3	-0.364	-0.369	-0.328	-0.488	-0.506	-0.433	-0.162	-0.091	0.251	0.519	0.863	1.184	1.707	1.977	nan	nan	nan	nan
		nan	nan	nan	nan	nan	nan	1.255	1.503	1.868	2.476	2.396	1.523	0.963	0.249	-0.271	-0.992	-1.095	-1.267	-1.272	-1.339	-1.35	-1.316	-1.326	-1.088	-1.108	-0.914	-0.858	-0.769	-0.599	-0.658	-0.641	-0.465	-0.333	-0.13	0.172	0.493	0.844	1.194	1.467	nan	nan	nan	nan	nan	nan	nan	nan	nan
		nan	nan	nan	nan	nan	nan	1.276	1.566	1.805	2.386	1.99	1.403	0.97	0.312	-0.264	-0.848	-1.058	-1.114	-1.287	-1.29	-1.352	-1.257	-1.119	-1.047	-1.041	-1.054	-1.049	-0.964	-1.03	-1.018	-1.137	-0.941	-0.955	-0.732	-0.358	-0.168	0.053	0.27	0.623	0.794	1.14	1.412	1.455	nan	nan	nan	nan	nan
		nan	nan	nan	nan	nan	nan	1.042	1.597	1.594	2.443	2.283	1.871	1.193	0.569	0.269	-0.117	-0.111	-0.152	-0.395	-0.623	-0.642	-0.677	-0.587	-0.649	-0.617	-0.65	-0.786	-0.745	-0.624	-0.529	-0.775	-0.786	-0.688	-0.863	-0.848	-0.728	-0.698	-0.679	-0.586	-0.581	-0.591	-0.578	-0.553	-0.349	-0.266	-0.243	-0.48	-0.485
		nan	nan	nan	nan	nan	nan	1.259	1.586	1.942	2.606	2.471	1.816	1.015	0.225	-0.066	-0.223	-0.408	-0.387	-0.387	-0.451	-0.6	-0.425	-0.562	-0.605	-0.518	-0.664	-0.673	-0.653	-0.699	-0.646	-0.61	-0.697	-0.692	-0.731	-0.679	-0.826	-0.683	-0.632	-0.649	-0.488	-0.476	-0.426	-0.415	-0.333	-0.243	-0.328	-0.326	-0.518
		nan	nan	nan	nan	nan	nan	1.261	1.608	1.883	2.388	2.146	1.432	1.049	0.511	0.041	-0.455	-0.93	-1.048	-1.01	-1.009	-1.227	-0.987	-1.099	-1.068	-1.099	-1.151	-1.171	-1.085	-1.218	-1.103	-1.025	-1.012	-1.003	-0.897	-0.817	-0.72	-0.556	-0.378	-0.103	-0.023	0.194	0.422	0.64	0.997	1.216	1.472	1.707	nan
		nan	nan	nan	nan	nan	nan	1.234	1.516	1.92	2.662	2.317	2.068	1.441	0.792	0.184	-0.101	-0.497	-0.647	-0.802	-0.824	-0.842	-1.035	-0.917	-0.86	-0.777	-0.703	-0.551	-0.591	-0.691	-0.655	-0.581	-0.235	0.015	0.476	0.838	1.234	1.596	1.615	nan	nan	nan	nan	nan	nan	nan	nan	nan	nan
		nan	nan	nan	nan	nan	nan	1.147	1.612	1.841	2.687	2.363	2.147	1.562	0.911	0.39	0.047	-0.255	-0.515	-0.681	-0.758	-0.828	-0.922	-0.75	-0.813	-0.742	-0.703	-0.601	-0.568	-0.689	-0.456	-0.42	-0.281	0.045	0.354	0.592	0.987	1.493	1.579	nan	nan	nan	nan	nan	nan	nan	nan	nan	nan
		nan	nan	nan	nan	nan	nan	1.09	1.574	1.869	2.416	1.896	1.231	0.978	0.568	0.013	-0.285	-0.519	-0.665	-0.938	-1.049	-1.141	-1.182	-1.113	-1.251	-1.184	-1.103	-0.915	-0.816	-0.677	-0.532	-0.275	-0.085	0.256	0.478	0.718	1.074	1.262	1.413	nan	nan	nan	nan	nan	nan	nan	nan	nan	nan
		nan	nan	nan	nan	nan	nan	1.322	1.515	1.853	2.637	2.77	2.16	1.64	1.076	0.801	0.321	-0.114	-0.356	-0.587	-0.621	-0.885	-0.938	-0.838	-0.777	-0.952	-0.901	-0.924	-0.778	-0.684	-0.836	-0.866	-0.759	-0.607	-0.419	-0.281	-0.189	0.17	0.564	0.863	1.163	1.549	1.669	2.121	nan	nan	nan	nan	nan
		nan	nan	nan	nan	nan	nan	1.072	1.455	1.726	2.503	2.58	2.256	1.751	0.859	0.384	0.132	-0.337	-0.34	-0.306	-0.282	-0.36	-0.413	-0.409	-0.426	-0.607	-0.414	-0.56	-0.645	-0.628	-0.566	-0.646	-0.792	-0.575	-0.643	-0.569	-0.611	-0.629	-0.595	-0.641	-0.689	-0.725	-0.535	-0.54	-0.674	-0.477	-0.468	-0.469	-0.55
		nan	nan	nan	nan	nan	nan	1.201	1.537	1.836	2.654	2.541	1.923	1.443	0.797	0.267	0.108	-0.273	-0.275	-0.469	-0.482	-0.34	-0.404	-0.45	-0.466	-0.539	-0.51	-0.478	-0.606	-0.564	-0.764	-0.715	-0.764	-0.704	-0.697	-0.869	-0.706	-0.718	-0.965	-0.834	-0.789	-0.794	-0.854	-0.78	-0.806	-0.634	-0.853	-0.845	-0.95
		nan	nan	nan	nan	nan	nan	1.091	1.567	1.804	2.569	2.1	1.717	1.208	0.676	0.138	-0.11	-0.258	-0.535	-0.51	-0.568	-0.682	-0.685	-0.595	-0.638	-0.68	-0.617	-0.649	-0.691	-0.603	-0.649	-0.647	-0.638	-0.645	-0.578	-0.64	-0.655	-0.571	-0.619	-0.632	-0.657	-0.685	-0.688	-0.707	-0.908	-0.898	-0.84	-0.565	-0.719
		nan	nan	nan	nan	nan	nan	1.074	1.371	1.848	2.266	2.347	1.979	1.688	1.165	0.471	-0.006	-0.268	-0.246	-0.29	-0.365	-0.606	-0.303	-0.502	-0.463	-0.332	-0.473	-0.568	-0.647	-0.558	-0.562	-0.504	-0.632	-0.559	-0.617	-0.572	-0.504	-0.479	-0.483	-0.44	-0.357	-0.427	-0.157	-0.162	-0.171	-0.604	-0.777	-0.655	-0.787
		nan	nan	nan	nan	nan	nan	1.202	1.671	1.823	2.569	2.45	2.156	1.484	0.988	0.507	0.165	-0.187	-0.379	-0.413	-0.525	-0.483	-0.583	-0.509	-0.397	-0.407	-0.482	-0.349	-0.525	-0.455	-0.466	-0.268	0.003	0.247	0.734	1.008	1.411	1.728	2.018	nan	nan	nan	nan	nan	nan	nan	nan	nan	nan
		nan	nan	nan	nan	nan	nan	1.305	1.517	1.827	2.517	2.492	1.755	0.89	0.276	-0.381	-0.795	-1.002	-1.21	-1.261	-1.357	-1.303	-1.357	-1.161	-1.038	-0.97	-0.803	-0.735	-0.634	-0.693	-0.518	-0.549	-0.332	-0.091	-0.008	0.458	0.874	1.236	1.58	1.773	nan	nan	nan	nan	nan	nan	nan	nan	nan
		nan	nan	nan	nan	nan	nan	1.407	1.551	1.964	2.616	2.315	1.653	0.931	0.187	-0.382	-0.695	-0.968	-1.13	-1.254	-1.079	-1.126	-1.093	-0.99	-0.836	-0.891	-0.807	-0.736	-0.785	-0.59	-0.49	-0.482	-0.19	-0.033	0.265	0.724	0.951	1.223	1.602	1.818	nan	nan	nan	nan	nan	nan	nan	nan	nan
		nan	nan	nan	nan	nan	nan	1.165	1.559	1.781	2.565	2.141	1.673	1.119	0.46	-0.108	-0.098	-0.415	-0.527	-0.607	-0.789	-0.621	-0.688	-0.613	-0.72	-0.707	-0.673	-0.587	-0.773	-0.583	-0.707	-0.628	-0.576	-0.576	-0.583	-0.515	-0.554	-0.514	-0.603	-0.581	-0.664	-0.796	-0.703	-0.787	-0.726	-0.803	-0.887	-0.917	-0.956
		nan	nan	nan	nan	nan	nan	1.237	1.74	1.719	2.465	2.468	2.248	1.84	1.1	0.849	0.453	0.094	-0.199	-0.381	-0.542	-0.79	-0.75	-0.779	-0.742	-0.753	-0.769	-0.678	-0.538	-0.726	-0.753	-0.701	-0.767	-0.839	-0.716	-0.803	-0.432	-0.23	-0.174	-0.063	0.357	0.542	0.754	1.025	1.436	1.611	1.786	1.914	nan
		nan	nan	nan	nan	nan	nan	1.17	1.558	1.804	2.567	2.337	2.128	1.475	0.864	0.306	-0.04	-0.431	-0.539	-0.641	-0.672	-0.701	-0.786	-0.75	-0.651	-0.626	-0.67	-0.573	-0.752	-0.641	-0.616	-0.444	-0.212	0.124	0.471	0.746	1.212	1.492	1.656	nan	nan	nan	nan	nan	nan	nan	nan	nan	nan
		nan	nan	nan	nan	nan	nan	1.272	1.636	1.779	2.593	2.394	1.549	1.162	0.547	-0.089	-0.483	-0.671	-0.861	-1.236	-1.183	-1.056	-1.043	-0.962	-1.021	-0.681	-0.686	-0.621	-0.534	-0.239	0.055	0.33	0.565	0.865	1.11	1.611	nan	nan	nan	nan	nan	nan	nan	nan	nan	nan	nan	nan	nan
		nan	nan	nan	nan	nan	nan	1.185	1.536	1.913	2.586	2.208	1.509	0.989	0.404	0.187	-0.089	-0.244	-0.534	-0.573	-0.67	-0.688	-0.709	-0.846	-0.743	-0.894	-0.758	-0.855	-0.655	-0.646	-0.774	-0.642	-0.69	-0.647	-0.853	-0.832	-0.823	-0.92	-0.794	-0.914	-0.752	-0.883	-0.592	-0.599	-0.581	-0.585	-0.651	-0.94	-0.883
		nan	nan	nan	nan	nan	nan	1.036	1.632	1.85	2.59	2.262	1.86	1.291	0.696	0.126	-0.169	-0.479	-0.719	-0.864	-1.006	-0.868	-1.027	-0.836	-0.651	-0.587	-0.667	-0.728	-0.622	-0.424	-0.024	0.253	0.606	0.989	1.242	1.54	nan	nan	nan	nan	nan	nan	nan	nan	nan	nan	nan	nan	nan
		nan	nan	nan	nan	nan	nan	1.322	1.629	1.885	2.665	2.767	2.166	1.797	1.08	0.538	0.071	-0.423	-0.695	-0.833	-0.964	-1.063	-1.058	-1.091	-1.054	-0.995	-0.91	-0.875	-0.852	-0.811	-0.758	-0.646	-0.447	-0.228	-0.032	0.344	0.618	0.955	1.318	1.656	2.083	2.112	nan	nan	nan	nan	nan	nan	nan
		nan	nan	nan	nan	nan	nan	1.394	1.774	1.994	2.793	2.285	1.692	1.151	0.397	-0.284	-0.812	-1.157	-0.994	-1.271	-1.035	-1.071	-1.138	-1.063	-1.099	-0.983	-0.932	-0.949	-0.926	-0.928	-0.568	-0.582	-0.392	-0.225	-0.076	0.219	0.445	0.727	1.021	1.421	1.433	1.814	1.912	nan	nan	nan	nan	nan	nan
		nan	nan	nan	nan	nan	nan	1.363	1.584	1.742	2.611	2.21	1.679	1.043	0.325	0.082	-0.264	-0.45	-0.626	-0.843	-0.786	-0.754	-0.81	-0.634	-0.651	-0.508	-0.5	-0.505	-0.328	-0.204	-0.503	-0.711	-0.666	-0.732	-0.531	-0.5	-0.483	-0.24	-0.109	-0.05	0.315	0.758	0.945	1.091	1.468	1.676	nan	nan	nan
		nan	nan	nan	nan	nan	nan	1.156	1.442	1.694	2.551	2.604	2.129	1.667	1.076	0.771	0.205	-0.132	-0.244	-0.423	-0.701	-0.716	-0.615	-0.571	-0.683	-0.514	-0.398	-0.582	-0.667	-0.658	-0.464	-0.323	-0.06	0.291	0.572	0.904	1.12	1.395	1.779	nan	nan	nan	nan	nan	nan	nan	nan	nan	nan
		nan	nan	nan	nan	nan	nan	1.178	1.608	1.769	2.743	2.952	2.577	2.496	1.694	1.031	0.302	-0.014	-0.353	-0.535	-0.622	-0.611	-0.659	-0.657	-0.665	-0.726	-0.689	-0.737	-0.841	-0.781	-0.583	-0.67	-0.726	-0.695	-0.631	-0.754	-0.628	-0.665	-0.493	-0.506	-0.465	-0.402	-0.506	-0.621	-0.727	-0.894	-1.02	-0.859	-0.84
		nan	nan	nan	nan	nan	nan	1.095	1.449	1.689	2.624	2.399	1.754	1.028	0.624	-0.208	-0.324	-0.696	-0.787	-0.846	-0.845	-0.846	-0.839	-0.8	-0.839	-0.821	-0.844	-0.788	-0.832	-0.841	-0.798	-0.785	-0.794	-0.716	-0.687	-0.481	-0.558	-0.519	-0.688	-0.804	-0.802	-0.805	-0.768	-0.75	-0.749	-0.62	-0.594	-0.383	-0.332
		nan	nan	nan	nan	nan	nan	1.295	1.482	1.701	2.549	2.336	1.76	1.061	0.345	-0.176	-0.479	-0.68	-0.699	-0.786	-0.855	-0.759	-0.763	-0.872	-0.775	-0.802	-0.903	-1.004	-0.767	-0.8	-0.848	-0.684	-0.644	-0.706	-0.537	-0.511	-0.419	-0.432	-0.627	-0.73	-0.856	-0.748	-0.813	-0.88	-0.807	-0.779	-0.592	-0.61	-0.516
		nan	nan	nan	nan	nan	nan	1.11	1.613	1.985	2.609	2.377	1.521	0.906	0.339	-0.025	-0.335	-0.51	-0.591	-0.672	-0.882	-0.826	-0.8	-0.705	-0.685	-0.61	-0.453	-0.418	-0.442	-0.378	-0.544	-0.651	-0.712	-0.958	-0.732	-0.49	-0.571	-0.252	-0.083	0.19	0.547	1.031	1.46	1.574	nan	nan	nan	nan	nan
factor 3
		time
	conditions	nan	nan	nan	nan	nan	nan	-0.692	-0.197	0.093	0.991	1.018	0.938	0.608	0.125	-0.366	-0.558	-0.962	-1.213	-1.408	-1.465	-1.522	-1.466	-1.566	-1.585	-1.621	-1.419	-1.234	-1.156	-1.091	-1.003	-0.931	-0.676	-0.69	-0.403	-0.166	0.096	0.111	0.346	0.442	0.508	0.633	0.883	1.099	1.188	1.34	1.56	1.454	1.365
		nan	nan	nan	nan	nan	nan	-0.997	-0.459	-0.086	0.564	0.966	1.115	0.277	-0.365	-0.547	-1.128	-1.142	-1.606	-1.729	-1.65	-1.805	-1.769	-1.733	-1.88	-1.855	-1.795	-1.855	-1.448	-1.52	-1.52	-1.248	-1.214	-0.962	-1.062	-0.975	-0.791	-0.782	-0.058	-0.035	0.478	0.738	0.693	0.944	1.164	1.022	1.563	1.43	1.069
		nan	nan	nan	nan	nan	nan	-0.266	-0.487	0.134	0.994	0.531	0.643	0.015	-0.364	-0.617	-0.959	-1.327	-1.469	-1.327	-1.452	-1.373	-1.401	-1.544	-1.278	-1.253	-1.14	-1.049	-1.054	-0.91	-0.961	-0.828	-0.292	-0.059	0.028	0.23	0.58	0.73	0.904	0.651	0.782	0.981	0.975	0.861	1.108	1.374	1.355	1.248	1.169
		nan	nan	nan	nan	nan	nan	-0.689	-0.254	-0.048	0.748	0.727	0.182	0.18	-0.027	-0.218	-0.642	-0.849	-0.929	-1.06	-1.221	-1.139	-0.879	-0.983	-0.79	-0.728	-0.693	-0.241	0.017	0.187	0.467	0.516	0.643	0.503	0.59	0.618	0.874	0.944	1.212	1.352	1.692	1.663	1.517	1.199	1.033	0.849	0.475	-0.191	-0.377
		nan	nan	nan	nan	nan	nan	-0.691	-0.343	-0.071	0.837	1.02	0.996	0.494	-0.055	-0.621	-0.899	-1.256	-1.407	-1.46	-1.329	-1.655	-1.616	-1.507	-1.512	-1.581	-1.43	-1.391	-1.487	-1.216	-1.316	-1.019	-0.773	-0.898	-0.581	-0.531	-0.32	-0.173	0.042	0.218	0.677	0.908	0.957	1.235	1.395	1.678	2.027	2.164	1.99
		nan	nan	nan	nan	nan	nan	-0.686	-0.673	0.349	0.853	0.997	0.544	-0.083	-0.459	-0.962	-1.077	-1.308	-1.489	-1.465	-1.501	-1.379	-1.655	-1.587	-1.521	-1.302	-1.28	-1.14	-1.164	-0.969	-1.088	-0.915	-0.579	-0.459	-0.28	0.18	0.167	0.674	0.609	0.857	0.797	0.886	1.344	1.768	1.938	1.907	1.841	1.482	1.4
		nan	nan	nan	nan	nan	nan	-0.594	-0.321	0.292	0.909	1.13	0.879	0.599	-0.108	-0.766	-1.123	-1.317	-1.455	-1.518	-1.492	-1.336	-1.478	-1.466	-1.505	-1.304	-1.378	-1.237	-0.915	-0.868	-0.64	-0.674	-0.632	-0.621	-0.297	-0.045	0.462	0.758	0.902	1.409	1.655	1.756	2.294	2.394	2.085	1.746	1.407	1.028	0.594
		nan	nan	nan	nan	nan	nan	-0.958	-0.386	0.041	0.597	0.942	0.723	0.118	-0.235	-0.823	-1.086	-1.173	-1.565	-1.419	-1.427	-1.347	-1.383	-1.412	-1.616	-1.196	-1.143	-0.748	-0.999	-0.706	-0.85	-0.595	-0.314	0.032	0.003	0.411	0.767	1.183	1.17	1.476	1.713	1.751	2.018	1.908	1.808	1.26	0.97	0.622	0.067
		nan	nan	nan	nan	nan	nan	-0.674	-0.278	0.094	0.94	0.972	1.035	0.705	0.013	-0.532	-0.541	-0.991	-1.143	-1.326	-1.354	-1.4	-1.423	-1.353	-1.246	-1.295	-0.991	-1.536	-1.08	-1.189	-1.24	-0.993	-0.827	-0.968	-0.559	-0.464	-0.411	-0.15	0.183	0.255	0.639	0.842	1.109	1.163	1.638	1.979	2.043	2.107	2.072
		nan	nan	nan	nan	nan	nan	-0.771	-0.456	0.063	0.837	0.909	0.768	0.392	-0.079	-0.356	-0.665	-0.917	-1.278	-0.973	-1.454	-1.486	-1.351	-1.441	-1.348	-1.132	-1.199	-1.226	-1.017	-1.052	-0.879	-0.98	-0.496	-0.658	-0.482	-0.099	-0.056	0.068	0.034	0.369	0.565	0.702	1.019	1.038	1.339	1.451	1.293	1.311	0.987
		nan	nan	nan	nan	nan	nan	-0.681	-0.276	-0.009	1.153	1.121	1.14	0.717	0.046	-0.346	-0.973	-1.136	-1.488	-1.619	-1.837	-1.636	-1.723	-1.638	-1.896	-1.512	-1.627	-1.503	-1.533	-1.466	-0.85	-1.16	-0.703	-0.652	-0.572	-0.582	-0.306	0.116	0.437	0.673	1.114	0.971	1.249	1.587	1.631	1.328	1.086	0.933	0.513
		nan	nan	nan	nan	nan	nan	-0.811	-0.366	0.126	0.844	1.359	1.121	0.878	0.473	-0.154	-0.649	-0.866	-1.148	-1.26	-1.296	-1.383	-1.437	-1.307	-1.077	-1.244	-0.919	-0.827	-0.712	-0.388	0.08	-0.229	-0.009	-0.15	0.324	0.108	0.469	0.297	0.711	0.812	0.791	1.235	1.414	1.253	1.073	1.01	0.555	0.149	-0.154
		nan	nan	nan	nan	nan	nan	-0.676	-0.55	0.086	0.869	1.096	0.668	0.304	0.024	-0.676	-1.225	-1.292	-1.277	-1.408	-1.385	-1.512	-1.293	-1.481	-1.264	-0.928	-0.829	-0.543	-0.661	-0.519	-0.562	-0.324	-0.038	0.186	0.476	0.669	1.19	1.171	1.716	1.788	1.636	1.502	1.404	0.919	0.255	-0.094	-0.497	-0.719	-0.948
		nan	nan	nan	nan	nan	nan	-0.742	-0.603	0.146	0.937	1.129	1.204	0.796	0.641	0.023	-0.277	-0.357	-0.98	-0.88	-1.007	-1.163	-1.233	-1.11	-1.004	-0.776	-0.569	-0.522	-0.26	-0.03	0.084	0.144	0.367	0.59	0.766	0.734	1.035	1.527	1.657	1.613	1.31	1.238	0.677	0.361	0.028	-0.162	-0.505	-0.823	-0.819
		nan	nan	nan	nan	nan	nan	-0.63	-0.474	0.108	1.072	1.23	1.075	0.255	0.008	-0.393	-0.454	-0.738	-0.978	-0.951	-0.953	-1.017	-0.921	-0.991	-0.916	-0.936	-0.519	-0.428	-0.201	-0.116	0.236	0.214	0.284	0.353	0.495	0.765	0.77	1.083	1.15	1.527	1.869	1.353	1.171	1.069	0.641	-0.057	-0.36	-0.482	-0.764
		nan	nan	nan	nan	nan	nan	-0.749	-0.508	0.151	0.751	0.955	0.376	0.158	-0.352	-0.761	-0.532	-0.759	-0.781	-0.917	-0.957	-1.065	-1.227	-1.156	-1.168	-1.157	-0.814	-0.76	-0.597	-0.577	-0.439	-0.243	0.063	0.233	0.237	0.301	0.602	0.547	0.804	0.816	1.13	1.289	1.484	1.407	1.364	1.179	1.082	0.827	0.334
		nan	nan	nan	nan	nan	nan	-0.502	-0.404	-0.016	1.01	1.102	1.498	0.872	0.277	-0.316	-0.157	-0.728	-0.788	-0.809	-0.924	-1.095	-1.024	-1.073	-1.036	-1.047	-0.818	-1.105	-0.773	-0.568	-0.588	-0.457	-0.43	-0.277	0.034	0.021	0.303	0.739	0.849	1.208	1.377	1.792	1.953	2.04	1.876	1.465	1.491	1.101	0.847
		nan	nan	nan	nan	nan	nan	-0.776	-0.347	0.106	0.811	0.974	1.053	0.795	0.44	0.398	0.278	-0.161	-0.344	-0.512	-0.563	-0.374	-0.06	0.243	0.411	0.541	0.716	0.798	1.142	1.04	1.068	1.482	1.554	1.734	1.599	1.279	1.342	0.931	0.536	-0.054	-0.253	-0.752	-0.912	-1.154	nan	nan	nan	nan	nan
		nan	nan	nan	nan	nan	nan	-0.856	-0.129	0.442	0.995	0.742	0.513	0.142	-0.117	-0.18	-0.616	-0.802	-1.175	-1.15	-1.185	-1.069	-1.137	-1.098	-1.116	-0.695	-0.464	-0.355	-0.007	0.285	0.326	0.581	0.863	0.911	1.209	1.329	1.457	1.918	1.909	1.866	1.829	1.554	1.436	1.087	0.817	0.337	0.115	-0.301	-0.296
		nan	nan	nan	nan	nan	nan	-0.589	-0.306	0.254	1.02	1.206	1.003	0.787	0.251	0.073	-0.354	-0.26	-0.457	-0.487	-0.188	-0.259	-0.209	-0.291	-0.145	-0.129	0.176	0.24	0.547	0.781	0.825	1.078	1.271	1.518	1.934	2.313	1.961	1.857	1.569	1.17	0.552	0.429	-0.189	-0.697	-0.875	-0.95	-1.07	nan	nan
		nan	nan	nan	nan	nan	nan	-0.825	-0.181	0.352	1.277	1.353	1.226	0.875	0.406	-0.24	-0.631	-0.981	-1.244	-1.439	-1.331	-1.242	-1.424	-1.316	-1.324	-1.3	-1.405	-1.107	-0.957	-0.701	-0.614	-0.492	-0.428	0.042	0.226	0.158	0.343	0.733	0.801	1.492	1.638	1.756	1.748	1.639	1.575	1.496	1.115	0.683	0.526
		nan	nan	nan	nan	nan	nan	-0.459	-0.337	0.163	0.943	0.817	1.089	0.48	0.209	-0.495	-0.849	-1.056	-1.272	-1.089	-1.354	-1.21	-1.098	-0.926	-0.5	-0.395	-0.302	-0.331	-0.028	0.272	0.612	0.769	1.212	1.284	1.651	1.905	2.274	1.986	1.458	1.27	0.753	0.223	-0.011	-0.558	-0.76	-1.04	-1.078	-1.076	nan
		nan	nan	nan	nan	nan	nan	-1.118	-0.326	-0.314	0.995	0.659	0.769	0.262	-0.009	-0.3	-0.558	-0.808	-0.712	-1.041	-0.797	-0.872	-0.757	-0.774	-0.659	-0.462	-0.467	-0.227	-0.296	-0.042	-0.074	0.241	0.333	0.373	0.662	0.585	0.878	1.004	1.257	1.163	0.668	0.64	0.114	0.028	-0.324	-0.771	-0.995	-1.063	-1.187
		nan	nan	nan	nan	nan	nan	-0.815	-0.183	0.039	1.056	1.631	1.446	1.065	0.52	0.122	-0.266	-0.588	-0.882	-0.818	-0.812	-0.943	-0.775	-0.715	-0.588	-0.465	-0.323	-0.336	-0.008	0.164	0.318	0.484	0.661	0.734	1.15	1.436	1.345	1.024	0.825	0.217	0.117	-0.262	-0.386	-0.771	-0.849	-1.079	-1.254	nan	nan
		nan	nan	nan	nan	nan	nan	-0.734	-0.269	0.361	1.184	1.431	1.417	0.996	0.663	0.152	-0.037	-0.313	-0.512	-0.597	-0.827	-1.036	-1.276	-1.066	-1.147	-0.892	-0.919	-0.868	-0.655	-0.57	-0.273	-0.314	0.022	0.057	0.672	0.699	1.173	1.324	1.719	2.069	2.268	2.39	2.053	2.093	1.736	1.06	0.615	0.089	-0.215
		nan	nan	nan	nan	nan	nan	-0.697	-0.57	-0.099	1.092	1.053	1.217	0.673	0.112	-0.216	-0.538	-0.727	-0.947	-0.952	-1.178	-0.745	-0.787	-0.44	-0.552	-0.549	-0.384	-0.408	-0.228	0.143	0.281	0.51	0.773	1.148	1.496	1.689	1.941	2.122	2.004	1.896	1.533	1.162	0.481	0.031	-0.244	-0.711	-0.891	-0.919	-1.249
		nan	nan	nan	nan	nan	nan	-0.656	-0.339	0.025	1.07	0.786	0.705	0.612	0.145	-0.088	-0.589	-0.859	-0.843	-0.884	-0.953	-0.933	-0.909	-0.849	-0.711	-0.736	-0.536	-0.313	-0.385	-0.165	-0.011	-0.043	0.16	0.381	0.499	0.481	0.816	1.072	1.154	1.082	0.985	0.847	0.699	0.085	-0.403	-0.766	-0.952	-1.14	-1.089
		nan	nan	nan	nan	nan	nan	-0.695	-0.098	-0.032	0.878	1.148	0.527	-0.049	-0.275	-0.791	-0.88	-1.197	-1.197	-1.169	-1.121	-1.113	-1.061	-1.177	-1.02	-0.999	-0.668	-0.498	-0.265	0.07	0.071	0.191	0.356	1.07	1.278	1.543	1.827	1.514	1.48	1.241	1.151	0.809	0.464	-0.073	-0.332	-0.572	-0.556	-0.652	nan
		nan	nan	nan	nan	nan	nan	-0.884	-0.592	-0.018	0.633	0.642	0.81	0.886	0.651	0.257	0.199	0.181	0.131	-0.053	0.265	0.338	0.329	0.468	0.656	0.757	0.757	0.968	1.075	1.089	1.322	1.599	1.578	1.523	0.853	0.867	0.461	-0.054	-0.421	-0.801	-0.857	-1.13	nan	nan	nan	nan	nan	nan	nan
		nan	nan	nan	nan	nan	nan	-0.759	-0.403	0.148	0.77	1.431	1.226	0.774	0.34	-0.351	-0.795	-0.912	-1.25	-1.124	-1.24	-1.25	-0.984	-0.814	-0.631	-0.536	-0.418	-0.251	-0.237	0.08	0	0.542	0.553	0.919	1.038	0.792	0.754	0.622	0.34	-0.029	-0.218	-0.647	-0.758	-0.887	-0.996	-1.157	-1.139	nan	nan
		nan	nan	nan	nan	nan	nan	-0.743	-0.423	0.046	1.222	1.618	1.382	0.7	0.263	-0.172	-0.483	-0.992	-1.18	-1.338	-1.281	-1.489	-1.592	-1.613	-1.188	-1.272	-0.963	-0.711	-0.108	-0.016	0.069	0.254	0.499	0.675	0.796	0.761	1.005	1.274	1.351	1.113	1.024	0.814	0.469	0.206	-0.253	-0.448	-0.793	-1.046	-0.979
		nan	nan	nan	nan	nan	nan	-0.71	-0.283	-0.008	1.096	0.608	0.676	0.479	0.033	0.191	-0.249	-0.426	-0.343	-0.576	-0.616	-0.287	-0.139	0.099	0.306	0.708	0.869	1.134	1.494	1.414	1.707	1.689	1.87	1.935	1.878	1.894	1.434	0.991	0.729	0.346	-0.205	-0.458	-0.801	-0.977	nan	nan	nan	nan	nan
		nan	nan	nan	nan	nan	nan	-0.703	-0.446	0.239	1.152	1.23	1.302	1.182	1.013	0.897	0.445	0.401	-0.175	-0.062	-0.14	-0.038	-0.04	0.028	0.248	0.108	0.289	0.482	0.689	0.824	0.898	1.364	1.517	1.428	1.458	1.007	0.559	0.138	-0.282	-0.743	-0.834	-1.063	-1.026	-1.23	nan	nan	nan	nan	nan
		nan	nan	nan	nan	nan	nan	-0.715	-0.444	0.057	1.146	1.829	1.78	1.406	0.991	0.493	0.086	-0.056	-0.445	-0.891	-0.982	-1.061	-1.139	-1.181	-1.228	-1.02	-1.239	-1.047	-0.808	-0.586	-0.344	-0.279	0.146	0.322	0.456	0.798	0.815	0.842	1.019	1.37	1.13	0.916	0.8	0.682	0.051	-0.234	-0.381	-0.804	-0.755
		nan	nan	nan	nan	nan	nan	-0.891	-0.387	-0.003	1.198	1.313	1.329	1.057	0.549	-0.063	-0.625	-0.594	-1.037	-1.304	-1.144	-1.351	-1.052	-1.103	-0.798	-0.764	-0.714	-0.791	-0.64	-0.498	-0.198	0.203	0.309	0.851	1.113	1.225	1.418	1.843	1.847	1.72	1.489	1.17	0.761	0.239	-0.15	-0.339	-0.595	-0.71	-1.009
		nan	nan	nan	nan	nan	nan	-0.563	-0.462	0.213	1.136	1.259	1.011	0.626	0.217	-0.165	-0.307	-0.534	-0.474	-0.69	-0.472	-0.561	-0.59	-0.273	-0.085	0.109	0.562	0.7	0.889	1.044	1.275	1.418	1.714	1.661	1.589	1.13	0.609	0.304	-0.119	-0.35	-0.755	-0.792	-0.97	-1.031	nan	nan	nan	nan	nan
		nan	nan	nan	nan	nan	nan	-0.829	-0.361	-0.082	1.114	1.035	0.799	0.577	-0.047	-0.398	-0.881	-1.001	-1.138	-1.334	-1.319	-1.24	-1.312	-1.268	-1.007	-1.292	-1.108	-1.136	-0.861	-0.907	-0.46	-0.262	0.342	0.453	0.693	0.894	1.187	1.216	1.526	1.8	1.813	1.732	1.535	1.247	0.882	0.322	0.111	-0.147	-0.316
		nan	nan	nan	nan	nan	nan	-0.483	-0.331	0.109	1.111	1.462	2.189	2.273	1.955	1.486	1.118	1.029	0.944	0.684	0.728	0.569	0.812	0.763	0.983	0.873	1.131	1.379	1.541	1.999	1.796	1.828	1.694	1.241	0.757	0.132	-0.154	-0.448	-0.779	nan	nan	nan	nan	nan	nan	nan	nan	nan	nan
		nan	nan	nan	nan	nan	nan	-0.659	-0.345	-0.017	1.1	1.731	1.887	1.07	0.713	0.104	-0.238	-0.739	-1.068	-1.111	-1.335	-1.69	-1.641	-1.598	-1.377	-1.61	-1.302	-1.401	-1.006	-1.166	-0.653	-0.436	-0.084	0.47	0.821	1.044	1.166	1.06	1.423	1.669	1.767	1.497	1.22	1.025	0.733	0.361	0.1	-0.508	-0.878
		nan	nan	nan	nan	nan	nan	-0.699	-0.54	0.084	0.682	0.825	0.61	0.131	0.054	-0.399	-0.479	-0.672	-0.945	-0.928	-0.962	-0.906	-0.71	-0.601	-0.512	-0.22	0.076	-0.026	0.127	-0.009	0.477	0.571	0.821	0.889	1.092	1.297	1.272	1.414	1.003	0.789	0.564	0.181	-0.108	-0.545	-0.587	-0.768	-0.898	-0.931	-1.061
		nan	nan	nan	nan	nan	nan	-0.461	-0.359	0.24	0.844	1.339	1.383	1.305	0.953	0.642	0.135	-0.031	0.046	0.109	0.058	0.151	0.215	0.288	-0.029	0.071	0.378	0.432	0.731	1.101	1.223	1.404	1.47	1.3	0.806	0.812	0.352	-0.284	-0.551	-0.572	-0.826	-0.858	-1.075	-1.219	nan	nan	nan	nan	nan
		nan	nan	nan	nan	nan	nan	-0.631	-0.118	0.03	1.104	0.792	0.934	0.432	0.496	-0.029	-0.219	-0.205	-0.379	-0.615	-0.666	-0.881	-0.835	-0.856	-0.725	-0.445	-0.5	-0.401	-0.257	-0.163	0.227	-0.055	0.158	0.167	0.343	0.369	0.563	0.771	1.072	1.147	1.06	0.784	0.668	0.207	0.054	-0.553	-0.641	-1.021	-1.13
		nan	nan	nan	nan	nan	nan	-0.857	-0.279	-0.014	0.938	0.959	0.525	0.342	-0.017	-0.274	-0.336	-0.368	-0.462	-0.446	-0.257	-0.354	-0.106	0.103	0.273	0.347	0.637	0.531	0.717	1.006	1.308	1.426	1.321	1.279	1.047	0.718	0.492	-0.133	-0.624	-0.674	-0.864	-1.009	nan	nan	nan	nan	nan	nan	nan
		nan	nan	nan	nan	nan	nan	-0.729	-0.438	0.093	0.866	0.983	0.657	0.31	-0.124	-0.359	-0.418	-0.446	-0.54	-0.543	-0.414	-0.133	-0.003	-0.042	0.091	0.415	0.499	0.523	0.813	1.284	1.351	1.217	1.228	1.255	1.008	0.862	0.179	-0.255	-0.748	-0.8	-1.025	-1.113	nan	nan	nan	nan	nan	nan	nan
		nan	nan	nan	nan	nan	nan	-0.81	-0.35	-0.097	0.632	0.716	0.494	0.166	0.273	-0.306	-0.144	-0.433	-0.231	-0.367	-0.271	-0.281	0.024	0.19	0.525	0.864	1.121	1.248	1.463	1.562	1.677	1.745	1.601	1.393	1.349	0.949	0.497	0.106	-0.076	-0.652	-0.864	-1.085	-1.33	-1.137	nan	nan	nan	nan	nan
		nan	nan	nan	nan	nan	nan	-0.549	-0.41	0.063	1.104	1.478	1.281	1.035	0.562	0.08	-0.243	-0.319	-0.489	-0.421	-0.373	-0.099	0.085	0.431	0.71	0.831	1.092	1.413	1.739	1.941	1.772	1.773	1.322	0.832	0.306	-0.133	-0.491	-0.91	-0.953	-1.104	-1.341	nan	nan	nan	nan	nan	nan	nan	nan
		nan	nan	nan	nan	nan	nan	-0.752	-0.032	-0.296	0.855	0.57	0.779	0.58	0.607	0.586	0.152	0.174	-0.025	0.231	0.06	0.402	0.573	1.162	1.256	1.762	1.864	1.852	2.207	2.388	1.847	1.992	1.503	1.149	0.775	0.196	-0.429	-0.724	-0.951	-1.156	nan	nan	nan	nan	nan	nan	nan	nan	nan
		nan	nan	nan	nan	nan	nan	-0.613	-0.25	0.043	0.985	0.983	0.983	0.777	0.344	0.03	-0.013	-0.135	-0.126	-0.194	-0.174	0.037	0.2	0.399	0.25	0.521	0.784	0.95	1.241	1.44	1.579	1.235	1.151	1.042	0.75	0.348	-0.01	-0.344	-0.772	-0.702	-0.904	nan	nan	nan	nan	nan	nan	nan	nan
		nan	nan	nan	nan	nan	nan	-0.723	-0.403	-0.078	1.2	1.515	1.896	1.376	0.999	0.402	0.347	0.081	-0.188	-0.266	-0.366	-0.339	-0.38	-0.22	-0.104	-0.18	0.191	0.511	0.518	0.55	1.083	1.131	1.113	1.169	0.81	0.89	0.533	0.31	0.038	-0.236	-0.631	-0.786	-1.137	-1.031	-1.149	nan	nan	nan	nan
		nan	nan	nan	nan	nan	nan	-0.628	-0.615	-0.287	0.985	1.417	1.972	1.969	1.608	1.374	1.192	0.835	0.529	0.412	0.438	0.342	0.396	0.498	0.727	0.745	0.816	0.947	1.105	1.157	1.056	0.845	0.493	0.179	-0.031	-0.637	-0.7	-0.943	-1.155	-1.134	nan	nan	nan	nan	nan	nan	nan	nan	nan
		nan	nan	nan	nan	nan	nan	-0.773	-0.285	0.04	1.126	1.432	1.697	1.777	1.575	1.088	0.837	0.563	0.325	0.191	0.219	0.334	0.234	0.048	0.128	0.212	0.453	0.513	0.925	1.186	1.168	1.208	1.001	0.805	0.547	0.003	-0.399	-0.719	-1.059	-1.039	-0.984	-1.119	-1.359	-1.009	nan	nan	nan	nan	nan
		nan	nan	nan	nan	nan	nan	-0.747	-0.624	0.144	1.133	1.313	1.559	1.637	0.868	0.405	0.106	-0.031	-0.233	-0.405	-0.569	-0.805	-1.093	-1.036	-1.283	-1.271	-1.184	-1.292	-0.991	-1.318	-1.245	-1.129	-1.011	-0.912	-0.675	-0.794	-0.675	-0.483	-0.431	-0.286	-0.108	-0.048	0.155	0.042	0.214	0.288	0.342	0.514	0.513
		nan	nan	nan	nan	nan	nan	-0.794	-0.344	0.002	1.039	1.601	1.757	1.056	0.241	-0.128	-0.473	-0.634	-0.88	-0.909	-1.252	-1.392	-1.66	-1.633	-1.628	-1.741	-1.647	-1.49	-1.409	-1.433	-1.43	-1.395	-1.443	-1.21	-1.202	-0.932	-0.84	-0.797	-0.635	-0.424	-0.351	-0.074	-0.115	0.12	0.409	0.675	0.897	0.974	1.218
		nan	nan	nan	nan	nan	nan	-0.589	-0.233	0.242	1.261	1.256	1.129	1.082	0.989	0.536	0.447	0.338	0.086	-0.04	-0.072	-0.067	0.125	0.007	0.181	0.27	0.529	0.57	0.872	1.074	1.146	1.158	1.314	1.298	0.803	0.725	0.399	-0.186	-0.416	-0.612	-0.831	-1.133	-0.985	-1.298	-1.41	-1.219	-1.216	-1.229	nan
		nan	nan	nan	nan	nan	nan	-0.825	-0.62	-0.094	1.041	1.305	1.721	1.747	1.416	0.868	0.259	0.064	-0.084	-0.144	0.009	0.147	0.257	0.424	0.657	0.77	0.921	1.095	1.043	1.034	0.601	0.398	-0.122	-0.369	-0.777	-0.939	-1.016	-1.333	-1.345	nan	nan	nan	nan	nan	nan	nan	nan	nan	nan
		nan	nan	nan	nan	nan	nan	-0.51	-0.235	-0.096	1.374	1.263	1.828	1.804	1.277	0.931	0.57	0.323	0.37	0.296	0.316	0.42	0.539	0.366	0.998	1.103	1.202	1.388	1.154	0.884	0.898	0.614	0.069	-0.154	-0.395	-0.71	-0.907	-1.267	-1.237	nan	nan	nan	nan	nan	nan	nan	nan	nan	nan
		nan	nan	nan	nan	nan	nan	-0.765	-0.426	0.02	0.882	0.779	1.364	1.087	0.97	0.779	0.607	0.473	0.3	0.476	0.567	0.864	0.966	1.273	1.554	1.934	1.927	1.745	1.816	1.833	1.604	1.071	0.704	0.451	-0.019	-0.5	-0.861	-0.839	-1.415	nan	nan	nan	nan	nan	nan	nan	nan	nan	nan
		nan	nan	nan	nan	nan	nan	-0.706	-0.538	-0.089	1.181	1.536	1.783	1.396	1.183	0.92	0.793	0.638	0.652	0.614	0.386	0.383	0.588	0.581	0.554	0.949	0.941	1.131	1.473	1.267	1.707	1.822	1.685	1.323	0.998	0.355	0.021	-0.532	-0.611	-0.841	-1.053	-1.079	-1.068	-1.105	nan	nan	nan	nan	nan
		nan	nan	nan	nan	nan	nan	-0.698	-0.37	0.381	1.204	1.653	1.786	1.44	0.862	0.35	0.002	-0.214	-0.536	-0.638	-1.034	-1.16	-1.197	-1.537	-1.457	-1.399	-1.804	-1.234	-1.522	-1.559	-1.39	-1.094	-0.97	-1.213	-1.007	-0.893	-0.815	-0.756	-0.405	-0.188	-0.065	0.255	0.186	0.499	0.802	0.952	1.239	1.47	1.529
		nan	nan	nan	nan	nan	nan	-0.613	-0.567	0.098	1.027	1.129	1.373	0.864	0.589	-0.032	-0.392	-0.48	-1.052	-1.05	-1.195	-1.417	-1.639	-1.522	-1.619	-2.03	-1.683	-2.03	-1.497	-1.496	-1.444	-1.563	-1.313	-1.231	-0.924	-0.896	-0.542	-0.501	-0.336	-0.163	0.17	0.454	0.533	1.052	1.25	1.238	1.408	1.495	1.425
		nan	nan	nan	nan	nan	nan	-0.971	-0.225	0.075	0.997	1.052	0.998	0.556	0.11	-0.507	-0.624	-1.016	-1.258	-1.332	-1.792	-1.671	-1.674	-1.873	-1.682	-1.565	-1.602	-1.558	-1.478	-1.453	-1.398	-1.169	-1.198	-1.109	-0.969	-0.809	-0.564	-0.386	-0.118	-0.051	0.059	0.275	0.35	0.507	0.728	0.653	0.801	0.833	0.75
		nan	nan	nan	nan	nan	nan	-0.465	-0.1	-0.107	1.131	1.394	1.816	1.338	0.671	-0.053	-0.15	-0.309	-0.455	-0.533	-0.726	-0.806	-1.349	-1.326	-1.401	-1.595	-1.33	-1.52	-1.329	-1.542	-1.473	-1.075	-1.192	-0.97	-0.595	-0.536	-0.34	-0.283	0.078	0.203	0.417	0.709	0.94	1.472	1.322	1.495	1.437	1.041	1.143
		nan	nan	nan	nan	nan	nan	-0.813	-0.277	0.236	1.154	1.699	1.845	1.817	1.185	1.156	1.158	1.237	1.236	0.998	1.21	1.219	1.227	1.187	1.283	1.507	1.575	1.333	1.466	1.081	0.862	0.505	0.097	-0.36	-0.664	-0.861	-1.084	-1.21	-1.028	nan	nan	nan	nan	nan	nan	nan	nan	nan	nan
		nan	nan	nan	nan	nan	nan	-0.79	-0.399	0.077	1.014	1.819	1.988	2.104	1.752	1.659	1.161	0.89	0.818	0.798	0.556	0.55	0.556	0.421	0.679	0.893	0.982	1.296	1.25	0.903	0.877	0.49	0.28	-0.304	-0.511	-0.827	-1.038	-1.167	-1.168	-1.367	nan	nan	nan	nan	nan	nan	nan	nan	nan
		nan	nan	nan	nan	nan	nan	-0.577	-0.178	0.216	1.401	1.954	2.52	2.432	2.058	1.739	1.269	1.115	0.855	0.946	0.627	0.585	0.64	0.773	0.987	0.939	1.155	1.419	1.389	1.043	0.767	0.495	0.169	-0.296	-0.524	-0.813	-1.023	-1.086	-1.083	-1.044	nan	nan	nan	nan	nan	nan	nan	nan	nan
		nan	nan	nan	nan	nan	nan	-0.747	-0.425	0.121	0.97	0.987	1.328	0.941	0.262	-0.069	-0.468	-0.786	-0.988	-1.158	-1.259	-1.531	-1.339	-1.356	-1.467	-1.439	-1.396	-1.612	-1.401	-1.306	-1.287	-1.17	-1.116	-0.943	-0.812	-0.525	-0.564	-0.115	0.01	0.289	0.292	0.441	0.582	0.699	0.826	0.492	0.244	0.254	-0.024
		nan	nan	nan	nan	nan	nan	-0.612	-0.208	0.072	1.56	1.802	1.948	1.885	1.446	0.902	0.743	0.618	0.647	0.677	0.597	0.418	0.457	0.635	0.433	0.728	0.754	0.937	0.892	1.377	1.627	1.703	1.944	1.269	1.591	1.044	0.829	0.291	-0.077	-0.236	-0.524	-0.782	-0.907	-1.048	-0.994	-0.954	-1.114	-0.853	nan
		nan	nan	nan	nan	nan	nan	-0.339	-0.255	0.247	1.405	1.703	2.116	1.773	1.516	1.123	0.864	0.816	0.64	0.457	0.483	0.485	0.684	0.81	0.996	1.176	1.526	1.323	1.125	1.118	0.729	0.323	0.01	-0.295	-0.415	-0.781	-0.962	-1.085	-1.048	nan	nan	nan	nan	nan	nan	nan	nan	nan	nan
		nan	nan	nan	nan	nan	nan	-0.791	-0.23	0.065	1.323	1.405	2.143	1.65	1.303	1.305	1.178	0.905	1.106	1.183	1.237	1.246	1.36	1.652	2.09	2.107	2	1.627	1.38	0.612	0.204	-0.309	-0.647	-0.899	-1.02	-1.245	nan	nan	nan	nan	nan	nan	nan	nan	nan	nan	nan	nan	nan
		nan	nan	nan	nan	nan	nan	-0.876	-0.452	-0.068	0.93	1.019	0.711	0.254	-0.093	-0.169	-0.685	-0.917	-0.843	-1.155	-1.297	-1.284	-1.303	-1.231	-1.324	-1.231	-1.227	-1.172	-1.082	-0.826	-0.771	-0.707	-0.592	-0.394	-0.187	-0.07	0.089	0.074	0.064	0.173	0.392	0.491	0.817	0.797	1.112	0.853	0.581	0.673	0.467
		nan	nan	nan	nan	nan	nan	-0.69	-0.318	-0.036	1.329	1.486	1.99	1.788	1.365	1.378	1.039	1.227	1.221	1.544	1.318	1.519	1.637	1.989	1.942	1.862	2.071	2.061	1.494	0.916	0.462	-0.208	-0.449	-0.655	-0.809	-0.811	nan	nan	nan	nan	nan	nan	nan	nan	nan	nan	nan	nan	nan
		nan	nan	nan	nan	nan	nan	-0.712	-0.31	-0.071	1.35	1.665	1.838	1.526	1.496	0.963	0.863	0.884	0.811	0.562	0.783	0.801	0.834	0.955	1.02	1.281	1.442	1.694	1.721	1.624	1.351	1.201	0.557	0.035	-0.266	-0.617	-0.945	-1.171	-1.298	-1.179	-1.145	-1.02	nan	nan	nan	nan	nan	nan	nan
		nan	nan	nan	nan	nan	nan	-0.768	-0.15	0.042	1.287	1.224	1.878	2.036	2.005	1.637	1.296	0.935	0.654	0.696	0.438	0.488	0.409	0.444	0.839	0.78	0.957	0.933	0.964	0.917	0.828	0.507	0.026	-0.349	-0.539	-0.821	-0.837	-0.982	-1.014	-1.12	-1.172	-1.099	-0.79	nan	nan	nan	nan	nan	nan
		nan	nan	nan	nan	nan	nan	-0.705	-0.296	0.053	1.064	1.246	1.079	0.878	0.637	0.115	-0.238	-0.238	-0.338	-0.024	-0.184	-0.095	-0.027	-0.11	0.072	0.457	0.505	0.78	1.079	1.523	1.549	1.587	1.18	1.114	0.895	0.57	0.312	0.076	-0.206	-0.3	-0.397	-0.786	-0.861	-0.562	-0.698	-0.584	nan	nan	nan
		nan	nan	nan	nan	nan	nan	-0.823	-0.301	0.168	1.542	1.799	1.868	1.656	1.676	1.249	1.195	1.194	1.16	1.102	1.47	1.239	1.578	1.428	1.998	1.938	1.861	1.919	1.59	1.352	1.008	0.402	0.178	-0.408	-0.591	-0.705	-0.797	-0.797	-1.128	nan	nan	nan	nan	nan	nan	nan	nan	nan	nan
		nan	nan	nan	nan	nan	nan	-0.941	-0.359	-0.036	1.528	1.989	2.222	2.089	1.749	0.795	0.519	0.477	0.242	-0.245	-0.353	-0.538	-0.722	-0.695	-1.063	-1.251	-1.281	-1.184	-1.205	-1.225	-1.3	-0.987	-0.974	-0.752	-0.686	-0.21	-0.255	-0.071	-0.124	0.204	0.066	0.379	0.356	0.377	0.38	0.488	0.384	0.303	0.505
		nan	nan	nan	nan	nan	nan	-0.632	-0.488	-0.076	0.993	1.356	1.543	1.375	0.855	0.803	0.326	0.184	0.005	-0.236	-0.338	-0.495	-0.587	-0.556	-0.585	-0.57	-0.607	-0.547	-0.281	-0.201	-0.086	0.095	0.105	0.224	0.458	0.63	0.752	0.828	0.696	0.516	0.218	-0.26	-0.394	-0.663	-0.833	-1.169	-1.144	-1.213	-1.255
		nan	nan	nan	nan	nan	nan	-0.737	-0.223	0.015	1.334	1.562	1.667	1.43	1.208	0.802	0.223	0.159	0.031	-0.317	-0.473	-0.721	-0.781	-0.879	-0.866	-0.73	-0.684	-0.539	-0.416	-0.294	-0.107	-0.013	0.07	0.306	0.632	0.713	0.833	0.782	0.699	0.673	0.567	0.245	-0.109	-0.34	-0.612	-0.802	-1.034	-1.082	-1.106
		nan	nan	nan	nan	nan	nan	-0.77	-0.514	0.002	1.321	1.185	1.136	1.065	0.67	0.322	-0.037	-0.076	-0.149	-0.411	-0.196	-0.112	-0.125	0.021	0.039	0.372	0.461	0.692	1.055	1.078	1.253	1.156	1	1.037	0.357	0.157	0.09	-0.215	-0.324	-0.521	-0.805	-1.031	-0.99	-0.892	nan	nan	nan	nan	nan
factor 4		time
	conditions	nan	nan	nan	nan	nan	nan	-2.56	-2.319	-1.906	-1.103	-0.128	1.299	1.783	1.594	1.374	1.003	0.61	0.427	0.21	0.204	0.044	0.132	0.175	0.069	0.02	0.003	0.057	0.046	0.041	0.102	0.03	0.205	0.138	0.363	0.309	0.212	0.136	0.278	-0.03	-0.171	-0.106	-0.142	-0.354	-0.377	-0.459	-0.537	-0.694	-0.683
		nan	nan	nan	nan	nan	nan	-2.511	-2.436	-1.94	-1.045	0.17	1.102	1.434	1.402	1.311	0.822	0.574	0.267	0.064	-0.051	-0.164	-0.339	-0.337	-0.309	-0.374	-0.463	-0.478	-0.364	-0.453	-0.509	-0.319	-0.307	-0.352	-0.245	-0.212	-0.255	-0.413	-0.197	-0.388	-0.342	-0.353	-0.375	-0.529	-0.616	-0.832	-0.946	-0.939	-0.835
		nan	nan	nan	nan	nan	nan	-2.408	-2.161	-1.844	-0.763	0.24	0.793	1.202	1.211	0.788	0.678	0.698	0.553	0.549	0.387	0.484	0.158	0.272	0.4	0.251	0.38	0.345	0.339	0.502	0.453	0.505	0.604	0.658	0.329	0.538	0.433	0.545	0.356	0.251	0.212	0.031	0.056	-0.106	-0.402	-0.504	-0.656	-0.874	-0.761
		nan	nan	nan	nan	nan	nan	-2.552	-2.357	-1.947	-1	-0.029	0.695	1.025	1.125	0.93	0.807	0.667	0.722	0.62	0.557	0.46	0.618	0.638	0.801	0.781	0.862	0.883	0.821	0.939	0.847	0.669	0.329	0.273	0.199	0.142	0.237	0.129	-0.056	-0.311	-0.207	-0.411	-0.559	-0.585	-0.365	-0.08	0.098	0.136	0.533
		nan	nan	nan	nan	nan	nan	-2.605	-2.339	-1.935	-1.022	0.47	1.283	1.58	1.503	0.978	0.572	0.505	0.255	0.116	0.219	-0.016	0.217	0.036	-0.031	-0.053	-0.011	0.108	0.133	-0.033	0.16	0.066	0.212	0.207	0.333	0.393	0.342	0.428	0.205	0.016	0.009	-0.067	-0.443	-0.583	-0.795	-0.892	-1.039	-1.054	-1.129
		nan	nan	nan	nan	nan	nan	-2.478	-2.408	-2.074	-0.923	0.211	0.846	1.191	0.956	0.696	0.437	0.408	0.312	0.137	0.088	0.066	0.073	-0.11	0.082	-0.128	-0.096	-0.159	-0.183	0.165	0.156	-0.032	0.06	0.065	0.036	-0.083	0.035	-0.185	-0.327	-0.219	-0.225	-0.608	-0.606	-0.854	-0.754	-0.787	-0.908	-0.904	-1.074
		nan	nan	nan	nan	nan	nan	-2.535	-2.145	-1.955	-0.72	0.166	1.425	1.666	1.763	1.187	0.827	0.575	0.314	0.066	0.282	0.237	0.178	0.173	0.108	0.018	0.187	0.106	0.052	0.054	0.136	0.352	0.034	0.198	0.085	0.138	-0.007	-0.068	-0.223	-0.436	-0.445	-0.823	-0.822	-1.049	-0.924	-1.105	-0.935	-0.925	-0.615
		nan	nan	nan	nan	nan	nan	-2.501	-2.321	-1.963	-1.268	0.232	1.249	1.448	1.335	0.967	0.753	0.481	0.243	0.285	0.209	0.255	0.212	0.049	0.131	0.158	0.208	0.266	0.265	0.318	0.224	0.225	0.245	0.242	0.208	-0.021	-0.234	-0.299	-0.254	-0.443	-0.58	-0.714	-0.902	-0.733	-0.965	-0.958	-0.582	-0.725	-0.534
		nan	nan	nan	nan	nan	nan	-2.261	-2.25	-1.641	-0.903	0.368	1.419	1.797	1.693	1.456	1.087	0.746	0.754	0.439	0.332	0.338	0.179	0.276	0.218	0.155	0.175	0.215	0.21	0.36	0.44	0.36	0.457	0.302	0.353	0.392	0.397	0.259	0.13	0.086	-0.021	-0.331	-0.201	-0.569	-0.391	-0.8	-1.035	-1.116	-1.002
		nan	nan	nan	nan	nan	nan	-2.365	-2.265	-2.021	-0.94	0.188	1.06	1.169	1.11	1.033	0.815	0.64	0.262	0.058	-0.184	-0.059	-0.067	-0.282	-0.265	-0.153	-0.304	-0.488	-0.303	0.012	-0.158	-0.271	-0.167	-0.066	-0.075	-0.044	-0.294	-0.42	-0.343	-0.304	-0.332	-0.527	-0.642	-0.5	-0.602	-0.899	-0.645	-0.662	-0.469
		nan	nan	nan	nan	nan	nan	-2.509	-2.34	-2	-0.941	0.321	1.261	1.261	1.221	1.208	0.91	0.55	0.371	0.04	-0.233	-0.134	-0.189	-0.117	-0.219	-0.298	-0.226	-0.398	-0.406	-0.318	-0.339	-0.352	-0.303	-0.341	-0.532	-0.5	-0.469	-0.356	-0.115	-0.245	-0.234	-0.444	-0.63	-0.725	-0.787	-0.914	-0.851	-0.667	-0.522
		nan	nan	nan	nan	nan	nan	-2.667	-2.598	-2.089	-1.204	0.065	1.058	1.396	1.32	1.117	0.786	0.698	0.681	0.448	0.399	0.236	0.177	0.199	0.165	0.053	0.14	-0.018	-0.008	-0.058	-0.217	-0.086	-0.083	-0.168	-0.352	-0.239	-0.522	-0.484	-0.586	-0.737	-0.917	-0.935	-0.936	-0.985	-0.814	-0.649	-0.55	-0.484	-0.014
		nan	nan	nan	nan	nan	nan	-2.192	-2.065	-1.775	-0.862	0.232	1.249	1.645	1.738	1.415	1.212	0.955	0.702	0.564	0.6	0.632	0.615	0.44	0.412	0.288	0.192	0.319	0.262	0.227	0.218	0.133	0.205	0.097	-0.031	-0.051	-0.335	-0.355	-0.652	-0.766	-0.674	-0.797	-0.882	-0.613	-0.634	-0.48	-0.233	0.214	0.611
		nan	nan	nan	nan	nan	nan	-2.443	-2.284	-1.833	-1.132	0.078	1.02	1.631	1.781	1.543	1.109	0.909	0.928	0.879	0.614	0.502	0.337	0.432	0.091	0.327	0.193	0.137	0.154	0.14	0.108	-0.174	-0.158	-0.134	-0.428	-0.378	-0.659	-0.586	-0.867	-0.862	-0.938	-0.766	-0.772	-0.397	-0.166	0.216	0.494	0.719	1.268
		nan	nan	nan	nan	nan	nan	-2.318	-2.04	-1.582	-0.7	0.478	1.212	1.632	1.542	1.323	1.209	0.866	0.69	0.509	0.334	0.164	0.318	0.283	0.349	0.339	0.338	0.465	0.514	0.503	0.413	0.485	0.371	0.504	0.262	0.28	0.037	0.099	-0.198	-0.198	-0.106	-0.318	-0.412	-0.329	-0.3	-0.246	0.086	0.206	0.463
		nan	nan	nan	nan	nan	nan	-2.505	-2.213	-1.922	-0.946	0.223	0.575	0.744	0.808	0.634	0.692	0.75	0.656	0.758	0.554	0.299	0.37	0.37	0.363	0.117	0.245	0.279	0.211	-0.07	0.289	0.174	0.166	0.198	0.033	0.004	0.03	-0.122	-0.264	-0.508	-0.652	-0.635	-0.864	-0.847	-0.848	-0.985	-0.87	-0.613	-0.346
		nan	nan	nan	nan	nan	nan	-2.247	-2.172	-1.726	-0.983	0.467	1.564	1.921	1.897	1.475	1.212	1.034	1	0.819	0.59	0.504	0.498	0.33	0.303	0.381	0.294	0.437	0.391	0.416	0.297	0.116	0.248	0.236	0.217	-0.095	-0.021	-0.238	-0.245	-0.353	-0.293	-0.748	-0.832	-0.872	-0.913	-0.989	-0.891	-0.87	-0.744
		nan	nan	nan	nan	nan	nan	-2.581	-2.39	-2.019	-1.156	-0.165	0.978	1.52	1.667	1.545	1.76	1.203	0.989	0.673	0.761	0.519	0.721	0.769	0.561	0.55	0.504	0.333	0.266	0.086	-0.182	-0.327	-0.427	-0.39	-0.54	-0.55	-0.419	-0.295	-0.005	0.133	0.386	0.872	1.184	1.349	nan	nan	nan	nan	nan
		nan	nan	nan	nan	nan	nan	-2.01	-1.964	-1.84	-0.802	0.194	0.919	1.132	1.18	1.245	0.951	1.04	0.92	0.602	0.735	0.538	0.41	0.468	0.434	0.476	0.593	0.537	0.841	0.542	0.638	0.602	0.595	0.353	0.169	0.036	-0.161	-0.031	-0.222	-0.301	-0.525	-0.397	-0.391	-0.366	-0.188	0.148	0.177	0.468	0.655
		nan	nan	nan	nan	nan	nan	-2.289	-2.29	-1.814	-0.987	0.473	1.523	2.009	1.855	1.77	1.581	1.249	1.216	1.007	0.901	0.626	0.739	0.635	0.586	0.645	0.586	0.327	0.245	0.134	0.109	-0.129	-0.307	-0.319	-0.339	-0.398	-0.326	-0.393	-0.241	0.189	0.041	0.266	0.626	0.705	1.025	1.39	1.617	nan	nan
		nan	nan	nan	nan	nan	nan	-2.353	-2.341	-1.824	-0.927	0.561	1.648	1.962	1.681	1.458	1.13	0.676	0.56	0.19	0.474	0.343	0.333	0.294	0.048	0.209	0	0.216	0.264	0.072	0.117	0.129	0.166	0.036	0.063	-0.083	-0.009	-0.249	-0.536	-0.562	-0.72	-0.823	-1.037	-1.071	-1.028	-0.866	-0.952	-0.832	-0.791
		nan	nan	nan	nan	nan	nan	-1.967	-1.902	-1.555	-0.783	0.37	1.339	1.979	1.916	1.806	1.459	1.082	0.994	0.709	0.631	0.489	0.605	0.55	0.284	0.449	0.541	0.312	0.246	0.02	0.072	0.05	-0.201	-0.264	-0.536	-0.474	-0.723	-0.768	-0.869	-0.718	-0.532	-0.378	-0.106	0.099	0.431	0.809	1.19	1.514	nan
		nan	nan	nan	nan	nan	nan	-2.605	-2.44	-1.925	-1.083	-0.102	0.866	1.126	1.43	1.059	0.716	0.787	0.793	0.491	0.697	0.543	0.351	0.539	0.667	0.462	0.261	0.397	0.244	0.337	0.098	0.048	0.104	-0.11	-0.21	-0.397	-0.562	-0.572	-0.715	-0.94	-0.933	-1.121	-1.022	-0.887	-0.664	-0.531	-0.232	-0.061	0.155
		nan	nan	nan	nan	nan	nan	-1.978	-2.11	-1.619	-0.848	0.341	1.306	1.769	1.897	1.534	1.277	0.956	0.744	0.683	0.549	0.569	0.376	0.37	0.411	0.408	0.297	0.277	0.196	-0.352	-0.288	-0.468	-0.621	-0.532	-0.736	-0.573	-0.606	-0.542	-0.42	-0.177	-0.016	0.307	0.418	0.546	1.173	1.4	1.531	nan	nan
		nan	nan	nan	nan	nan	nan	-2.461	-2.286	-1.642	-0.978	0.449	1.815	2.066	2.031	1.796	1.544	1.286	0.897	0.727	0.608	0.487	0.418	0.435	0.517	0.466	0.515	0.551	0.36	0.393	0.081	0.239	0.188	-0.109	0.108	-0.118	-0.251	-0.43	-0.686	-0.646	-1.043	-1.099	-1.052	-0.984	-0.645	-0.841	-0.722	-0.774	-0.48
		nan	nan	nan	nan	nan	nan	-2.323	-2.146	-1.624	-0.853	0.462	1.427	1.981	2.083	1.665	1.499	1.108	0.833	0.646	0.673	0.55	0.421	0.329	0.399	0.114	0.126	0.224	0.179	0.005	-0.099	-0.081	-0.193	-0.475	-0.599	-0.752	-1.011	-0.983	-0.894	-0.861	-0.84	-0.7	-0.605	-0.331	-0.121	0.164	0.488	1.151	1.256
		nan	nan	nan	nan	nan	nan	-2.441	-2.46	-1.934	-1.026	0.228	0.895	1.314	1.391	1.286	1.201	0.904	0.879	0.915	0.688	0.672	0.616	0.6	0.686	0.649	0.592	0.394	0.525	0.431	0.232	0.452	0.288	0.264	0.045	-0.137	-0.233	-0.444	-0.636	-0.928	-0.862	-0.941	-0.855	-0.73	-0.742	-0.722	-0.499	-0.008	0.184
		nan	nan	nan	nan	nan	nan	-2.402	-2.222	-1.795	-0.825	0.393	1.518	2.031	1.891	1.891	1.596	1.237	1.364	1.202	0.91	0.755	0.495	0.49	0.453	0.277	0.254	0.255	0.328	-0.076	-0.109	-0.183	-0.242	-0.37	-0.438	-0.492	-0.559	-0.709	-0.844	-0.731	-0.766	-0.743	-0.563	-0.417	-0.115	0.209	0.475	0.753	nan
		nan	nan	nan	nan	nan	nan	-2.37	-2.208	-1.925	-0.999	0.015	0.929	1.768	2.257	2.052	1.759	1.634	1.442	1.214	1.205	1.16	0.976	0.938	0.777	0.612	0.441	0.207	0.107	-0.133	-0.274	-0.52	-0.428	-0.571	-0.491	-0.225	-0.233	-0.15	0.285	0.627	0.968	1.539	nan	nan	nan	nan	nan	nan	nan
		nan	nan	nan	nan	nan	nan	-2.511	-2.268	-1.911	-0.845	0.308	1.4	1.636	1.659	1.324	0.947	0.772	0.536	0.233	0.43	0.259	0.334	0.392	0.144	0.127	-0.083	-0.124	-0.242	-0.443	-0.365	-0.488	-0.661	-0.719	-0.899	-0.922	-0.84	-0.905	-0.682	-0.371	-0.347	0.003	0.21	0.664	1.001	1.213	1.4	nan	nan
		nan	nan	nan	nan	nan	nan	-2.274	-2.122	-1.695	-0.697	0.429	1.432	1.453	1.431	1.251	0.976	0.723	0.432	0.186	0.22	0.073	0.125	0.079	0.101	0.147	0.107	0.313	0.287	0.117	0.029	-0.16	-0.19	-0.375	-0.397	-0.566	-0.698	-0.882	-0.588	-0.883	-1.021	-0.599	-0.498	-0.431	-0.309	-0.049	0.224	0.416	0.823
		nan	nan	nan	nan	nan	nan	-2.444	-2.199	-1.784	-0.751	0.156	1.05	1.26	1.677	1.489	1.52	1.34	1.211	1.156	1.021	0.773	0.75	0.736	0.576	0.805	0.603	0.401	0.23	0.108	-0.085	-0.181	-0.006	-0.419	-0.442	-0.701	-0.591	-0.291	-0.104	0.09	0.202	0.637	0.837	1.132	nan	nan	nan	nan	nan
		nan	nan	nan	nan	nan	nan	-2.277	-2.141	-1.763	-0.848	0.427	1.425	1.893	2.029	2.124	1.713	1.509	1.286	1.078	1.083	1.111	1.171	1.008	0.751	0.624	0.465	0.183	0.257	-0.128	-0.268	-0.39	-0.456	-0.512	-0.594	-0.477	-0.496	-0.271	-0.329	-0.111	0.081	0.715	1.118	1.246	nan	nan	nan	nan	nan
		nan	nan	nan	nan	nan	nan	-2.394	-2.246	-1.954	-1.039	0.509	1.635	1.793	1.817	1.7	1.012	0.709	0.497	0.442	0.091	0.05	0.038	0.054	-0.061	0.009	-0.3	-0.286	-0.338	-0.301	-0.191	-0.351	-0.318	-0.405	-0.387	-0.582	-0.713	-0.506	-0.782	-0.719	-0.638	-0.553	-0.595	-0.519	-0.566	-0.665	-0.522	-0.358	-0.227
		nan	nan	nan	nan	nan	nan	-2.594	-2.376	-1.894	-0.902	0.57	1.49	1.823	1.948	1.392	1.066	0.749	0.456	0.379	0.255	0.317	0.088	0.201	0.322	0.111	0.178	-0.005	-0.036	0.127	-0.054	-0.05	-0.187	-0.243	-0.392	-0.606	-0.812	-0.877	-1.07	-1.109	-0.823	-0.816	-0.871	-0.837	-0.847	-0.648	-0.36	-0.044	0.245
		nan	nan	nan	nan	nan	nan	-2.242	-2.142	-1.788	-0.875	0.46	1.517	1.999	2.245	1.77	1.572	1.33	1.346	0.936	0.831	0.786	0.414	0.345	0.127	-0.039	-0.145	-0.144	-0.454	-0.359	-0.444	-0.732	-0.828	-0.977	-1.083	-0.856	-0.839	-0.597	-0.482	-0.192	0.199	0.388	0.946	1.251	nan	nan	nan	nan	nan
		nan	nan	nan	nan	nan	nan	-2.575	-2.281	-1.91	-0.831	0.561	1.331	1.415	1.417	1.185	0.796	0.659	0.305	0.287	0.195	0.18	0.134	0.234	0.192	0.113	0.083	0.07	0.089	0.108	0.25	0.073	0.094	0.037	-0.186	-0.169	-0.202	-0.504	-0.396	-0.51	-0.687	-0.887	-1.027	-0.85	-1.057	-0.886	-0.719	-0.678	-0.556
		nan	nan	nan	nan	nan	nan	-2.408	-2.298	-1.68	-0.958	0.465	2.153	2.897	3.117	2.756	2.424	2.163	1.795	1.479	1.313	1.098	0.808	0.669	0.5	0.088	-0.117	-0.273	-0.445	-0.593	-0.729	-0.771	-0.611	-0.462	-0.083	0.236	0.238	0.592	0.761	nan	nan	nan	nan	nan	nan	nan	nan	nan	nan
		nan	nan	nan	nan	nan	nan	-2.634	-2.376	-2.031	-0.98	0.452	1.633	1.675	1.556	1.112	1.024	0.604	0.201	-0.092	0.028	-0.114	-0.339	-0.182	-0.248	-0.36	-0.423	-0.212	-0.271	-0.34	-0.485	0	-0.152	-0.06	-0.133	-0.336	-0.739	-0.463	-0.755	-0.913	-0.796	-0.819	-0.624	-0.697	-0.66	-0.749	-0.584	-0.724	-0.388
		nan	nan	nan	nan	nan	nan	-2.372	-2.104	-1.823	-0.705	0.095	1.094	1.318	1.716	1.287	1.12	1.257	1.103	0.897	0.819	0.622	0.801	0.808	0.819	0.654	0.616	0.608	0.511	0.539	0.479	0.397	0.274	0.023	-0.223	-0.347	-0.494	-0.627	-0.637	-0.644	-0.655	-0.762	-0.731	-0.404	-0.379	-0.323	-0.079	0.009	0.482
		nan	nan	nan	nan	nan	nan	-2.34	-2.117	-1.796	-0.836	0.641	1.413	1.803	2.029	1.753	1.426	1.295	0.972	0.999	0.93	0.899	0.706	0.696	0.477	0.378	0.491	0.156	-0.02	-0.208	-0.587	-0.506	-0.754	-0.915	-0.921	-0.77	-0.689	-0.548	-0.495	-0.145	0.223	0.482	0.832	0.967	nan	nan	nan	nan	nan
		nan	nan	nan	nan	nan	nan	-2.231	-2	-1.551	-0.673	0.522	1.352	1.702	1.696	1.564	1.35	1.259	1.132	1.017	0.791	0.85	0.838	0.658	0.758	0.649	0.748	0.588	0.48	0.418	0.403	0.341	0.44	0.258	-0.043	-0.123	-0.172	-0.194	-0.389	-0.466	-0.591	-0.694	-0.723	-0.683	-0.766	-0.665	-0.655	-0.42	-0.393
		nan	nan	nan	nan	nan	nan	-2.156	-2.091	-1.805	-0.641	0.349	1.47	1.847	2.008	1.876	2.073	1.901	1.58	1.392	1.064	0.668	0.4	0.114	0.173	0.017	-0.124	-0.369	-0.336	-0.571	-0.627	-0.601	-0.819	-0.8	-0.656	-0.631	-0.462	-0.163	0.236	0.524	0.826	1.155	nan	nan	nan	nan	nan	nan	nan
		nan	nan	nan	nan	nan	nan	-2.448	-2.423	-1.846	-1.085	0.084	1.174	1.479	1.81	1.976	1.647	1.551	1.388	1.174	0.994	0.545	0.594	0.298	0.026	-0.058	-0.337	-0.505	-0.679	-0.744	-0.595	-0.767	-0.694	-0.795	-0.732	-0.48	-0.517	-0.249	0.115	0.479	0.901	1.217	nan	nan	nan	nan	nan	nan	nan
		nan	nan	nan	nan	nan	nan	-2.616	-2.338	-1.819	-0.925	0.125	0.8	1.288	1.529	1.594	1.586	1.395	1.314	1.007	0.99	0.814	0.706	0.631	0.46	0.348	0.222	0.191	0.051	-0.284	-0.403	-0.593	-0.579	-0.682	-0.498	-0.294	-0.266	-0.089	0.075	0.371	0.829	1.053	1.254	1.519	nan	nan	nan	nan	nan
		nan	nan	nan	nan	nan	nan	-2.306	-2.194	-1.849	-0.841	0.551	1.43	2.075	2.159	2.033	1.622	1.388	1.12	0.935	0.627	0.581	0.502	0.15	0.122	-0.048	-0.22	-0.371	-0.618	-0.67	-0.887	-0.949	-0.978	-0.846	-0.666	-0.471	-0.143	0.123	0.44	0.757	1.222	nan	nan	nan	nan	nan	nan	nan	nan
		nan	nan	nan	nan	nan	nan	-2.514	-2.433	-1.939	-1.067	0.154	1.256	1.514	1.895	2.289	1.875	1.677	1.551	1.289	0.999	0.771	0.731	0.688	0.397	0.377	-0.064	-0.123	-0.393	-0.506	-0.568	-0.757	-0.547	-0.218	-0.146	0.341	0.272	0.617	1.013	1.206	nan	nan	nan	nan	nan	nan	nan	nan	nan
		nan	nan	nan	nan	nan	nan	-2.398	-2.243	-1.977	-0.985	0.274	1.051	1.645	2.011	2.024	2.004	1.756	1.486	0.985	0.899	0.582	0.223	0.127	-0.044	-0.167	-0.33	-0.5	-0.462	-0.572	-0.781	-0.694	-0.699	-0.759	-0.617	-0.425	-0.327	0	0.266	0.73	1.099	nan	nan	nan	nan	nan	nan	nan	nan
		nan	nan	nan	nan	nan	nan	-2.427	-2.404	-1.889	-1.121	0.768	1.818	2.138	1.87	1.53	1.441	1.164	0.523	0.501	0.65	0.476	0.395	0.355	0.184	0.108	-0.181	-0.151	-0.502	-0.433	-0.62	-0.641	-0.637	-0.69	-0.86	-0.765	-0.429	-0.257	-0.356	-0.258	-0.046	0.248	0.574	1.023	1.091	nan	nan	nan	nan
		nan	nan	nan	nan	nan	nan	-2.379	-2.267	-1.799	-0.936	0.587	1.375	2.078	2.32	1.923	1.8	1.43	1.107	1.001	0.867	0.673	0.457	0.413	0.098	0.069	-0.294	-0.562	-0.497	-0.464	-0.657	-0.574	-0.542	-0.478	-0.297	-0.156	0.264	0.518	0.72	1.076	nan	nan	nan	nan	nan	nan	nan	nan	nan
		nan	nan	nan	nan	nan	nan	-2.525	-2.191	-1.994	-0.968	0.333	1.378	2.157	2.226	2.212	1.706	1.361	1.14	1.107	0.81	0.84	0.756	0.573	0.574	0.301	0.164	-0.04	-0.314	-0.402	-0.655	-0.561	-0.772	-0.515	-0.601	-0.514	-0.467	-0.122	0.047	0.079	0.347	0.625	0.771	1.215	nan	nan	nan	nan	nan
		nan	nan	nan	nan	nan	nan	-2.37	-2.425	-1.982	-0.934	0.402	1.409	1.779	2.047	1.529	1.01	0.692	0.853	0.677	0.506	0.167	0.135	-0.108	-0.243	-0.25	-0.415	-0.539	-0.429	-0.591	-0.626	-0.795	-0.728	-0.555	-0.741	-0.797	-0.913	-0.991	-0.949	-0.941	-1.02	-1.272	-1.135	-1.262	-1.171	-1.152	-1.256	-1.11	-1.211
		nan	nan	nan	nan	nan	nan	-2.363	-2.324	-1.906	-0.885	0.584	1.647	1.886	1.511	1.062	0.748	0.389	0.261	0.21	-0.011	-0.046	-0.265	-0.403	-0.365	-0.601	-0.61	-0.58	-0.477	-0.5	-0.433	-0.56	-0.553	-0.429	-0.498	-0.559	-0.539	-0.567	-0.568	-0.533	-0.672	-0.571	-0.625	-0.637	-0.535	-0.488	-0.535	-0.315	-0.34
		nan	nan	nan	nan	nan	nan	-2.175	-2.21	-1.8	-0.56	0.467	1.355	1.761	2.21	2.024	1.778	1.614	1.467	1.392	1.258	1.225	1.041	0.723	0.792	0.632	0.473	0.309	0.229	0.007	0.106	-0.248	-0.491	-0.606	-0.734	-0.889	-0.704	-0.627	-0.635	-0.441	-0.349	-0.079	-0.004	0.155	0.424	0.758	1.032	1.24	nan
		nan	nan	nan	nan	nan	nan	-2.339	-2.004	-1.682	-0.818	0.307	1.918	2.439	1.91	1.586	1.188	0.822	0.42	0.177	0.059	-0.018	-0.071	-0.295	-0.363	-0.48	-0.712	-0.919	-0.801	-0.779	-0.62	-0.299	-0.061	0.165	0.465	0.738	0.982	1.42	1.565	nan	nan	nan	nan	nan	nan	nan	nan	nan	nan
		nan	nan	nan	nan	nan	nan	-2.41	-2.317	-1.824	-1.031	0.241	1.788	1.997	1.986	1.669	1.25	0.776	0.75	0.374	0.3	0.195	-0.189	-0.22	-0.467	-0.575	-0.731	-0.754	-0.839	-0.756	-0.538	-0.276	-0.188	0.078	0.332	0.453	0.951	1.179	1.283	nan	nan	nan	nan	nan	nan	nan	nan	nan	nan
		nan	nan	nan	nan	nan	nan	-2.356	-2.035	-1.936	-0.753	0.477	1.443	2.093	2.292	2.244	2.132	1.811	1.633	1.269	1.145	0.836	0.757	0.631	0.243	0.05	-0.014	-0.329	-0.454	-0.388	-0.261	-0.257	-0.255	0.231	0.273	0.524	0.88	0.889	1.324	nan	nan	nan	nan	nan	nan	nan	nan	nan	nan
		nan	nan	nan	nan	nan	nan	-2.525	-2.336	-1.78	-0.911	0.582	1.875	2.222	2.309	2.151	2.094	1.537	1.469	1.075	0.647	0.627	0.378	0.11	0.038	-0.142	-0.6	-0.518	-0.793	-0.901	-0.884	-0.873	-0.745	-0.643	-0.647	-0.607	-0.279	-0.21	0.135	0.583	0.773	1.086	1.166	1.463	nan	nan	nan	nan	nan
		nan	nan	nan	nan	nan	nan	-2.439	-2.413	-1.875	-0.704	0.625	1.656	2.171	1.819	1.258	0.821	0.576	0.259	0.214	0.236	-0.058	-0.052	-0.22	-0.066	-0.182	-0.175	-0.167	-0.12	-0.316	-0.304	-0.1	-0.341	-0.224	-0.353	-0.174	-0.238	-0.429	-0.391	-0.148	-0.391	-0.346	-0.277	-0.515	-0.601	-0.456	-0.595	-0.645	-0.629
		nan	nan	nan	nan	nan	nan	-2.669	-2.339	-1.922	-0.924	0.458	1.34	1.828	1.8	1.297	0.728	0.438	0.214	-0.078	-0.075	-0.179	-0.16	-0.019	-0.306	-0.375	-0.329	-0.04	-0.369	-0.19	-0.043	-0.183	-0.141	-0.201	-0.285	-0.134	-0.383	-0.286	-0.171	-0.455	-0.546	-0.563	-0.648	-0.694	-0.714	-0.816	-0.835	-0.89	-0.756
		nan	nan	nan	nan	nan	nan	-2.48	-2.199	-1.736	-0.65	0.567	1.728	1.862	1.586	1.085	0.643	0.651	0.18	0.165	0.209	0.118	-0.073	0.005	-0.294	0.087	-0.078	-0.226	-0.192	-0.114	-0.204	-0.198	-0.228	-0.219	-0.131	-0.237	-0.337	-0.347	-0.226	-0.334	-0.473	-0.281	-0.413	-0.219	-0.392	-0.339	-0.592	-0.7	-0.788
		nan	nan	nan	nan	nan	nan	-2.297	-2.22	-1.877	-0.982	0.376	1.798	2.096	2.022	1.328	1.088	0.596	0.231	0.237	0.038	0.031	-0.048	-0.309	-0.346	-0.509	-0.52	-0.224	-0.353	-0.368	-0.561	-0.494	-0.517	-0.474	-0.548	-0.569	-0.239	-0.358	-0.405	-0.205	-0.251	-0.465	-0.459	-0.362	-0.201	-0.172	-0.406	-0.385	-0.483
		nan	nan	nan	nan	nan	nan	-2.452	-2.3	-1.891	-0.863	0.521	1.768	2.19	2.261	1.972	1.692	1.577	1.255	0.834	0.646	0.437	0.2	0.057	-0.209	-0.376	-0.596	-0.578	-0.565	-0.572	-0.194	-0.083	0.027	0.338	0.712	0.88	1.347	1.502	1.536	nan	nan	nan	nan	nan	nan	nan	nan	nan	nan
		nan	nan	nan	nan	nan	nan	-2.701	-2.373	-2.069	-1.055	0.567	1.588	2.182	2.035	2.116	1.726	1.433	0.98	0.79	0.604	0.567	0.364	0.033	0.021	0.009	-0.141	-0.299	-0.584	-0.578	-0.642	-0.687	-0.54	-0.504	-0.221	0.133	0.465	0.732	1.02	1.326	nan	nan	nan	nan	nan	nan	nan	nan	nan
		nan	nan	nan	nan	nan	nan	-2.232	-2.066	-1.626	-0.634	0.736	1.832	2.336	2.402	2.067	1.853	1.721	1.319	0.914	0.741	0.575	0.423	0.072	0.021	-0.155	-0.183	-0.323	-0.492	-0.516	-0.553	-0.498	-0.258	-0.133	-0.034	0.443	0.441	0.895	1.254	1.159	nan	nan	nan	nan	nan	nan	nan	nan	nan
		nan	nan	nan	nan	nan	nan	-2.59	-2.403	-2.082	-0.849	0.298	1.323	1.585	1.141	0.988	0.975	0.565	0.381	0.208	0.132	0.204	-0.002	-0.002	-0.129	-0.278	-0.303	-0.291	-0.34	-0.28	-0.264	-0.232	-0.372	-0.063	-0.132	-0.141	-0.054	-0.218	-0.257	-0.272	-0.327	-0.186	-0.415	-0.29	-0.208	-0.504	-0.504	-0.736	-0.603
		nan	nan	nan	nan	nan	nan	-2.204	-1.951	-1.699	-0.573	0.941	1.963	2.39	2.141	1.724	1.684	1.55	1.267	1.116	1.016	0.93	0.705	0.634	0.4	0.108	-0.011	-0.079	-0.21	-0.318	-0.527	-0.517	-0.726	-0.543	-0.514	-0.59	-0.587	-0.589	-0.567	-0.336	-0.137	0.182	0.059	0.634	0.807	1.007	1.138	1.308	nan
		nan	nan	nan	nan	nan	nan	-2.487	-2.054	-1.799	-0.974	0.436	1.969	2.302	2.347	1.829	1.41	1.016	0.696	0.373	0.089	0.031	-0.241	-0.306	-0.288	-0.52	-0.477	-0.774	-0.582	-0.511	-0.46	-0.059	0.049	0.299	0.452	0.906	1.092	1.414	1.453	nan	nan	nan	nan	nan	nan	nan	nan	nan	nan
		nan	nan	nan	nan	nan	nan	-2.386	-2.345	-1.98	-0.75	0.737	1.874	2.202	2.237	2.1	1.753	1.557	1.098	0.697	0.278	-0.051	-0.346	-0.548	-0.732	-0.777	-0.873	-0.866	-0.77	-0.373	-0.328	-0.125	0.087	0.459	0.716	1.097	nan	nan	nan	nan	nan	nan	nan	nan	nan	nan	nan	nan	nan
		nan	nan	nan	nan	nan	nan	-2.422	-2.49	-2.105	-1.044	0.192	1.097	1.25	1.339	1.401	0.987	0.743	0.465	0.402	0.222	0.138	-0.023	0.041	-0.101	-0.184	-0.071	-0.168	-0.145	-0.13	-0.119	-0.141	-0.264	-0.156	-0.31	-0.315	-0.468	-0.4	-0.551	-0.497	-0.792	-0.404	-0.656	-0.564	-0.635	-0.72	-0.81	-0.919	-1.121
		nan	nan	nan	nan	nan	nan	-2.269	-2.39	-1.871	-0.713	0.747	1.725	2.138	2.295	2.052	1.715	1.767	1.02	0.705	0.272	-0.099	-0.231	-0.461	-0.654	-0.74	-0.711	-0.723	-0.648	-0.299	0.096	0.082	0.238	0.441	0.832	1.187	nan	nan	nan	nan	nan	nan	nan	nan	nan	nan	nan	nan	nan
		nan	nan	nan	nan	nan	nan	-2.328	-2.333	-1.773	-0.867	0.602	1.763	2.539	2.402	2.093	1.756	1.573	1.346	1.005	0.543	0.259	-0.051	-0.324	-0.503	-0.691	-0.994	-1.137	-0.884	-0.943	-0.837	-0.806	-0.712	-0.543	-0.5	-0.127	0.121	0.54	0.852	1.168	1.364	1.575	nan	nan	nan	nan	nan	nan	nan
		nan	nan	nan	nan	nan	nan	-2.31	-2.155	-1.7	-0.786	0.628	1.78	2.493	2.446	2.233	1.679	1.567	1.303	1.096	0.873	0.689	0.577	0.428	0.17	-0.086	-0.362	-0.492	-0.887	-0.882	-0.89	-0.939	-0.768	-0.586	-0.198	-0.153	-0.112	0.234	0.5	0.815	1.055	1.301	1.239	nan	nan	nan	nan	nan	nan
		nan	nan	nan	nan	nan	nan	-1.985	-1.922	-1.539	-0.574	1.113	2.024	2.275	2.133	1.768	1.5	1.372	1.145	0.992	0.992	0.518	0.482	0.171	0.138	0.083	-0.188	-0.316	-0.323	-0.36	-0.604	-0.863	-0.693	-0.853	-1.036	-0.763	-0.771	-0.532	-0.564	-0.374	-0.221	0.045	0.476	0.568	0.869	0.978	nan	nan	nan
		nan	nan	nan	nan	nan	nan	-2.294	-2.213	-1.784	-1.001	0.624	1.951	2.267	2.086	1.913	1.706	1.438	1.336	0.918	0.681	0.7	0.155	-0.003	-0.392	-0.615	-0.416	-0.509	-0.467	-0.329	-0.221	-0.012	0.026	-0.032	0.358	0.719	1.058	1.208	1.46	nan	nan	nan	nan	nan	nan	nan	nan	nan	nan
		nan	nan	nan	nan	nan	nan	-2.595	-2.532	-1.978	-1.037	0.835	2.152	2.861	2.203	1.709	1.077	0.934	0.77	0.485	0.493	0.239	-0.045	0.012	-0.363	-0.184	-0.381	-0.667	-0.588	-0.567	-0.642	-0.756	-0.673	-0.656	-0.756	-0.586	-0.975	-0.78	-0.789	-1.073	-0.921	-1.086	-1.177	-1.374	-1.225	-1.388	-1.298	-1.384	-1.483
		nan	nan	nan	nan	nan	nan	-2.358	-2.239	-1.88	-0.777	0.524	1.426	1.468	1.535	1.231	0.908	0.717	0.745	0.549	0.475	0.265	0.378	0.209	0.08	-0.018	-0.124	-0.028	-0.03	-0.178	-0.036	-0.174	-0.24	-0.366	-0.481	-0.343	-0.413	-0.433	-0.653	-0.651	-0.682	-0.984	-0.95	-0.742	-0.966	-0.85	-0.832	-0.941	-0.849
		nan	nan	nan	nan	nan	nan	-2.471	-2.297	-1.933	-0.946	0.547	1.61	1.768	1.542	1.188	0.813	0.685	0.56	0.301	0.387	0.171	-0.024	-0.196	-0.074	-0.229	-0.208	-0.118	-0.174	-0.081	0.013	-0.124	-0.229	-0.316	-0.302	-0.264	-0.379	-0.211	-0.354	-0.373	-0.659	-0.586	-0.801	-0.944	-0.821	-0.848	-0.905	-0.859	-0.851
		nan	nan	nan	nan	nan	nan	-2.31	-2.221	-1.96	-0.593	0.8	1.973	2.401	2.184	1.686	1.482	1.44	1.061	0.815	0.572	0.313	0.16	-0.03	-0.217	-0.242	-0.325	-0.479	-0.531	-0.759	-0.968	-0.848	-0.952	-0.971	-0.98	-0.934	-0.7	-0.615	-0.412	-0.182	0.121	0.366	0.928	1.089	nan	nan	nan	nan	nan
factor 5
		time
	conditions	nan	nan	nan	nan	nan	nan	0.253	-0.01	-0.544	-0.398	0.01	0.618	1.462	1.274	1.206	0.825	0.626	0.392	0.144	0.222	0.046	0.225	0.049	-0.125	0.055	-0.215	-0.276	-0.188	-0.32	-0.317	-0.333	-0.717	-0.698	-0.948	-0.972	-1.254	-1.069	-1.011	-1.21	-1.05	-1.023	-1.165	-0.74	-0.609	-0.365	0.036	0.556	1.356
		nan	nan	nan	nan	nan	nan	0.591	0.24	0.297	0.104	0.519	1.663	2.622	2.238	2.028	1.534	1.257	1.429	1.339	1.213	0.968	0.795	0.791	0.89	0.711	0.836	0.397	0.768	0.65	0.551	0.385	0.011	0.11	0.025	-0.076	-0.227	-0.569	-0.738	-0.884	-0.785	-0.857	-0.508	-0.291	-0.429	-0.159	0.108	0.888	1.194
		nan	nan	nan	nan	nan	nan	0.229	0.148	0.237	-0.169	0.558	1.507	1.839	1.979	1.807	1.439	1.238	1.126	0.968	0.632	0.939	0.663	0.564	0.495	0.443	0.303	0.201	0.22	-0.126	-0.303	-0.235	-0.525	-0.45	-0.71	-0.603	-0.935	-1.127	-0.932	-1.019	-1.155	-1.041	-1.271	-1.055	-0.959	-0.704	-0.054	0.398	1.201
		nan	nan	nan	nan	nan	nan	0.286	0.084	-0.016	-0.309	0.476	1.232	1.555	1.193	0.986	0.796	0.551	0.371	0.369	0.274	-0.129	0.064	-0.156	-0.372	-0.504	-0.798	-0.673	-0.657	-1.029	-0.851	-1.207	-1.459	-1.255	-1.521	-1.591	-1.521	-1.663	-1.547	-1.591	-1.153	-0.755	-0.002	0.458	1.145	1.072	0.85	0.508	-0.001
		nan	nan	nan	nan	nan	nan	0.239	-0.225	-0.233	-0.735	-0.274	0.424	1.504	1.579	1.256	1.148	0.576	0.626	0.619	0.59	0.451	0.231	-0.054	0.117	-0.172	-0.144	-0.283	-0.352	-0.288	-0.412	-0.576	-0.711	-0.504	-0.818	-1.031	-1.096	-0.995	-1.402	-1.214	-1.527	-1.44	-1.447	-1.453	-1.448	-1.205	-0.63	-0.021	0.612
		nan	nan	nan	nan	nan	nan	0.215	-0.278	-0.091	-0.623	0.013	0.651	1.523	1.791	1.495	1.382	1.067	0.841	0.859	0.521	0.182	0.228	0.089	0.052	-0.16	-0.429	-0.575	-0.495	-0.722	-0.82	-1.128	-1.211	-1.194	-1.306	-1.317	-1.428	-1.415	-1.656	-1.728	-1.69	-1.791	-1.618	-1.188	-1.039	-0.294	0.261	0.926	1.49
		nan	nan	nan	nan	nan	nan	0.049	-0.13	-0.259	-0.733	0.112	0.582	1.506	1.484	1.324	1.197	1.136	0.822	0.603	0.614	0.36	0.125	0.114	0.083	-0.293	-0.27	-0.49	-0.377	-0.521	-0.866	-0.882	-1.023	-0.96	-1.167	-1.266	-1.31	-1.507	-1.515	-1.537	-1.393	-1.134	-1.09	-0.531	0.119	0.893	1.738	1.903	2.067
		nan	nan	nan	nan	nan	nan	0.383	0.009	-0.055	-0.418	0.214	0.982	1.599	1.69	1.434	1.292	1.267	0.765	0.684	0.716	0.466	0.163	0.057	0.058	-0.174	-0.403	-0.361	-0.611	-0.603	-0.787	-0.901	-0.903	-0.786	-1.176	-1.237	-1.152	-1.159	-1.113	-1.026	-1.039	-0.73	-0.468	0.193	1.138	1.896	2.281	1.965	1.648
		nan	nan	nan	nan	nan	nan	0.065	-0.091	0.002	-0.324	-0.281	0.714	1.213	1.598	1.442	1.444	1.046	1.165	1.191	0.928	0.854	0.608	0.632	0.31	0.359	0.395	0.05	0.045	-0.087	-0.207	-0.219	-0.19	-0.447	-0.614	-0.669	-0.866	-1.122	-0.913	-1.369	-1.26	-1.331	-1.292	-1.131	-0.827	-0.778	-0.379	0.202	0.964
		nan	nan	nan	nan	nan	nan	-0.181	0.138	-0.039	-0.34	0.321	1.423	1.951	2.329	1.745	1.656	1.222	0.949	1.184	0.871	0.845	0.768	0.771	0.546	0.642	0.413	0.418	0.422	0.457	0.212	0.001	-0.126	-0.256	-0.481	-0.495	-0.605	-0.939	-0.998	-1.1	-1.252	-1.206	-1.272	-1.28	-1.167	-0.922	-0.276	0.471	0.811
		nan	nan	nan	nan	nan	nan	0.128	-0.087	-0.147	-0.175	0.425	1.526	2.235	1.969	1.654	1.251	1.06	1.161	0.728	0.761	0.434	0.571	0.407	0.477	0.404	0.377	0.381	0.228	-0.061	-0.231	-0.345	-0.4	-0.581	-0.443	-0.734	-1.048	-1.054	-1.174	-1.206	-1.009	-0.982	-0.754	-0.525	-0.212	0.697	1.083	1.425	1.561
		nan	nan	nan	nan	nan	nan	0.255	0.127	0.003	-0.118	0.46	1.251	1.595	1.352	0.889	0.862	0.6	0.272	0.34	0.166	0.127	-0.12	-0.131	-0.025	-0.203	-0.153	-0.285	-0.509	-0.527	-0.512	-0.594	-0.614	-0.764	-0.746	-0.774	-0.84	-0.779	-0.459	-0.398	-0.37	-0.066	0.361	0.952	1.945	2.485	2.671	2.502	2.098
		nan	nan	nan	nan	nan	nan	0.221	-0.288	-0.05	-0.573	0.23	0.944	1.474	1.463	1.496	1.372	1.293	0.777	0.502	0.367	-0.143	-0.061	-0.285	-0.593	-0.521	-0.845	-0.674	-0.896	-0.958	-1.04	-1.337	-1.219	-1.303	-1.325	-1.299	-1.34	-1.106	-0.887	-0.835	0.246	0.957	1.702	2.142	1.86	1.59	1.009	0.742	0.258
		nan	nan	nan	nan	nan	nan	0.273	-0.138	-0.187	-0.156	0.004	0.545	1.266	1.287	0.955	0.64	0.587	0.433	0.52	0.178	-0.301	-0.137	-0.136	-0.288	-0.33	-0.654	-0.68	-0.723	-0.705	-0.873	-0.814	-0.837	-0.676	-0.54	-0.665	-1.112	-0.527	-0.185	0.636	1.361	2.184	2.19	2.493	2.07	1.658	0.743	0.217	-0.46
		nan	nan	nan	nan	nan	nan	0.293	-0.078	-0.234	-0.491	0.36	1.34	1.852	1.869	1.603	1.306	1.206	0.771	1.03	0.445	0.266	0.554	0.319	-0.142	0.095	-0.166	-0.406	-0.622	-1.027	-1.027	-0.868	-1.203	-1.566	-1.465	-1.132	-1.688	-1.544	-1.714	-1.577	-1.193	-0.188	0.798	1.023	1.312	1.301	0.558	0.458	0.075
		nan	nan	nan	nan	nan	nan	0.09	-0.199	-0.074	-0.409	0.395	0.505	1.556	1.495	1.063	0.937	0.47	0.55	0.168	0.151	0.009	-0.088	-0.144	-0.087	-0.126	-0.307	-0.322	-0.634	-0.503	-0.73	-1.038	-1.115	-1.228	-1.526	-1.646	-1.486	-1.588	-1.39	-1.27	-1.236	-0.893	-0.498	0.553	1.21	1.754	1.763	1.833	1.417
		nan	nan	nan	nan	nan	nan	0.196	-0.289	-0.203	-0.812	-0.182	-0.136	0.838	1.108	0.749	0.887	0.738	0.779	0.67	0.467	0.537	0.241	0.467	0.005	-0.052	-0.266	-0.294	-0.345	-0.722	-0.542	-1.008	-1.113	-1.384	-1.299	-1.454	-1.521	-1.663	-1.726	-1.728	-1.494	-1.601	-1.06	-0.464	0.334	1.066	1.621	1.99	1.95
		nan	nan	nan	nan	nan	nan	-0.235	-0.069	-0.424	-0.61	0.282	1.11	1.305	0.975	0.865	0.438	0.202	0.211	-0.156	-0.295	-0.584	-0.265	-0.543	-0.78	-0.885	-0.929	-0.919	-0.737	-0.637	-0.59	-0.57	-0.683	-0.213	0.006	1.151	1.929	2.46	2.044	1.538	0.825	0.433	-0.388	-1.045	nan	nan	nan	nan	nan
		nan	nan	nan	nan	nan	nan	0.095	0.075	0.101	-0.246	0.42	1.147	1.436	1.335	1.336	1.007	0.856	0.422	0.238	0.195	0.247	-0.191	-0.031	-0.459	-0.549	-0.586	-0.778	-1.006	-1.155	-1.417	-1.544	-1.334	-1.31	-1.186	-1.276	-1.172	-1.056	-0.745	-0.125	0.607	1.387	2.112	2.027	1.668	1.537	0.842	0.332	-0.176
		nan	nan	nan	nan	nan	nan	0.129	0.12	-0.262	-0.45	0.219	0.294	0.936	0.74	0.786	0.367	0.484	0.47	0.023	-0.253	-0.305	-0.267	-0.548	-0.813	-0.995	-1.256	-0.892	-1.153	-1.325	-1.171	-1.369	-1.205	-1.335	-0.784	-0.497	0.303	1.159	1.963	2.415	2.266	1.912	1.514	0.491	-0.234	-0.834	-1.497	nan	nan
		nan	nan	nan	nan	nan	nan	0.189	0.082	-0.079	-0.388	0.086	0.774	1.716	2.022	1.724	1.806	1.335	1.264	0.983	0.97	0.591	0.284	0.359	-0.047	-0.042	-0.062	-0.265	-0.621	-0.497	-0.678	-0.85	-0.841	-0.984	-1.167	-1.465	-1.469	-1.392	-1.448	-1.56	-1.389	-0.988	-0.681	0.084	0.711	1.004	1.272	1.225	1.072
		nan	nan	nan	nan	nan	nan	0.518	0.121	0.067	-0.173	0.167	0.661	1.539	1.646	1.363	1.209	0.788	0.557	0.668	0.163	-0.302	-0.487	-0.777	-1.038	-0.95	-1.12	-1.155	-1.113	-1.182	-1.082	-1.206	-1.036	-1.179	-1.017	-0.573	-0.138	0.712	1.222	1.947	1.86	1.566	1.328	0.766	0.467	-0.06	-0.591	-0.937	nan
		nan	nan	nan	nan	nan	nan	0.069	0.078	-0.459	-0.226	0.524	1.284	1.534	1.626	1.32	1.33	1.241	0.993	0.866	0.605	0.452	0.116	0.182	-0.186	-0.317	-0.541	-0.609	-0.81	-0.977	-1.323	-1.098	-1.167	-1.515	-1.286	-1.134	-1.016	-1.072	-1.001	-0.086	0.684	1.676	1.631	1.797	1.492	1.017	0.714	0.144	-0.431
		nan	nan	nan	nan	nan	nan	-0.008	-0.135	-0.07	-1.008	0.223	0.709	1.174	0.802	0.92	0.72	0.442	0.332	-0.181	-0.155	-0.214	-0.416	-0.53	-0.612	-0.719	-0.773	-0.858	-0.897	-0.935	-0.836	-0.744	-0.553	-0.798	-0.263	0.491	0.832	1.818	2.265	1.947	1.948	1.401	0.942	0.164	-0.531	-1.122	-1.569	nan	nan
		nan	nan	nan	nan	nan	nan	0.2	0.002	-0.015	-0.475	0.024	-0.11	0.224	0.651	0.504	0.539	0.757	0.524	0.878	0.607	0.463	0.43	0.305	0.367	0.012	-0.197	-0.362	-0.553	-0.459	-0.521	-0.705	-0.912	-0.824	-0.902	-1.319	-1.343	-1.39	-1.342	-1.377	-0.817	-0.297	0.625	1.389	1.974	2.021	1.749	1.449	1.341
		nan	nan	nan	nan	nan	nan	0.064	-0.135	-0.191	-0.446	-0.246	0.139	0.624	0.73	0.748	0.807	0.686	0.693	0.427	0.574	0.177	-0.022	-0.138	-0.356	-0.778	-0.89	-1.03	-1.199	-1.26	-1.603	-1.355	-1.619	-1.438	-1.318	-1.287	-1.135	-0.48	0.209	1.279	1.867	2.29	1.825	1.438	1.449	0.742	0.507	-0.197	-0.957
		nan	nan	nan	nan	nan	nan	0.356	0.089	-0.051	-0.175	0.461	1.16	1.565	1.417	1.406	1.046	0.794	0.803	0.318	0.518	0.362	0.295	-0.088	0.064	-0.167	-0.513	-0.424	-0.787	-0.969	-0.812	-1.252	-1.146	-1.255	-1.305	-1.566	-1.136	-1.159	-0.838	-0.384	0.536	1.099	1.619	1.54	1.367	0.622	0.544	0.237	0.068
		nan	nan	nan	nan	nan	nan	0.021	-0.138	-0.345	-0.485	-0.104	0.338	1.191	1.29	1.07	0.72	0.369	0.146	0.042	-0.513	-0.527	-0.686	-0.953	-1.126	-1.226	-1.36	-1.299	-1.513	-1.539	-1.572	-1.256	-1.364	-1.4	-1.207	-1.085	-0.34	0.062	0.77	0.934	1.424	1.208	1.397	1.122	0.823	0.781	0.379	-0.534	nan
		nan	nan	nan	nan	nan	nan	0.434	0.005	-0.04	-0.092	0.35	1.158	0.885	0.663	0.239	-0.206	-0.372	-0.382	-0.55	-0.961	-1	-1.008	-1.385	-1.399	-1.434	-1.305	-1.311	-1.165	-1.384	-1.341	-1.039	-0.666	0.06	0.722	1.34	1.33	0.976	0.681	-0.015	-0.592	-1.298	nan	nan	nan	nan	nan	nan	nan
		nan	nan	nan	nan	nan	nan	0.281	0.052	0.145	-0.49	0.234	1.036	1.237	1.049	1.115	0.95	0.97	0.748	0.193	0.072	-0.076	-0.253	-0.293	-0.39	-0.693	-0.703	-0.72	-0.76	-0.923	-0.9	-0.891	-0.889	-0.778	-0.327	0.333	1.122	1.744	2.25	1.969	1.71	1.332	1.066	0.202	-0.403	-1.106	-1.485	nan	nan
		nan	nan	nan	nan	nan	nan	0.312	0.235	-0.05	-0.085	0.53	1.586	1.817	1.716	1.388	1.196	1.138	0.895	0.85	0.761	0.415	0.475	0.119	-0.063	-0.138	-0.573	-0.511	-0.624	-0.745	-0.779	-0.853	-0.685	-0.8	-0.788	-0.615	-0.43	-0.315	0.514	1.27	1.901	2.311	2.626	2.306	1.866	1.481	1.04	0.32	-0.402
		nan	nan	nan	nan	nan	nan	-0.195	-0.296	-0.556	-0.743	-0.005	0.382	1.067	0.918	0.624	0.216	0.186	-0.458	-0.568	-0.956	-0.775	-1.042	-1.336	-1.624	-1.419	-1.438	-1.481	-1.374	-1.394	-1.222	-1.289	-1.409	-0.709	0.144	1.173	1.54	1.714	1.82	1.444	0.763	0.267	-0.273	-1.075	nan	nan	nan	nan	nan
		nan	nan	nan	nan	nan	nan	0.251	0.244	0.046	-0.061	0.532	1.62	1.888	1.697	1.46	1.138	0.985	0.775	0.307	0.199	-0.379	-0.311	-0.608	-0.689	-0.808	-0.865	-0.978	-0.967	-1.04	-0.915	-0.76	-0.708	-0.199	0.887	1.503	1.701	1.755	1.379	1.03	0.55	-0.099	-0.357	-1.372	nan	nan	nan	nan	nan
		nan	nan	nan	nan	nan	nan	-0.036	0.127	-0.026	-0.205	0.286	1.388	1.999	1.812	1.915	1.674	1.433	1.458	1.339	0.967	1.004	0.794	0.548	0.457	0.513	0.047	0.26	-0.099	-0.486	-0.82	-0.861	-0.966	-1.138	-1.4	-1.272	-1.177	-1.299	-0.97	-0.611	-0.171	0.291	0.585	0.819	0.875	0.761	0.374	0.501	0.148
		nan	nan	nan	nan	nan	nan	-0.062	-0.058	-0.321	-0.535	-0.301	0.459	1.167	1.774	1.443	1.4	1.226	0.904	0.9	0.784	0.483	0.13	-0.123	-0.238	-0.516	-0.608	-0.661	-0.884	-1.194	-1.321	-1.309	-1.638	-1.704	-1.5	-1.443	-1.286	-0.93	-0.574	0.117	1.1	1.316	1.546	1.274	1.002	0.895	0.559	0.397	-0.31
		nan	nan	nan	nan	nan	nan	-0.022	-0.225	-0.359	-0.71	-0.164	0.078	0.768	0.822	0.852	0.567	0.214	0.067	-0.545	-0.818	-1.286	-1.483	-1.453	-1.744	-1.612	-1.681	-1.581	-1.452	-1.314	-1.151	-1.075	-0.372	0.426	1.232	1.793	1.826	1.603	1.23	1.005	0.511	-0.058	-0.459	-0.971	nan	nan	nan	nan	nan
		nan	nan	nan	nan	nan	nan	0.37	-0.003	-0.229	-0.191	-0.081	0.792	1.458	1.725	1.513	1.08	0.81	0.9	0.549	0.633	0.342	0.221	0.075	-0.028	-0.307	-0.39	-0.659	-0.661	-0.813	-0.772	-1.433	-1.459	-1.384	-1.445	-1.636	-1.591	-1.575	-1.26	-0.784	-0.277	0.611	1.065	1.351	1.22	1.306	0.979	1.12	0.906
		nan	nan	nan	nan	nan	nan	0.448	-0.186	-0.06	-0.438	-0.511	-1.046	-0.842	-1.338	-0.944	-0.664	-0.797	-0.876	-0.98	-1.119	-1.476	-1.629	-1.845	-1.982	-1.95	-1.832	-1.904	-1.676	-1.493	-0.507	0.45	1.375	1.93	1.702	1.583	0.952	0.268	-0.124	nan	nan	nan	nan	nan	nan	nan	nan	nan	nan
		nan	nan	nan	nan	nan	nan	0.237	0.101	-0.24	-0.423	0.088	1.271	1.812	2.067	1.657	1.511	1.401	1.298	1.254	1.008	0.469	0.624	0.233	0.093	-0.041	-0.312	-0.329	-0.287	-0.631	-0.63	-0.997	-0.985	-1.055	-1.052	-1.162	-0.912	-0.919	-0.855	-0.768	-0.047	0.333	1.193	1.601	1.74	1.651	1.413	1.069	0.564
		nan	nan	nan	nan	nan	nan	0.227	-0.231	-0.132	-0.395	0.134	0.811	1.241	1.033	0.867	0.693	0.675	0.259	0.14	0.226	-0.091	-0.373	-0.475	-0.664	-0.645	-0.82	-0.931	-0.977	-1.276	-1.195	-1.467	-1.354	-1.254	-1.169	-1.033	-0.78	-0.383	0.293	1.092	1.508	1.758	1.413	1.234	0.718	0.791	0.357	-0.003	-0.231
		nan	nan	nan	nan	nan	nan	-0.058	-0.359	-0.033	-0.77	0.163	1.116	1.153	1.043	1.087	0.911	0.48	0.205	-0.097	-0.449	-0.757	-0.817	-0.963	-1.333	-1.238	-1.277	-1.239	-0.928	-1.103	-1.134	-0.701	-0.682	0.255	1.128	1.596	1.61	1.475	1.183	1.074	0.237	0.069	-0.394	-1.261	nan	nan	nan	nan	nan
		nan	nan	nan	nan	nan	nan	0.586	0.393	-0.041	-0.204	0.094	1.594	1.52	1.768	1.651	0.988	1.294	0.889	0.686	0.615	0.526	0.505	0.319	0.346	0.109	-0.108	-0.371	-0.257	-0.752	-0.853	-0.909	-1.023	-1.243	-1.245	-1.539	-1.295	-1.234	-1.154	-0.718	0.155	0.596	1.287	1.222	1.53	1.206	0.668	0.508	0.402
		nan	nan	nan	nan	nan	nan	0.373	0.076	-0.366	-0.433	-0.169	0.286	0.728	0.731	0.398	0.007	-0.31	-0.428	-0.955	-1.051	-1.613	-1.551	-1.869	-1.593	-1.545	-1.517	-1.537	-1.126	-1.022	-0.661	-0.04	0.614	1.435	1.713	1.795	1.431	1.1	0.631	0.195	-0.366	-0.98	nan	nan	nan	nan	nan	nan	nan
		nan	nan	nan	nan	nan	nan	0.436	-0.02	-0.054	-0.385	-0.008	0.464	0.85	0.626	-0.003	0.007	-0.62	-0.964	-1.064	-1.298	-1.507	-1.671	-1.865	-1.659	-1.499	-1.721	-1.51	-1.495	-0.932	-0.641	-0.103	0.668	1.555	1.629	1.889	1.584	1.069	0.834	0.453	-0.032	-1.047	nan	nan	nan	nan	nan	nan	nan
		nan	nan	nan	nan	nan	nan	0.168	-0.061	-0.181	-0.245	0.393	0.977	0.982	0.891	0.412	0.566	0.13	-0.359	-0.582	-0.643	-0.694	-0.76	-0.8	-1.229	-1.093	-0.903	-1.026	-0.951	-0.891	-0.574	0.103	0.936	1.779	2.173	1.853	1.837	1.53	1.162	0.404	0.26	-0.528	-1.149	-1.473	nan	nan	nan	nan	nan
		nan	nan	nan	nan	nan	nan	-0.074	-0.261	-0.584	-1.02	-0.625	0.065	0.692	0.918	0.78	0.334	-0.159	-0.404	-0.924	-1.46	-1.504	-1.845	-1.89	-1.797	-1.778	-1.548	-1.086	-0.89	-0.184	-0.134	1.024	1.606	1.763	1.691	1.304	0.926	0.636	0.064	-0.501	-0.811	nan	nan	nan	nan	nan	nan	nan	nan
		nan	nan	nan	nan	nan	nan	0.025	0.025	-0.433	-0.506	-0.185	0.341	0.731	0.73	0.215	-0.299	-0.538	-1.041	-1.465	-1.692	-1.699	-1.747	-1.605	-1.495	-1.499	-1.134	-1.261	-0.92	-0.345	0.179	1.265	1.792	2.083	2.141	1.338	0.823	0.376	-0.474	-1.203	nan	nan	nan	nan	nan	nan	nan	nan	nan
		nan	nan	nan	nan	nan	nan	0.288	0.248	0.03	-0.399	0.093	0.517	0.907	0.72	0.24	-0.167	-0.837	-0.912	-0.994	-1.128	-1.164	-1.445	-1.44	-1.511	-1.599	-1.428	-1.362	-0.932	-0.464	0.459	0.917	1.633	1.705	1.74	1.668	1.316	1.017	0.321	-0.257	-0.827	nan	nan	nan	nan	nan	nan	nan	nan
		nan	nan	nan	nan	nan	nan	0.158	0.351	-0.34	-0.395	-0.271	0.55	1.111	1.215	0.858	0.946	0.938	0.744	0.379	0.014	-0.269	-0.121	-0.433	-0.495	-0.754	-0.91	-0.797	-1.147	-1.091	-1.139	-1.09	-0.618	0.379	1.022	1.062	0.976	0.904	1.147	0.767	0.756	0.083	-0.563	-0.97	-1.84	nan	nan	nan	nan
		nan	nan	nan	nan	nan	nan	0.412	0.171	0.006	-0.35	0.157	1.124	1.468	1.26	0.794	0.686	0.486	0.121	-0.365	-0.54	-0.966	-0.907	-1.381	-1.204	-1.169	-1.114	-0.646	-0.965	-0.252	0.361	1.125	1.685	1.478	1.58	1.112	0.582	0.122	-0.25	-0.835	nan	nan	nan	nan	nan	nan	nan	nan	nan
		nan	nan	nan	nan	nan	nan	0.058	-0.162	-0.105	-0.494	0.318	1.349	1.566	1.448	1.017	0.867	0.348	0.196	0.056	-0.185	-0.381	-0.767	-1.055	-1.113	-1.168	-1.18	-1.248	-1.198	-0.905	-0.821	-0.162	0.953	1.378	1.79	1.846	1.542	0.944	0.732	0.276	-0.207	-0.856	-1.292	-1.452	nan	nan	nan	nan	nan
		nan	nan	nan	nan	nan	nan	-0.11	-0.044	-0.287	-0.425	0.155	1.391	1.531	1.518	1.675	1.296	1.323	1.117	0.96	1.408	0.675	0.685	0.667	0.608	0.41	0.458	0.246	0.461	-0.053	0.076	-0.285	-0.084	-0.226	-0.123	-0.345	-0.338	-0.659	-0.65	-0.812	-0.878	-0.903	-0.922	-0.996	-0.837	-0.796	-0.352	-0.362	0.082
		nan	nan	nan	nan	nan	nan	0.126	0.097	-0.241	-0.516	0.45	0.898	1.939	2.087	2.378	2.22	2.012	1.821	1.68	1.372	1.274	1.047	0.988	0.83	0.619	0.549	0.704	0.68	0.48	0.596	0.342	0.28	0.411	0.343	0.274	0.057	-0.064	-0.162	-0.483	-0.7	-0.651	-0.773	-0.994	-0.954	-0.989	-0.88	-0.668	-0.195
		nan	nan	nan	nan	nan	nan	0.372	-0.066	0.068	-0.023	0.548	1.127	1.172	1.096	0.977	0.925	0.769	0.232	0.02	-0.262	-0.216	-0.724	-0.873	-0.922	-0.975	-1.169	-1.234	-1.04	-1.134	-1.032	-0.953	-0.476	-0.092	0.814	1.144	1.403	1.54	1.538	1.13	0.796	0.523	0.343	-0.004	-0.371	-0.861	-1.387	-1.611	nan
		nan	nan	nan	nan	nan	nan	0.39	-0.082	-0.078	-0.513	-0.538	-0.8	-0.647	0.036	0.15	-0.107	0.038	-0.261	-0.386	-0.613	-0.877	-0.801	-0.789	-0.453	-0.712	-0.39	0.007	1.009	1.888	2.618	2.226	1.931	1.64	0.962	0.289	-0.324	-0.934	-1.217	nan	nan	nan	nan	nan	nan	nan	nan	nan	nan
		nan	nan	nan	nan	nan	nan	0.122	0.144	-0.084	-0.545	-0.422	-0.578	-0.403	-0.085	0.194	0.165	-0.063	-0.031	-0.387	-0.372	-0.506	-0.678	-0.865	-0.672	-0.574	-0.4	-0.169	0.581	1.134	1.867	2.206	1.959	1.504	1.233	0.748	0.097	-1.01	-1.247	nan	nan	nan	nan	nan	nan	nan	nan	nan	nan
		nan	nan	nan	nan	nan	nan	0.215	-0.23	0.103	-0.695	0.031	0.964	0.837	0.614	0.363	0.076	-0.604	-0.991	-1.163	-1.456	-1.646	-1.605	-1.423	-1.393	-1.242	-0.912	-0.467	0.133	0.98	2.011	2.252	1.895	1.68	1.175	0.433	-0.119	-0.43	-1.227	nan	nan	nan	nan	nan	nan	nan	nan	nan	nan
		nan	nan	nan	nan	nan	nan	0.245	0.01	-0.207	-0.78	-0.461	-0.831	-0.326	-0.085	-0.007	0.014	-0.379	-0.44	-0.479	-0.417	-0.877	-1.106	-1.336	-1.404	-1.314	-1.368	-1.327	-0.867	-0.716	0.234	0.982	1.822	2.327	2.376	2.315	1.891	1.313	0.957	0.306	-0.252	-0.637	-1.115	-1.577	nan	nan	nan	nan	nan
		nan	nan	nan	nan	nan	nan	0.067	0.077	-0.292	-0.641	-0.05	0.001	0.819	1.471	1.852	1.907	2.092	1.636	1.34	1.267	0.945	0.767	0.819	0.701	0.554	0.359	0.446	0.053	0.02	-0.004	0.008	-0.082	0.023	-0.319	-0.347	-0.613	-0.627	-0.703	-0.643	-0.878	-0.769	-1.147	-0.944	-0.976	-0.933	-0.727	-0.515	-0.399
		nan	nan	nan	nan	nan	nan	0.288	0.088	0.067	-0.586	0.323	0.536	1.444	1.888	2.053	2.076	1.984	1.956	1.409	1.371	1.273	0.74	0.897	0.656	0.675	0.384	0.46	0.394	0.374	0.229	0.185	-0.28	-0.053	-0.249	-0.259	-0.488	-0.335	-0.619	-1.164	-0.947	-1.041	-0.924	-0.781	-0.73	-0.69	-0.376	0.19	0.464
		nan	nan	nan	nan	nan	nan	0.117	-0.042	0.082	-0.536	0.357	1.209	1.674	1.89	2.181	1.709	1.599	1.334	1.177	0.946	0.756	0.936	0.629	0.633	0.594	0.471	0.339	0.487	0.246	0.065	0.05	0.067	-0.116	-0.166	-0.36	-0.427	-0.333	-0.617	-0.608	-0.793	-0.998	-0.935	-0.769	-0.674	-0.865	-0.915	-0.165	-0.163
		nan	nan	nan	nan	nan	nan	0.145	0.365	-0.013	-0.668	0.009	-0.033	0.451	1.123	1.747	1.765	1.653	1.402	1.242	0.951	1.068	0.681	0.902	0.796	0.422	0.534	0.133	0.382	0.454	0.116	0.255	-0.08	-0.057	0.08	-0.082	-0.379	-0.265	-0.639	-0.711	-0.826	-0.895	-0.717	-0.862	-0.325	-0.091	0.415	0.731	1.297
		nan	nan	nan	nan	nan	nan	0.133	-0.034	-0.284	-1.047	-0.733	-0.798	-0.629	-0.116	0.059	-0.31	-0.215	-0.418	-0.514	-0.984	-1.231	-1.082	-1.088	-1.009	-0.485	-0.274	0.284	1.462	1.782	2.384	2.25	1.782	1.285	0.781	0.103	-0.67	-1.265	-1.648	nan	nan	nan	nan	nan	nan	nan	nan	nan	nan
		nan	nan	nan	nan	nan	nan	0.072	-0.031	-0.298	-0.746	-0.044	0.402	0.756	0.814	0.984	0.667	0.37	0.119	-0.156	-0.713	-0.797	-1.056	-1.084	-1.01	-1.274	-1.162	-0.674	0.062	0.762	1.134	1.321	1.405	1.404	0.897	0.478	0.084	-0.408	-0.93	-1.531	nan	nan	nan	nan	nan	nan	nan	nan	nan
		nan	nan	nan	nan	nan	nan	0.487	-0.107	-0.065	-0.703	0.214	0.717	1.054	0.994	0.631	0.554	0.28	-0.007	-0.21	-0.375	-0.657	-1.03	-1.163	-1.29	-1.188	-1.127	-0.932	-0.305	0.745	1.155	1.356	1.523	1.014	0.816	0.743	-0.198	-0.507	-0.954	-1.333	nan	nan	nan	nan	nan	nan	nan	nan	nan
		nan	nan	nan	nan	nan	nan	0.38	0.163	-0.104	-0.325	0.617	1.444	2.243	2.136	2.112	1.944	1.617	1.412	1.469	1.059	1.16	0.963	0.725	0.649	0.663	0.61	0.588	0.555	0.331	0.113	0.182	0.022	-0.24	-0.323	-0.139	-0.708	-0.642	-0.671	-0.78	-0.614	-0.63	-0.553	-0.7	-0.424	-0.124	0.112	0.62	1.157
		nan	nan	nan	nan	nan	nan	0.018	0.339	-0.531	-0.863	-0.789	-1.155	-0.627	-0.403	-0.341	-0.348	-0.411	-0.482	-0.575	-0.723	-0.977	-1.265	-1.561	-1.371	-1.692	-1.784	-1.55	-1.59	-1.438	-1.47	-0.868	0.12	0.622	1.45	1.816	1.998	1.517	1.39	0.99	0.461	0.116	-0.189	-0.605	-0.914	-1.445	-2.024	-1.766	nan
		nan	nan	nan	nan	nan	nan	0.235	-0.043	-0.255	-1.072	-0.724	-1.023	-0.741	-0.254	0.018	0.041	0.027	-0.073	-0.53	-0.551	-0.566	-0.57	-0.77	-0.746	-0.544	0.323	0.728	1.382	2.175	2.336	2.411	1.772	1.415	0.911	-0.029	-0.58	-0.969	-1.646	nan	nan	nan	nan	nan	nan	nan	nan	nan	nan
		nan	nan	nan	nan	nan	nan	0.149	0.078	-0.245	-0.774	-0.612	-0.157	0.062	0.368	0.18	-0.079	-0.571	-0.828	-1.507	-1.865	-1.736	-1.709	-1.585	-1.446	-0.697	0.365	1.279	1.633	1.733	1.392	1.065	0.724	0.071	-0.484	-1.101	nan	nan	nan	nan	nan	nan	nan	nan	nan	nan	nan	nan	nan
		nan	nan	nan	nan	nan	nan	0.135	0.143	0.023	-0.361	0.134	0.659	1.146	1.446	1.303	0.974	1.222	1.066	0.926	0.731	0.697	0.483	0.321	0.164	0.213	-0.114	-0.081	-0.311	-0.496	-0.444	-0.506	-0.408	-0.64	-0.685	-0.614	-0.716	-0.625	-0.704	-0.69	-0.788	-0.957	-1.127	-0.973	-0.648	-0.284	0.206	0.184	0.53
		nan	nan	nan	nan	nan	nan	0.105	-0.095	-0.08	-0.521	-0.259	-0.15	0.25	0.239	0.014	-0.35	-0.524	-0.899	-1.276	-1.444	-1.574	-1.546	-1.07	-1.03	-0.272	0.926	1.565	2.142	2.183	1.571	1.373	0.815	0.136	-0.549	-1.14	nan	nan	nan	nan	nan	nan	nan	nan	nan	nan	nan	nan	nan
		nan	nan	nan	nan	nan	nan	0.287	-0.051	-0.156	-0.57	-0.883	-0.902	-0.556	-0.405	-0.178	-0.488	-0.331	-0.499	-0.947	-1.01	-1.345	-1.472	-1.604	-1.618	-1.559	-1.34	-0.625	0.198	0.921	1.746	1.811	2.072	1.398	0.971	0.649	0.128	-0.298	-0.808	-1.386	-1.856	-2.118	nan	nan	nan	nan	nan	nan	nan
		nan	nan	nan	nan	nan	nan	0.079	0.186	-0.136	-0.47	0.132	0.781	1.098	0.876	0.752	0.565	0.271	0.039	-0.374	-0.796	-0.732	-0.911	-1.141	-1.173	-1.171	-0.862	-0.579	0.092	0.896	1.315	1.816	1.522	1.395	1.237	1.019	0.593	0.112	0.002	-0.683	-1.311	-1.601	-1.876	nan	nan	nan	nan	nan	nan
		nan	nan	nan	nan	nan	nan	0.033	-0.341	-0.212	-0.885	-0.54	0.091	0.444	0.43	0.232	0.174	-0.004	-0.589	-0.75	-0.968	-1.131	-1.338	-1.817	-1.578	-1.641	-1.712	-1.429	-1.405	-0.908	-0.304	0.051	0.468	0.888	0.918	0.854	1.125	1.058	0.695	0.605	0.019	-0.318	-0.494	-1.04	-1.468	-1.692	nan	nan	nan
		nan	nan	nan	nan	nan	nan	-0.209	-0.184	-0.282	-0.859	-0.922	-1.247	-0.871	-0.448	-0.689	-0.568	-0.562	-0.775	-1.063	-1.187	-1.394	-1.264	-1.509	-1.247	-0.969	0.048	0.749	1.494	2.029	2.282	2.083	1.523	1.271	0.794	0.046	-0.442	-0.989	-1.823	nan	nan	nan	nan	nan	nan	nan	nan	nan	nan
		nan	nan	nan	nan	nan	nan	-0.307	-0.057	-0.408	-0.622	-0.967	-0.893	-0.323	0.146	0.724	0.908	1.213	0.763	0.976	0.872	0.45	0.337	0.082	0.084	0.156	-0.056	-0.236	-0.437	-0.561	-0.747	-0.649	-0.802	-1.001	-0.846	-0.947	-1.381	-1.457	-1.12	-1.254	-1.151	-0.812	-0.351	-0.293	0.015	0.191	-0.041	0.02	-0.107
		nan	nan	nan	nan	nan	nan	0.165	-0.103	-0.277	-0.784	0.269	0.935	1.746	1.671	1.776	1.804	1.372	1.068	1.216	0.993	0.741	0.44	0.463	0.279	0.002	0.143	-0.095	-0.259	-0.138	-0.575	-0.586	-1.124	-0.927	-1.182	-1.105	-0.654	-0.33	0.266	0.701	1.224	1.049	1.011	0.77	0.727	0.388	0.502	0.555	0.448
		nan	nan	nan	nan	nan	nan	0.095	0.092	-0.092	-0.583	0.484	1.214	2.029	2.432	2.141	1.97	1.757	1.432	1.342	0.947	1.103	0.848	0.667	0.308	0.198	0.137	-0.215	-0.27	-0.24	-0.367	-0.447	-0.861	-1.044	-1.253	-1.302	-1.171	-0.852	-0.254	0.449	0.799	0.844	0.822	0.873	0.533	0.66	0.595	0.347	0.511
		nan	nan	nan	nan	nan	nan	-0.17	-0.255	-0.067	-0.896	-0.641	-0.07	0.27	0.366	0.159	-0.224	-0.387	-0.469	-0.977	-1.23	-1.494	-1.656	-1.729	-1.881	-1.612	-1.845	-1.516	-1.21	-0.534	0.054	0.555	0.784	0.875	0.81	0.776	0.571	0.614	0.421	0.012	-0.346	-0.86	-1.748	-2.028	nan	nan	nan	nan	nan
factor 6		time
	conditions	nan	nan	nan	nan	nan	nan	0.875	0.541	0.645	0.17	-0.239	-0.782	-0.627	-0.559	-0.422	-0.438	-0.37	-0.176	-0.081	-0.348	0.018	-0.353	-0.222	-0.27	-0.229	-0.672	-0.561	-0.525	-0.604	-0.517	-0.581	-0.836	-0.802	-0.629	-0.547	-0.853	-1.055	-1.015	-1.135	-1.45	-1.264	-1.187	-1.403	-1.491	-1.572	-1.561	-1.156	-0.958
		nan	nan	nan	nan	nan	nan	0.815	0.657	0.587	0.364	-0.662	-1.586	-1.289	-0.864	-0.396	-0.116	-0.305	-0.013	-0.23	-0.177	-0.2	-0.173	-0.2	-0.283	-0.216	-0.241	-0.407	-0.534	-0.439	-0.687	-0.491	-0.504	-0.572	-0.474	-0.739	-0.818	-1.002	-1.111	-1.371	-1.69	-1.822	-1.947	-1.99	-1.876	-2.108	-2.037	-1.555	-1.551
		nan	nan	nan	nan	nan	nan	0.869	0.86	0.699	0.486	-0.012	-0.555	-0.629	-0.526	-0.27	-0.27	-0.264	-0.199	-0.141	0.085	-0.086	-0.152	-0.046	-0.088	-0.327	0.006	-0.219	0.013	0.156	0.018	0.146	0.222	0.217	0.432	0.281	0.308	0.502	0.484	0.55	0.571	0.734	1.102	1.332	1.192	1.416	1.429	1.735	1.884
		nan	nan	nan	nan	nan	nan	1.085	0.928	0.69	0.533	-0.179	-0.423	-0.675	-0.501	-0.302	-0.125	-0.147	-0.262	-0.202	0.073	0.083	-0.169	0.293	0.233	0.499	0.516	0.452	0.539	0.66	0.544	0.796	0.805	0.82	1.115	1.408	1.106	1.056	1.272	1.333	1.095	0.844	1.281	1.614	2.245	2.507	2.677	2.258	2.007
		nan	nan	nan	nan	nan	nan	0.465	0.779	0.443	0.222	-0.491	-1.14	-0.847	-0.556	-0.192	0.117	0.137	0.366	0.082	0.217	0.37	0.365	-0.046	0.192	0.455	0.239	0.401	0.282	0.389	0.576	0.465	0.387	0.341	0.298	0.602	0.377	0.393	0.284	0.136	0.122	-0.166	-0.351	-0.338	-0.589	-0.6	-0.897	-0.873	-1.033
		nan	nan	nan	nan	nan	nan	0.707	0.23	0.568	0.202	-0.133	-0.173	-0.114	0.243	0.132	0.142	0.238	0.404	0.455	0.695	0.642	0.693	0.607	0.697	0.594	0.623	0.621	0.745	0.941	0.823	0.915	0.728	0.624	0.819	0.314	0.42	0.389	0.457	0.398	0.278	0.302	-0.279	-0.3	-0.402	-0.509	-0.572	-0.301	-0.19
		nan	nan	nan	nan	nan	nan	1.046	0.992	0.4	0.276	-0.013	-0.453	-0.126	-0.327	0.417	0.329	0.623	0.742	0.586	0.484	0.772	0.829	0.506	0.498	0.574	0.752	0.604	0.98	0.836	0.923	0.952	0.893	0.893	0.856	0.66	0.727	0.149	0.128	-0.188	-0.666	-0.41	-0.873	-0.996	-0.992	-0.815	-0.637	-0.154	-0.1
		nan	nan	nan	nan	nan	nan	0.757	0.902	0.339	0.733	-0.133	-0.124	-0.063	0.468	0.14	0.772	0.583	0.692	0.465	0.882	0.607	0.811	0.676	0.765	0.818	0.702	0.858	0.813	0.555	0.856	0.913	0.576	0.529	0.556	0.391	0.234	-0.02	-0.055	-0.341	-0.391	-0.306	-0.687	-0.606	-0.709	-0.431	0.008	-0.029	0.283
		nan	nan	nan	nan	nan	nan	0.664	0.599	0.258	0.147	-0.358	-0.685	-0.592	-0.395	-0.334	-0.187	0.061	0.352	0.312	0.216	0.473	0.427	0.5	0.289	0.4	0.337	0.453	0.634	0.697	0.569	0.662	0.746	0.704	0.767	0.655	0.598	0.479	0.582	0.331	0.081	0.111	-0.316	-0.4	-0.715	-0.711	-0.806	-0.878	-1.243
		nan	nan	nan	nan	nan	nan	0.447	0.494	0.486	0.471	-0.587	-1.158	-1.395	-1.063	-1.169	-0.767	-0.77	-0.64	-0.189	-0.389	-0.436	-0.199	-0.207	-0.346	-0.84	-0.507	-0.582	-0.387	-0.648	-0.63	-0.728	-0.575	-0.894	-0.695	-0.635	-0.892	-0.859	-0.985	-1.041	-1.27	-1.378	-1.797	-1.726	-1.763	-1.778	-1.744	-1.59	-1.101
		nan	nan	nan	nan	nan	nan	0.713	0.493	0.523	0.291	-0.499	-1.654	-1.094	-0.801	-0.534	-0.241	-0.351	-0.154	0.018	0.065	-0.198	0.052	-0.123	-0.138	-0.316	-0.493	-0.271	-0.485	-0.544	-0.361	-0.634	-0.598	-0.936	-0.783	-0.878	-0.912	-1.14	-1.433	-1.544	-1.836	-2.032	-2.206	-2.008	-1.949	-1.699	-1.506	-1.186	-0.536
		nan	nan	nan	nan	nan	nan	0.689	0.581	0.037	-0.074	-0.778	-0.942	-0.391	0.317	-0.131	-0.175	-0.079	-0.202	-0.485	-0.485	-0.388	-0.495	-0.689	-0.842	-0.672	-0.698	-0.877	-0.783	-1.113	-1.273	-0.82	-1.02	-1.213	-1.352	-1.671	-1.409	-1.917	-1.544	-1.696	-1.906	-1.795	-1.737	-1.539	-0.929	-0.682	-0.382	-0.027	0.169
		nan	nan	nan	nan	nan	nan	0.449	0.656	0.25	0.402	-0.29	-0.145	0.303	0.293	0.649	0.747	0.753	0.868	0.858	0.83	0.788	0.626	0.719	0.739	0.598	0.735	0.72	0.565	0.847	1.011	0.595	0.7	0.431	0.06	-0.061	-0.213	-0.174	-0.842	-1.006	-0.653	-0.965	-0.427	-0.308	-0.06	-0.296	-0.246	-0.07	-0.302
		nan	nan	nan	nan	nan	nan	0.611	0.583	0.546	0.24	-0.12	-0.32	-0.48	-0.306	-0.335	-0.341	-0.271	-0.238	-0.299	-0.549	-0.576	-0.776	-0.696	-0.759	-0.759	-0.742	-0.616	-0.561	-0.555	-0.381	-0.975	-1.05	-0.983	-1.154	-1.342	-1.502	-1.65	-1.508	-1.438	-1.104	-0.898	-0.304	-0.022	0.259	0.267	0.502	0.416	0.317
		nan	nan	nan	nan	nan	nan	1.181	0.905	0.533	0.445	-0.226	-0.762	-0.629	-0.301	-0.278	-0.311	-0.172	0.051	0.155	0.029	0.054	0.234	0.204	0.178	0.27	0.224	0.192	0.316	-0.023	0.415	0.441	0.341	0.42	0.535	0.605	0.599	0.723	0.431	0.741	0.524	1.071	1.277	1.471	1.531	1.677	1.546	1.205	1.149
		nan	nan	nan	nan	nan	nan	0.558	0.586	0.342	0.072	-0.199	-0.048	0.285	0.173	0.368	0.173	0.261	0.173	-0.009	0.185	0.159	0.311	-0.055	0.05	0.26	0.438	0.163	0.19	0.277	0.477	0.419	0.373	0.504	0.501	0.532	0.623	0.71	0.866	0.837	0.537	0.617	0.8	1.035	0.883	1.142	1.009	1.053	0.667
		nan	nan	nan	nan	nan	nan	1.082	1.172	0.756	0.666	0.192	-0.393	-0.188	-0.213	-0.177	0.129	-0.17	0.255	0.212	0.086	0.569	0.253	0.364	0.295	0.256	0.513	0.499	0.344	0.341	0.363	0.249	0.493	0.647	0.484	0.43	0.342	0.184	0.32	0.126	-0.222	-0.423	-0.677	-0.795	-0.866	-0.669	-0.845	-0.544	-0.475
		nan	nan	nan	nan	nan	nan	0.52	0.621	0.333	0.429	-0.256	-0.249	-0.164	-0.198	0.15	0.082	-0.066	-0.063	-0.004	-0.062	0.054	0.03	-0.206	-0.224	-0.115	-0.597	-0.526	-0.573	-0.767	-0.771	-0.689	-0.689	-0.307	-0.459	-0.107	0.284	0.586	0.86	0.876	0.703	0.658	0.48	0.357	nan	nan	nan	nan	nan
		nan	nan	nan	nan	nan	nan	0.903	0.613	0.725	0.517	0.182	0.098	-0.166	-0.168	-0.107	0.037	0.214	0.428	0.393	0.331	0.133	0.531	0.817	0.898	0.564	0.773	0.681	1.054	1.174	1.112	1.073	0.997	1.12	1.274	1.058	1.405	1.238	1.496	1.714	1.362	1.956	2.14	2.12	2.368	2.263	1.863	1.583	1.412
		nan	nan	nan	nan	nan	nan	1.08	0.853	0.842	0.69	0.027	0.164	0.41	0.422	0.594	0.309	0.179	-0.055	0.162	0.008	-0.142	0.003	0.259	0.131	0.093	-0.185	-0.151	-0.031	-0.506	-0.289	-0.545	-0.74	-0.906	-0.874	-1.134	-1.18	-1.003	-0.679	-0.143	0.062	0.183	0.381	0.494	0.162	0.078	-0.417	nan	nan
		nan	nan	nan	nan	nan	nan	0.786	1.007	0.524	0.411	-0.056	-0.178	-0.16	-0.436	-0.355	-0.048	0.354	0.547	0.182	0.039	0.179	0.131	0.385	0.594	0.503	0.737	0.272	0.469	0.515	0.629	0.691	0.406	0.336	0.283	0.227	0.406	-0.048	-0.014	-0.4	-1.046	-1.049	-1.273	-0.939	-0.974	-0.763	-0.735	-0.5	-0.603
		nan	nan	nan	nan	nan	nan	0.834	0.735	0.775	0.608	0.397	0.63	1.023	0.873	1.292	1.277	1.533	1.108	1.131	1.495	1.439	1.414	1.314	0.881	1	1.039	0.842	0.897	0.62	0.611	0.449	0.306	0.054	-0.01	-0.737	-0.754	-0.439	-0.469	-0.145	-0.037	0.155	0.134	0.247	0.085	-0.284	-0.239	-0.637	nan
		nan	nan	nan	nan	nan	nan	0.691	0.66	0.485	0.283	-0.062	-0.452	-0.554	-0.594	-0.409	-0.275	-0.396	-0.387	-0.025	-0.095	0.065	-0.127	0.147	0.358	0.502	0.315	0.226	0.704	0.802	0.602	0.765	0.974	0.883	1.103	1.092	1.004	1.245	1.268	1.329	1.726	2.109	2.177	2.497	2.223	2.232	2.352	2.157	1.478
		nan	nan	nan	nan	nan	nan	1.022	0.567	0.945	0.199	-0.359	-0.808	-0.189	0.032	0.134	0.062	-0.186	-0.222	-0.416	-0.235	-0.303	-0.49	-0.511	-0.744	-0.623	-0.775	-0.74	-1.087	-1.024	-1.023	-1.479	-1.298	-1.333	-1.817	-1.439	-1.453	-0.918	-0.451	0.164	0.182	0.484	0.723	0.608	0.373	0.013	-0.187	nan	nan
		nan	nan	nan	nan	nan	nan	1.149	0.848	0.712	0.565	0.435	0.029	-0.355	0.238	0.063	-0.417	-0.237	-0.072	0.127	0.405	0.223	0.565	0.419	0.313	0.315	0.178	0.376	0.487	0.408	0.585	0.658	0.603	0.636	0.453	0.195	-0.204	0.009	-0.412	-0.922	-0.893	-1.336	-1.13	-0.686	-0.921	-0.479	-0.273	-0.419	-0.321
		nan	nan	nan	nan	nan	nan	0.509	0.712	0.33	0.183	-0.069	0.041	0.253	0.162	0.163	0.34	0.657	0.279	0.404	0.347	0.262	0.505	0.414	0.552	0.661	0.488	0.722	0.408	0.369	0.418	0.278	-0.051	-0.351	-0.595	-0.756	-0.923	-0.946	-1.216	-0.817	-0.721	-0.837	-0.164	-0.447	-0.319	-0.053	-0.271	-0.471	-0.395
		nan	nan	nan	nan	nan	nan	0.749	0.738	0.467	0.468	0.045	-0.276	-0.718	-0.421	-0.625	-0.183	-0.13	0.135	0.115	0.125	0.393	0.413	0.278	0.64	0.788	0.637	0.728	0.781	0.872	0.817	0.863	0.863	0.972	1.145	1.168	1.208	1.355	1.515	1.557	1.818	2.126	2.144	2.227	2.493	2.571	2.293	2.09	1.464
		nan	nan	nan	nan	nan	nan	0.736	0.836	0.798	0.684	0.219	0.805	1.05	0.909	0.826	1.181	0.966	1.062	1.199	0.946	1.194	1.152	1.117	1.174	1.243	1.277	0.958	0.816	0.702	0.577	0.221	0.035	-0.255	-0.504	-0.828	-0.99	-0.655	-0.696	-0.604	-0.589	-0.283	-0.433	-0.07	-0.316	-0.08	-0.145	-0.488	nan
		nan	nan	nan	nan	nan	nan	0.651	0.618	0.675	0.597	0.167	0.002	-0.459	0.066	0.287	0.601	0.445	0.451	0.707	0.675	0.909	0.829	0.894	1.133	1.255	1.286	1.263	1.383	1.357	1.696	1.606	1.75	1.951	2.526	2.73	2.96	2.998	2.294	2.214	1.432	0.935	nan	nan	nan	nan	nan	nan	nan
		nan	nan	nan	nan	nan	nan	0.757	0.93	0.357	0.454	-0.259	-0.4	-0.228	0.02	0.058	-0.14	-0.03	0.398	-0.127	-0.101	-0.219	-0.525	-0.885	-0.471	-0.912	-0.888	-0.923	-1.099	-1.411	-1.478	-1.503	-1.578	-1.671	-1.534	-1.295	-1.016	-0.738	-0.341	0.004	0.425	0.494	0.52	0.418	0.029	-0.233	-0.56	nan	nan
		nan	nan	nan	nan	nan	nan	0.653	0.73	0.666	0.185	-0.166	-1.221	-0.791	-0.135	0.1	0.038	0.126	0.168	0.092	0.233	0.239	-0.15	0.096	-0.064	-0.403	-0.372	-0.588	-0.905	-0.674	-0.87	-1.249	-1.027	-1.574	-1.707	-1.79	-2.089	-1.881	-1.589	-1.53	-1.295	-0.571	-0.354	0.009	0.047	-0.085	0.083	-0.146	-0.13
		nan	nan	nan	nan	nan	nan	0.917	0.815	0.53	0.629	0.374	0.362	0.429	0.54	0.582	0.723	0.84	0.818	1.064	1.059	1.043	0.929	1.083	1.197	1.177	0.905	1.363	0.972	0.995	1.125	1.189	0.908	0.865	1.046	1.579	1.669	1.795	1.948	1.659	1.616	1.192	1.111	0.437	nan	nan	nan	nan	nan
		nan	nan	nan	nan	nan	nan	0.724	0.745	0.397	0.528	-0.39	-0.443	-0.253	-0.102	-0.065	0.099	0.135	0.046	0.178	0.473	0.621	0.626	1.096	0.993	1.073	1.256	1.339	1.651	1.341	1.423	1.605	1.069	1.606	1.726	2.147	2.453	2.648	2.531	2.268	1.856	1.465	0.868	0.372	nan	nan	nan	nan	nan
		nan	nan	nan	nan	nan	nan	0.927	0.807	0.361	0.323	-0.783	-1.244	-1.168	-1.224	-1.104	-0.876	-0.618	-0.377	-0.488	-0.194	-0.25	-0.3	-0.156	-0.195	-0.574	-0.461	-0.52	-0.538	-0.772	-0.961	-1.127	-1.286	-1.49	-1.833	-1.543	-1.926	-1.79	-2.168	-2.134	-2.021	-1.735	-1.635	-1.17	-0.8	-0.532	-0.687	-0.574	-0.535
		nan	nan	nan	nan	nan	nan	0.456	0.514	0.191	0.144	-0.278	-0.125	-0.354	-0.363	-0.293	-0.007	0.144	0.082	0.172	0.321	0.15	0.204	-0.043	0.085	-0.118	0.181	0.27	0.157	0.216	0.231	0.234	0.076	-0.001	-0.299	-0.362	-0.706	-0.684	-0.822	-0.877	-0.761	-0.607	-0.397	-0.381	-0.299	-0.217	-0.242	-0.821	-1.037
		nan	nan	nan	nan	nan	nan	0.687	0.602	0.45	0.3	0.137	0.753	1.221	1.069	1.214	1.086	1.26	1.497	1.446	1.402	1.296	1.063	0.976	1.079	0.708	0.424	0.408	0.263	0.435	-0.435	-0.421	-0.453	-0.444	-0.418	0.023	0.155	0.17	0.141	0.038	0.167	-0.086	-0.129	-0.421	nan	nan	nan	nan	nan
		nan	nan	nan	nan	nan	nan	0.966	0.612	0.518	0.111	0.052	0.125	0.031	0.284	-0.106	-0.087	-0.15	0.124	0.415	0.173	0.168	0.115	0.332	0.183	0.248	0.427	0.259	0.382	0.594	0.359	0.371	0.184	0.308	0.474	0.121	0.017	-0.306	-0.275	-0.534	-0.794	-0.625	-0.512	-0.391	-0.523	-0.363	-0.72	-0.549	-0.682
		nan	nan	nan	nan	nan	nan	0.972	0.84	1.014	0.279	0.454	0.246	0.826	1.093	1.046	0.964	0.8	0.825	1.021	1.033	0.983	0.866	0.563	0.371	0.545	0.384	-0.032	-0.256	-0.418	-0.585	-0.68	-0.441	-0.34	-0.272	-0.04	-0.303	-0.422	-0.413	nan	nan	nan	nan	nan	nan	nan	nan	nan	nan
		nan	nan	nan	nan	nan	nan	0.588	0.664	0.428	0.371	-0.844	-1.484	-1.208	-1.069	-0.781	-0.443	-0.398	-0.159	-0.258	-0.083	-0.039	-0.328	-0.155	-0.412	-0.233	-0.467	-0.67	-0.55	-0.492	-0.646	-0.86	-1.116	-1.505	-1.983	-2.101	-2.399	-2.321	-2.763	-2.706	-2.61	-2.509	-2.401	-1.658	-1.308	-0.992	-0.649	-0.577	-0.474
		nan	nan	nan	nan	nan	nan	1.059	0.98	0.716	0.674	0.061	-0.065	-0.267	-0.315	-0.165	-0.235	0.127	0.194	0.14	0.342	0.327	0.767	0.573	0.638	0.664	0.647	1.14	1.033	1.108	1.135	1.242	1.473	1.616	1.346	1.56	1.273	1.541	1.951	2.267	2.59	2.708	2.441	2.775	2.496	2.054	1.986	1.495	1.379
		nan	nan	nan	nan	nan	nan	0.621	0.555	0.555	0.74	-0.117	-0.116	-0.155	-0.01	0.348	0.513	0.212	0.486	0.542	0.555	0.515	0.954	1.064	1.121	0.997	1.377	1.707	1.56	1.803	1.447	1.389	1.492	1.611	1.944	2.293	2.527	2.504	2.71	2.484	2.067	1.641	1.143	0.802	nan	nan	nan	nan	nan
		nan	nan	nan	nan	nan	nan	1.042	0.613	0.526	0.634	-0.271	-0.281	-0.812	-1.068	-0.679	-0.823	-0.654	-0.516	-0.244	-0.023	-0.074	0.403	0.348	0.202	0.24	0.243	0.254	0.411	0.518	0.558	0.781	0.606	0.76	0.62	0.943	0.724	0.969	0.977	0.995	0.885	1.146	1.4	1.588	1.536	2.057	1.749	1.577	1.519
		nan	nan	nan	nan	nan	nan	0.897	0.501	0.635	0.512	0.376	0.827	1.323	1.385	1.347	1.483	1.521	1.648	1.432	1.261	1.289	1.16	0.9	0.732	0.646	0.44	0.29	0.05	0.01	-0.307	-0.298	-0.484	-0.481	-0.195	-0.154	0.053	-0.12	-0.232	-0.24	-0.46	-0.961	nan	nan	nan	nan	nan	nan	nan
		nan	nan	nan	nan	nan	nan	0.748	0.662	0.524	0.324	-0.189	0.972	1.065	1.417	1.614	1.39	1.312	1.598	1.359	1.375	1.46	1.11	1.338	1.324	0.931	0.645	0.625	0.385	0.006	0.008	-0.182	-0.014	0.117	-0.224	-0.105	0.11	0.178	0.071	-0.107	-0.382	-0.524	nan	nan	nan	nan	nan	nan	nan
		nan	nan	nan	nan	nan	nan	0.727	0.769	0.354	0.232	0.136	0.261	0.501	0.364	0.664	0.851	1.071	0.953	0.929	1.085	1.338	1.316	1.16	1.273	0.939	0.77	0.982	1.151	1.239	0.623	1.148	1.209	1.465	1.925	1.57	2.01	1.752	1.438	1.155	0.98	0.594	0.153	-0.04	nan	nan	nan	nan	nan
		nan	nan	nan	nan	nan	nan	0.869	0.808	0.957	0.685	0.226	1.016	1.457	1.747	1.841	1.884	1.565	1.821	1.612	1.452	1.158	1.047	0.856	0.664	0.308	0.456	0.291	-0.191	-0.173	-0.053	-0.227	0.336	0.295	0.406	0.123	0.419	0.22	0.048	0.258	-0.434	nan	nan	nan	nan	nan	nan	nan	nan
		nan	nan	nan	nan	nan	nan	0.903	0.712	0.621	0.497	0.101	0.599	0.607	0.785	1.065	1.031	1.233	1.326	1.103	1.166	1.176	1.146	1.262	1.265	0.713	0.727	0.764	0.502	0.59	0.799	1.143	1.5	2.045	1.946	1.564	1.335	1.198	0.773	0.212	nan	nan	nan	nan	nan	nan	nan	nan	nan
		nan	nan	nan	nan	nan	nan	0.655	0.641	0.591	0.376	0.219	0.82	1.308	1.611	1.932	1.487	1.563	1.712	1.487	1.497	1.493	1.408	1.161	1.346	0.994	0.705	0.532	0.046	-0.176	-0.1	0.231	-0.162	0.247	0.215	0.143	0.132	0.33	0.164	-0.174	-0.411	nan	nan	nan	nan	nan	nan	nan	nan
		nan	nan	nan	nan	nan	nan	0.553	0.763	0.14	0.123	-0.456	-1.041	-1.09	-0.705	-0.572	-0.288	-0.54	-0.47	-0.526	-0.472	-0.487	-0.525	-0.634	-0.742	-0.723	-1.035	-1.017	-1.385	-1.338	-1.682	-1.655	-1.555	-1.526	-1.407	-0.621	-0.644	-0.71	-0.411	-0.257	-0.297	-0.499	-0.51	-0.715	-1.056	nan	nan	nan	nan
		nan	nan	nan	nan	nan	nan	1.084	0.963	0.889	0.786	0.04	0.291	0.253	0.515	0.407	0.369	0.627	0.62	1.052	1.116	1.221	1.398	1.389	1.39	1.383	1.952	2.01	1.842	1.947	2.249	2.562	2.565	2.685	2.827	2.482	2.095	1.707	1.283	0.69	nan	nan	nan	nan	nan	nan	nan	nan	nan
		nan	nan	nan	nan	nan	nan	1.127	0.858	0.751	0.546	0.254	-0.011	0.057	0.166	0.154	0.293	0.69	0.429	0.804	0.752	0.843	1.014	1.3	1.243	1.378	1.361	1.635	1.57	1.769	1.376	1.878	1.988	2.491	2.604	2.399	2.505	2.37	2.1	1.665	1.218	0.997	0.376	-0.067	nan	nan	nan	nan	nan
		nan	nan	nan	nan	nan	nan	0.073	0.434	-0.087	0.007	-1.186	-1.858	-2.79	-2.489	-2.83	-2.495	-2.461	-2.474	-1.812	-1.556	-1.75	-1.594	-1.557	-1.349	-1.485	-1.427	-1.268	-1.214	-0.95	-1.048	-1.13	-1.507	-1.586	-1.536	-1.383	-1.652	-1.656	-2.012	-2.099	-2.102	-2.011	-2.256	-2.477	-2.238	-2.559	-2.592	-2.559	-2.475
		nan	nan	nan	nan	nan	nan	0.818	0.795	0.62	0.343	-0.34	-1.848	-2.162	-1.747	-1.479	-1.123	-1.094	-0.944	-0.637	-0.675	-0.783	-0.782	-0.712	-0.681	-0.605	-0.615	-0.718	-0.676	-0.689	-0.56	-0.715	-0.683	-0.819	-0.932	-1.033	-1.076	-1.095	-1.087	-1.284	-1.539	-1.507	-1.496	-1.592	-1.659	-2.001	-1.817	-1.696	-1.58
		nan	nan	nan	nan	nan	nan	0.979	1.011	0.933	0.372	0.401	0.085	0.142	0.064	0.383	0.324	0.453	0.526	0.919	0.875	0.96	1.078	1.022	1.055	1.318	1.223	1.577	1.526	1.312	1.633	1.505	1.542	1.557	2.169	2.093	2.541	2.767	2.74	2.44	2.379	2.182	1.967	1.726	1.45	1.025	0.73	-0.086	nan
		nan	nan	nan	nan	nan	nan	0.444	0.238	0.528	0.079	0.076	-0.247	-0.175	-0.355	-0.699	-0.917	-0.685	-0.865	-1.133	-0.833	-1.127	-1.311	-1.443	-1.326	-1.251	-1.631	-1.001	-0.935	-0.703	-0.21	-0.029	0.402	0.426	0.534	0.589	0.436	0.158	-0.239	nan	nan	nan	nan	nan	nan	nan	nan	nan	nan
		nan	nan	nan	nan	nan	nan	0.424	0.612	0.667	0.677	0.119	0.02	0.007	-0.456	-0.251	-0.582	-0.407	-0.54	-0.983	-0.656	-0.974	-1.403	-1.338	-1.463	-1.459	-1.379	-1.157	-1.105	-1.039	-0.356	-0.094	0.343	0.472	0.583	0.6	0.453	0.155	-0.152	nan	nan	nan	nan	nan	nan	nan	nan	nan	nan
		nan	nan	nan	nan	nan	nan	0.565	0.866	0.609	0.387	0.103	0.221	0.614	0.774	0.843	1.11	0.865	0.967	1.042	1.079	1.042	1.247	1.271	1.055	1.045	1.259	1.33	1.227	1.675	1.872	2.156	2.205	2.01	1.996	1.764	1.118	0.888	0.041	nan	nan	nan	nan	nan	nan	nan	nan	nan	nan
		nan	nan	nan	nan	nan	nan	0.934	0.896	0.553	0.513	0.278	-0.145	-0.016	0.123	0.189	0.214	0.376	0.207	0.277	0.182	0.138	0.304	0.274	0.263	-0.262	-0.321	-0.496	-0.613	-0.816	-0.891	-0.8	-0.926	-0.568	-0.353	-0.142	-0.164	-0.25	-0.129	-0.42	-0.447	-0.714	-0.849	-1.234	nan	nan	nan	nan	nan
		nan	nan	nan	nan	nan	nan	0.736	0.378	0.398	-0.004	-0.496	-1.293	-2.212	-2.118	-2.27	-1.724	-1.355	-1.222	-0.832	-0.748	-0.881	-0.881	-0.684	-0.693	-0.706	-0.643	-0.866	-0.83	-0.605	-0.651	-0.339	-0.805	-0.644	-0.841	-0.561	-0.629	-0.577	-0.465	-0.829	-0.582	-0.702	-0.629	-0.693	-0.848	-0.797	-0.969	-1.026	-0.855
		nan	nan	nan	nan	nan	nan	0.849	1.019	0.718	0.222	-0.211	-1.02	-1.617	-1.751	-1.625	-1.379	-0.894	-0.841	-0.689	-0.426	-0.311	-0.104	-0.244	-0.296	-0.297	-0.306	-0.12	-0.163	-0.182	-0.351	-0.177	-0.347	-0.245	-0.319	-0.283	-0.527	-0.39	-0.54	-0.596	-0.651	-0.622	-0.63	-0.654	-0.918	-0.729	-0.972	-0.812	-0.655
		nan	nan	nan	nan	nan	nan	0.314	0.584	0.249	0.328	-0.098	-1.197	-1.703	-2.324	-1.992	-1.616	-1.336	-1.192	-1.008	-1.03	-0.597	-0.566	-0.738	-0.499	-0.987	-0.579	-0.608	-0.58	-0.618	-0.485	-0.534	-0.508	-0.51	-0.476	-0.485	-0.627	-0.534	-0.47	-0.627	-0.349	-0.562	-0.601	0.016	-0.449	-0.061	-0.311	-0.192	0.237
		nan	nan	nan	nan	nan	nan	0.779	0.276	0.637	0.151	-0.064	-1.128	-2.105	-2.055	-2.14	-2.052	-1.79	-1.487	-1.349	-1.199	-1.513	-0.919	-1.027	-0.947	-0.949	-0.895	-0.727	-0.858	-0.826	-0.984	-1.166	-0.977	-0.956	-1.049	-1.016	-1.139	-1.392	-1.053	-1.199	-1.108	-1.333	-1.186	-1.4	-1.114	-1.212	-0.924	-0.62	-0.298
		nan	nan	nan	nan	nan	nan	0.688	0.69	0.634	0.615	0.08	0.195	0.281	0.328	0.021	-0.078	-0.774	-0.659	-0.637	-0.784	-0.999	-1.172	-1.358	-1.48	-1.304	-1.165	-1.312	-1.121	-0.761	-0.393	-0.276	0.145	0.09	0.336	0.23	0.405	0.141	-0.615	nan	nan	nan	nan	nan	nan	nan	nan	nan	nan
		nan	nan	nan	nan	nan	nan	0.766	0.546	0.303	0.349	-0.184	-0.387	-0.385	-0.081	0.026	0.076	0.344	0.481	0.858	1.096	0.889	1.214	1.016	1.237	1.456	1.304	1.733	1.929	2.053	2.117	2.448	2.49	2.42	1.856	1.718	1.591	0.918	0.514	0.152	nan	nan	nan	nan	nan	nan	nan	nan	nan
		nan	nan	nan	nan	nan	nan	0.967	0.839	0.712	0.581	0.346	0.158	-0.117	0.153	0.585	0.456	0.714	0.888	1.239	1.373	1.55	1.596	1.509	1.831	1.803	1.832	2.07	2.175	2.387	2.715	2.864	2.829	2.596	2.463	2.25	2.121	1.562	0.886	0.616	nan	nan	nan	nan	nan	nan	nan	nan	nan
		nan	nan	nan	nan	nan	nan	0.874	0.714	0.263	0.352	-0.119	-0.985	-1.616	-2.213	-2.122	-1.885	-1.686	-1.434	-1.004	-0.95	-0.708	-0.894	-0.624	-0.658	-0.667	-0.676	-0.618	-0.826	-0.495	-0.745	-0.644	-0.523	-0.25	-0.302	-0.321	-0.547	-0.034	-0.312	-0.281	-0.252	-0.255	-0.066	0.027	0.069	0.298	0.477	0.781	0.994
		nan	nan	nan	nan	nan	nan	0.551	0.597	0.289	0.311	-0.024	-0.16	-0.329	-0.428	-0.701	-0.628	-0.286	-0.46	-0.181	-0.464	-0.338	-0.319	-0.645	-0.304	-0.212	-0.376	-0.395	-0.536	-1.112	-0.872	-0.995	-1.229	-0.847	-1.024	-0.727	-0.656	-0.729	-0.893	-0.662	-0.944	-0.858	-0.798	-1.083	-1.271	-1.418	-1.601	-1.927	nan
		nan	nan	nan	nan	nan	nan	0.868	0.763	0.463	0.271	-0.127	-0.164	-0.217	-0.408	-0.769	-0.66	-0.546	-0.943	-0.902	-0.996	-1.085	-1.312	-1.512	-1.351	-1.387	-1.343	-1.283	-1.164	-0.491	-0.124	-0.065	0.316	0.57	0.581	0.876	0.389	0.065	-0.305	nan	nan	nan	nan	nan	nan	nan	nan	nan	nan
		nan	nan	nan	nan	nan	nan	1.001	0.921	0.324	0.312	0.387	0.467	0.79	0.929	0.914	0.717	0.752	0.694	0.034	0.449	0.276	-0.091	-0.399	-0.666	-0.529	-0.834	-0.362	-0.525	-0.221	0.05	0.025	0.247	-0.153	-0.301	-0.399	nan	nan	nan	nan	nan	nan	nan	nan	nan	nan	nan	nan	nan
		nan	nan	nan	nan	nan	nan	0.609	0.838	0.478	0.106	-0.208	-0.05	-0.678	-0.897	-1.095	-1.011	-1.005	-0.921	-0.579	-0.615	-0.57	-0.659	-0.666	-0.548	-0.8	-0.631	-0.648	-0.465	-0.744	-0.496	-0.663	-1.057	-0.838	-0.93	-1.258	-1.21	-1.104	-0.868	-1.064	-1.082	-1.128	-1.035	-0.939	-0.818	-0.82	-0.556	-0.835	-0.76
		nan	nan	nan	nan	nan	nan	0.561	0.476	0.141	0.324	0.185	0.123	0.482	0.704	0.551	0.467	0.492	0.053	0.269	-0.059	-0.099	-0.526	-0.646	-0.897	-1.009	-0.897	-1.021	-0.734	-0.563	-0.444	-0.185	-0.396	-0.434	-0.651	-0.606	nan	nan	nan	nan	nan	nan	nan	nan	nan	nan	nan	nan	nan
		nan	nan	nan	nan	nan	nan	0.488	0.591	0.541	0.435	0.144	0.001	0.541	0.434	0.566	0.563	0.594	0.622	0.799	0.614	0.536	0.313	0.239	-0.012	-0.293	-0.59	-0.796	-0.651	-0.677	-0.832	-0.588	-0.386	-0.388	-0.501	-0.423	-0.563	-0.468	-0.587	-0.869	-0.856	-1.136	nan	nan	nan	nan	nan	nan	nan
		nan	nan	nan	nan	nan	nan	0.77	0.748	0.559	0.529	0.318	0.272	0.064	0.235	0.464	0.299	0.005	0.421	0.707	1.159	1.263	1.401	1.713	1.717	1.972	1.971	1.906	1.955	1.975	2.507	2.757	2.564	2.523	2.456	2.303	2.041	1.713	1.322	1.062	0.205	-0.415	-1.064	nan	nan	nan	nan	nan	nan
		nan	nan	nan	nan	nan	nan	0.983	0.724	0.663	0.6	0.279	0.924	0.948	0.75	0.844	0.843	0.6	0.757	0.605	0.857	0.787	0.611	0.728	0.605	0.444	0.31	0.157	0.08	0.055	-0.097	-0.263	-0.117	-0.341	-0.449	-0.354	-0.718	-0.471	-0.869	-0.859	-0.935	-1.029	-1.32	-1.774	-1.733	-1.886	nan	nan	nan
		nan	nan	nan	nan	nan	nan	0.681	0.49	0.312	0.38	0.013	0.052	0.059	0.08	0.203	0.017	0.061	0.041	-0.057	-0.319	-0.181	-0.563	-0.879	-1.116	-1.162	-1.159	-0.913	-0.982	-0.617	-0.485	-0.279	-0.055	0.002	-0.168	-0.234	-0.486	-0.833	-1.045	nan	nan	nan	nan	nan	nan	nan	nan	nan	nan
		nan	nan	nan	nan	nan	nan	0.335	0.051	-0.289	0.025	-0.579	-1.429	-2.202	-2.624	-2.849	-2.82	-2.293	-2.401	-2.075	-2.198	-1.984	-2.061	-1.729	-1.363	-1.321	-1.297	-1.398	-1.452	-1.374	-1.695	-1.512	-1.509	-1.584	-1.534	-1.917	-1.658	-1.961	-1.947	-2.036	-1.876	-2.151	-1.679	-1.767	-1.408	-1.538	-1.807	-1.769	-1.979
		nan	nan	nan	nan	nan	nan	0.291	0.454	0.387	0.081	-0.116	-1.432	-1.632	-1.996	-2.369	-1.899	-1.774	-1.499	-1.142	-0.846	-0.725	-0.776	-0.591	-0.453	-0.391	-0.647	-0.523	-0.25	-0.555	-0.165	-0.163	0.13	-0.247	0.118	0.055	0.015	0.591	0.571	0.792	1.145	1.318	1.244	1.439	1.235	1.386	1.089	1.21	1.16
[truncated: 322 more rows]
[truncated: 52 more columns]

## Sheet: Figure 3B
Figure 3B
	eigenvalues	shuffle
	0.389	0.002
	0.144	0.002
	0.072	0.002
	0.048	0.002
	0.032	0.002
	0.025	0.002
	0.014	0.002
	0.014	0.002
	0.01	0.002
	0.009	0.002
	0.008	0.002
	0.006	0.002
	0.006	0.002
	0.006	0.002
	0.005	0.002
	0.005	0.002
[truncated: 1,873 more rows]

## Sheet: Figure 3D
Figure 3D
[truncated: 3,504 more rows]

[truncated: 36 more sheets: Figure 3E, Figure 3F, Figure 3G, Figure 3H, Figure 4D, Figure 4E, Figure 4F, Figure 4G, Figure 5B, Figure 5C, Figure S1A, Figure S1B, Figure S2A, Figure S2B, Figure S2C, Figure S3B, Figure S3C, Figure S3D, Figure S4A, Figure S4B …]
